# Supplementary material for: Transcriptional regulation of a gonococcal gene encoding a virulence factor (L-lactate permease)
Source: PLoS Pathog. 2019 Dec 20;15(12):e1008233. doi: 10.1371/journal.ppat.1008233 (PMC6957213; doi:10.1371/journal.ppat.1008233)
Supplement: S1 Table — Excel file containing the list of GdhR-regulated genes generated by a transcript differential expression analysis of the WT vs. gdhR::kan mutant sequencing files. Tab-1 shows differentially expressed genes. Tab-2 shows differentially expressed genes at a fold-change >2. Tab-3 shows the expression levels (in FPKM) of all sequenced genes. (XLSX) [file ppat.1008233.s008.xlsx]

## Sheet: significant
test_id	gene_id	gene	function/annotation	locus	sample_1	sample_2	status	value_1	value_2	log2(fold_change)	test_stat	p_value	q_value	significant
gene11	gene11	NGEG_RS0100055	fimbrial protein	NZ_AKCG01000001.1:5013-5484	FA19 Wt	d-gdhR	OK	41.27	93.866	1.18551	4.38196	5e-05	0.00590476	yes
gene1191	gene1191	NGEG_RS0105555	hypothetical protein	NZ_AKCG01000002.1:273947-274166	FA19 Wt	d-gdhR	OK	2679.73	1780.62	-0.589707	-2.73149	5e-05	0.00590476	yes
gene1207	gene1207	NGEG_RS0105635	sulfate ABC transporter substrate-binding protein	NZ_AKCG01000002.1:288824-290063	FA19 Wt	d-gdhR	OK	208.759	144.432	-0.531447	-2.48868	0.00045	0.0272195	yes
gene1293	gene1293	NGEG_RS0106065	ribonuclease PH	NZ_AKCG01000002.1:359810-360539	FA19 Wt	d-gdhR	OK	174.452	275.277	0.658052	3.00761	5e-05	0.00590476	yes
gene14	gene14	NGEG_RS0100065	fimbrial protein	NZ_AKCG01000001.1:6596-7717	FA19 Wt	d-gdhR	OK	384.766	164.461	-1.22623	-5.25445	5e-05	0.00590476	yes
gene1575	gene1575	NGEG_RS0107370	hypothetical protein	NZ_AKCG01000003.1:76237-76657	FA19 Wt	d-gdhR	OK	215.652	320.106	0.569848	2.49341	0.00045	0.0272195	yes
gene1641	gene1641	NGEG_RS0107690	MFS transporter	NZ_AKCG01000003.1:144062-144907	FA19 Wt	d-gdhR	OK	77.9473	52.3154	-0.575262	-2.47404	0.00075	0.0413333	yes
gene1719	gene1719	NGEG_RS13120	50S ribosomal protein L36	NZ_AKCG01000003.1:213765-213879	FA19 Wt	d-gdhR	OK	26798.8	14767	-0.859793	-3.70255	5e-05	0.00590476	yes
gene1722	gene1722	NGEG_RS0108060	50S ribosomal protein L15	NZ_AKCG01000003.1:215444-215879	FA19 Wt	d-gdhR	OK	6766.1	4676.92	-0.532767	-2.40643	0.00045	0.0272195	yes
gene1725	gene1725	NGEG_RS0108075	50S ribosomal protein L18	NZ_AKCG01000003.1:216595-216949	FA19 Wt	d-gdhR	OK	6324.97	4391.56	-0.526323	-2.39198	0.00085	0.0439167	yes
gene1726	gene1726	NGEG_RS0108080	50S ribosomal protein L6	NZ_AKCG01000003.1:216962-217496	FA19 Wt	d-gdhR	OK	9180.72	6023.29	-0.608056	-2.82442	0.0001	0.0107826	yes
gene1727	gene1727	NGEG_RS0108085	30S ribosomal protein S8	NZ_AKCG01000003.1:217509-217902	FA19 Wt	d-gdhR	OK	8021.06	5356.55	-0.582488	-2.6566	0.00025	0.0187879	yes
gene1728	gene1728	NGEG_RS0108090	30S ribosomal protein S14	NZ_AKCG01000003.1:217917-218223	FA19 Wt	d-gdhR	OK	12549.9	8665.93	-0.534246	-2.40666	0.00065	0.038381	yes
gene1729	gene1729	NGEG_RS0108095	50S ribosomal protein L5	NZ_AKCG01000003.1:218225-218765	FA19 Wt	d-gdhR	OK	10520.5	6956.74	-0.596725	-2.67339	0.0003	0.0212571	yes
gene1730	gene1730	NGEG_RS0108100	50S ribosomal protein L24	NZ_AKCG01000003.1:218774-219098	FA19 Wt	d-gdhR	OK	7287.36	4832.73	-0.592557	-2.75177	0.0001	0.0107826	yes
gene1731	gene1731	NGEG_RS0108105	50S ribosomal protein L14	NZ_AKCG01000003.1:219109-219478	FA19 Wt	d-gdhR	OK	6802.55	4692.68	-0.535663	-2.43424	0.00085	0.0439167	yes
gene1854	gene1854	NGEG_RS0108730	hypothetical protein	NZ_AKCG01000004.1:44579-45095	FA19 Wt	d-gdhR	OK	659.214	966.453	0.551951	2.55682	0.0004	0.0261053	yes
gene1878	gene1878	NGEG_RS0108860	aminobenzoyl-glutamate transporter	NZ_AKCG01000004.1:66027-67596	FA19 Wt	d-gdhR	OK	903.537	594.323	-0.604336	-2.75108	5e-05	0.00590476	yes
gene1942	gene1942	NGEG_RS0109180	NADH:ubiquinone reductase (Na(+)-transporting) subunit E	NZ_AKCG01000004.1:120717-121311	FA19 Wt	d-gdhR	OK	406.177	273.389	-0.571151	-2.63849	0.00015	0.0132857	yes
gene1974	gene1974	NGEG_RS0109340	L-lactate permease	NZ_AKCG01000004.1:154474-156061	FA19 Wt	d-gdhR	OK	392.954	2023.33	2.3643	10.4454	5e-05	0.00590476	yes
gene1978	gene1978	NGEG_RS0109365	hypothetical protein	NZ_AKCG01000004.1:158315-158804	FA19 Wt	d-gdhR	OK	6.85926	0	#NAME?	#NAME?	5e-05	0.00590476	yes
gene2152	gene2152	NGEG_RS0110095	UMP kinase	NZ_AKCG01000005.1:75990-76710	FA19 Wt	d-gdhR	OK	270.676	186.202	-0.539695	-2.51689	0.0002	0.0165333	yes
gene219	gene219	NGEG_RS0100970	homoprotocatechuate degradation operon regulator%2C HpaR	NZ_AKCG01000001.1:176254-176695	FA19 Wt	d-gdhR	OK	2739.35	1900.68	-0.527316	-2.40339	0.0009	0.045551	yes
gene2200	gene2200	NGEG_RS0110325	amino acid ABC transporter permease	NZ_AKCG01000005.1:108584-109902	FA19 Wt	d-gdhR	OK	307.919	170.068	-0.856438	-2.55152	0.0004	0.0261053	yes
gene2201	gene2201	NGEG_RS0110330	glutamine ABC transporter ATP-binding protein	NZ_AKCG01000005.1:109903-110635	FA19 Wt	d-gdhR	OK	337.297	203.143	-0.731528	-3.38254	5e-05	0.00590476	yes
gene2202	gene2202	NGEG_RS0110335	amino acid ABC transporter substrate-binding protein	NZ_AKCG01000005.1:110747-111602	FA19 Wt	d-gdhR	OK	831.495	512.508	-0.698134	-3.21747	5e-05	0.00590476	yes
gene2236	gene2236	NGEG_RS0110505	large pilS cassette	NZ_AKCG01000005.1:140221-141347	FA19 Wt	d-gdhR	OK	119.138	221.139	0.892319	3.79347	5e-05	0.00590476	yes
gene2242	gene2242	NGEG_RS13410	hypothetical protein	NZ_AKCG01000005.1:142768-143849	FA19 Wt	d-gdhR	OK	1167.5	206.433	-2.49968	-9.82069	5e-05	0.00590476	yes
gene2273	gene2273	NGEG_RS0110665	fimbrial protein	NZ_AKCG01000005.1:167420-167897	FA19 Wt	d-gdhR	OK	189.163	92.8725	-1.02631	-4.25462	5e-05	0.00590476	yes
gene2336	gene2336	NGEG_RS0110970	anion permease	NZ_AKCG01000006.1:37886-39461	FA19 Wt	d-gdhR	OK	243.619	162.68	-0.582594	-2.68045	0.0002	0.0165333	yes
gene2348	gene2348	NGEG_RS13755	hypothetical protein	NZ_AKCG01000006.1:48226-49246	FA19 Wt	d-gdhR	OK	140.448	212.461	0.597162	2.75312	5e-05	0.00590476	yes
gene2445	gene2445	NGEG_RS0111430	molecular chaperone Hsp33	NZ_AKCG01000007.1:22598-23507	FA19 Wt	d-gdhR	OK	195.452	133.665	-0.548199	-2.52977	0.00015	0.0132857	yes
gene2447	gene2447	NGEG_RS0111435	hypothetical protein	NZ_AKCG01000007.1:23542-24420	FA19 Wt	d-gdhR	OK	146.097	217.528	0.574271	2.61112	0.00025	0.0187879	yes
gene456	gene456	NGEG_RS0102060	GTPase Era	NZ_AKCG01000001.1:372875-373799	FA19 Wt	d-gdhR	OK	150.098	91.3466	-0.716486	-3.23545	5e-05	0.00590476	yes
gene5	gene5	NGEG_RS13775	fimbrial protein	NZ_AKCG01000001.1:2439-3252	FA19 Wt	d-gdhR	OK	1593.95	265.103	-2.58799	-10.5792	5e-05	0.00590476	yes
gene501	gene501	NGEG_RS0102280	phenylalanine--tRNA ligase subunit alpha	NZ_AKCG01000001.1:419205-420195	FA19 Wt	d-gdhR	OK	221.894	150.067	-0.564263	-2.62249	0.0003	0.0212571	yes
gene502	gene502	NGEG_RS0102285	very short patch repair endonuclease	NZ_AKCG01000001.1:420211-420625	FA19 Wt	d-gdhR	OK	283.872	165.664	-0.776982	-3.3205	5e-05	0.00590476	yes
gene505	gene505	NGEG_RS0102300	restriction endonuclease	NZ_AKCG01000001.1:421229-421979	FA19 Wt	d-gdhR	OK	449.214	313.816	-0.517484	-2.47742	0.00075	0.0413333	yes
gene584	gene584	NGEG_RS0102660	amino acid ABC transporter substrate-binding protein	NZ_AKCG01000001.1:485424-486958	FA19 Wt	d-gdhR	OK	4201.92	2594.25	-0.695727	-2.40984	0.00085	0.0439167	yes
gene815	gene815	NGEG_RS0103755	30S ribosomal protein S18	NZ_AKCG01000001.1:687038-687269	FA19 Wt	d-gdhR	OK	7137.04	4827.28	-0.564115	-2.61989	0.00015	0.0132857	yes
gene816	gene816	NGEG_RS0103760	50S ribosomal protein L9	NZ_AKCG01000001.1:687285-687738	FA19 Wt	d-gdhR	OK	5530.06	3799.47	-0.541495	-2.43786	0.00075	0.0413333	yes
gene835	gene835	NGEG_RS12565	S-(hydroxymethyl)glutathione dehydrogenase/class III alcohol dehydrogenase	NZ_AKCG01000001.1:704127-705265	FA19 Wt	d-gdhR	OK	170.466	254.395	0.577588	2.67758	0.00015	0.0132857	yes
gene870	gene870	NGEG_RS0104025	hypothetical protein	NZ_AKCG01000001.1:740651-740942	FA19 Wt	d-gdhR	OK	171.345	96.6152	-0.826582	-2.96894	0.00015	0.0132857	yes
gene871	gene871	NGEG_RS0104030	IscS subfamily cysteine desulfurase	NZ_AKCG01000001.1:740947-742162	FA19 Wt	d-gdhR	OK	378.952	257.773	-0.555915	-2.57791	0.0004	0.0261053	yes
gene875	gene875	NGEG_RS0104050	type III restriction enzyme	NZ_AKCG01000001.1:744307-748060	FA19 Wt	d-gdhR	OK	72.6932	226.15	1.63739	5.91778	5e-05	0.00590476	yes
gene876	gene876	NGEG_RS12575	site-specific DNA-methyltransferase	NZ_AKCG01000001.1:744307-748060	FA19 Wt	d-gdhR	OK	67.2009	207.8	1.62864	5.08158	5e-05	0.00590476	yes
rna11	gene688	NGEG_RS0103135	tRNA-Ser	NZ_AKCG01000001.1:573397-573488	FA19 Wt	d-gdhR	OK	16662.7	3780.8	-2.13986	-4.85396	5e-05	0.00590476	yes
rna4	gene439	NGEG_RS0101990	tRNA-Ser	NZ_AKCG01000001.1:364696-364789	FA19 Wt	d-gdhR	OK	15108.7	7893.1	-0.936717	-2.73765	0.00095	0.04712	yes
rna56	gene2501	NGEG_RS0111665	tRNA-Leu	NZ_AKCG01000007.1:78830-78915	FA19 Wt	d-gdhR	OK	77882.8	38692.6	-1.00925	-3.57702	5e-05	0.00590476	yes
rna62	gene2598	NGEG_RS0112140	tRNA-Leu	NZ_AKCG01000009.1:8742-8827	FA19 Wt	d-gdhR	OK	23462.7	8487.51	-1.46696	-3.35831	0.00025	0.0187879	yes

## Sheet: fold change>=2
test_id	gene_id	gene	function/annotation	locus	sample_1	sample_2	status	value_1	value_2	log2(fold_change)	test_stat	p_value	q_value	significant	locus tag in FA1090
Genes activated by GdhR
gene5	gene5	NGEG_RS13775	fimbrial protein	NZ_AKCG01000001.1:2439-3252	FA19 Wt	d-gdhR	OK	1593.95	265.103	-2.58799	-10.5792	5e-05	0.00590476	yes	not annotated
gene2242	gene2242	NGEG_RS13410	hypothetical protein	NZ_AKCG01000005.1:142768-143849	FA19 Wt	d-gdhR	OK	1167.5	206.433	-2.49968	-9.82069	5e-05	0.00590476	yes	not annotated
rna11	gene688	NGEG_RS0103135	tRNA-Ser	NZ_AKCG01000001.1:573397-573488	FA19 Wt	d-gdhR	OK	16662.7	3780.8	-2.13986	-4.85396	5e-05	0.00590476	yes	tRNA-Ser
rna62	gene2598	NGEG_RS0112140	tRNA-Leu	NZ_AKCG01000009.1:8742-8827	FA19 Wt	d-gdhR	OK	23462.7	8487.51	-1.46696	-3.35831	0.00025	0.0187879	yes	tRNA-Leu
gene14	gene14	NGEG_RS0100065	fimbrial protein	NZ_AKCG01000001.1:6596-7717	FA19 Wt	d-gdhR	OK	384.766	164.461	-1.22623	-5.25445	5e-05	0.00590476	yes	NGO11130	large pilS cassette
gene2273	gene2273	NGEG_RS0110665	fimbrial protein	NZ_AKCG01000005.1:167420-167897	FA19 Wt	d-gdhR	OK	189.163	92.8725	-1.02631	-4.25462	5e-05	0.00590476	yes	not annotated
rna56	gene2501	NGEG_RS0111665	tRNA-Leu	NZ_AKCG01000007.1:78830-78915	FA19 Wt	d-gdhR	OK	77882.8	38692.6	-1.00925	-3.57702	5e-05	0.00590476	yes	tRNA-Leu
Genes repressed by GdhR
gene11	gene11	NGEG_RS0100055	fimbrial protein	NZ_AKCG01000001.1:5013-5484	FA19 Wt	d-gdhR	OK	41.27	93.866	1.18551	4.38196	5e-05	0.00590476	yes	NGO07995	hypothetical protein
gene876	gene876	NGEG_RS12575	site-specific DNA-methyltransferase	NZ_AKCG01000001.1:744307-748060	FA19 Wt	d-gdhR	OK	67.2009	207.8	1.62864	5.08158	5e-05	0.00590476	yes	NGO0641
gene875	gene875	NGEG_RS0104050	type III restriction enzyme	NZ_AKCG01000001.1:744307-748060	FA19 Wt	d-gdhR	OK	72.6932	226.15	1.63739	5.91778	5e-05	0.00590476	yes	NGO0640
gene1974	gene1974	NGEG_RS0109340	L-lactate permease	NZ_AKCG01000004.1:154474-156061	FA19 Wt	d-gdhR	OK	392.954	2023.33	2.3643	10.4454	5e-05	0.00590476	yes	NGO1449

## Sheet: wt vs d-gdhR (all genes)
test_id	gene_id	gene	locus	sample_1	sample_2	status	value_1	value_2	log2(fold_change)	test_stat	p_value	q_value	significant
gene0	gene0	NGEG_RS0100010	NZ_AKCG01000001.1:111-486	FA19 Wt	d-gdhR	NOTEST	0	0	0	0	1	1	no
gene1	gene1	NGEG_RS0100015	NZ_AKCG01000001.1:499-1420	FA19 Wt	d-gdhR	OK	32.5792	33.6052	0.0447312	0.106598	0.8815	0.987159	no
gene10	gene10	NGEG_RS0100050	NZ_AKCG01000001.1:4546-4963	FA19 Wt	d-gdhR	OK	200.672	160.359	-0.323529	-1.35563	0.0554	0.526406	no
gene100	gene100	NGEG_RS12280	NZ_AKCG01000001.1:81019-81701	FA19 Wt	d-gdhR	OK	84.3888	82.4107	-0.0342199	-0.0150076	0.96855	0.995152	no
gene1000	gene1000	NGEG_RS14420	NZ_AKCG01000002.1:108244-108710	FA19 Wt	d-gdhR	OK	309.03	282.856	-0.127683	-0.394191	0.5691	0.986052	no
gene1001	gene1001	NGEG_RS0104645	NZ_AKCG01000002.1:108244-108710	FA19 Wt	d-gdhR	OK	731.303	583.375	-0.326047	-0.587561	0.41955	0.958	no
gene1002	gene1002	NGEG_RS14425	NZ_AKCG01000002.1:108244-108710	FA19 Wt	d-gdhR	OK	237.404	215.474	-0.13983	-0.271038	0.7021	0.986052	no
gene1003	gene1003	NGEG_RS0104650	NZ_AKCG01000002.1:108719-109055	FA19 Wt	d-gdhR	OK	536.857	459.646	-0.224013	-1.02369	0.14745	0.762083	no
gene1004	gene1004	NGEG_RS0104655	NZ_AKCG01000002.1:109135-111259	FA19 Wt	d-gdhR	OK	130.781	127.708	-0.0343087	-0.160502	0.8232	0.986052	no
gene1005	gene1005	NGEG_RS0104660	NZ_AKCG01000002.1:111353-113330	FA19 Wt	d-gdhR	OK	61.0933	60.306	-0.0187126	-0.0872064	0.9064	0.989816	no
gene1006	gene1006	NGEG_RS0104665	NZ_AKCG01000002.1:113473-113659	FA19 Wt	d-gdhR	OK	878.698	721.62	-0.284127	-1.14421	0.10265	0.690333	no
gene1007	gene1007	NGEG_RS0104670	NZ_AKCG01000002.1:113669-115051	FA19 Wt	d-gdhR	OK	323.633	301.253	-0.103383	-0.359809	0.60695	0.986052	no
gene1008	gene1008	NGEG_RS0104675	NZ_AKCG01000002.1:113669-115051	FA19 Wt	d-gdhR	OK	206.333	221.1	0.099726	0.298585	0.6739	0.986052	no
gene1009	gene1009	NGEG_RS0104680	NZ_AKCG01000002.1:115098-115784	FA19 Wt	d-gdhR	OK	127.994	132.072	0.0452466	0.186761	0.7877	0.986052	no
gene101	gene101	NGEG_RS0100450	NZ_AKCG01000001.1:81746-82607	FA19 Wt	d-gdhR	OK	484.103	537.459	0.150841	0.696839	0.32855	0.943644	no
gene1010	gene1010	NGEG_RS14430	NZ_AKCG01000002.1:115098-115784	FA19 Wt	d-gdhR	OK	34.5749	53.4665	0.62891	0.539338	0.44285	0.962716	no
gene1011	gene1011	NGEG_RS0104685	NZ_AKCG01000002.1:115795-116284	FA19 Wt	d-gdhR	NOTEST	0	0	0	0	1	1	no
gene1012	gene1012	NGEG_RS14435	NZ_AKCG01000002.1:116292-116795	FA19 Wt	d-gdhR	OK	1.5414	6.48592	2.07307	0.971283	0.4166	0.958	no
gene1013	gene1013	NGEG_RS14440	NZ_AKCG01000002.1:116292-116795	FA19 Wt	d-gdhR	OK	208.705	225.604	0.112324	0.307585	0.6657	0.986052	no
gene1014	gene1014	NGEG_RS0104695	NZ_AKCG01000002.1:116977-117343	FA19 Wt	d-gdhR	OK	7.40257	7.17839	-0.0443664	-0.0798961	0.91205	0.990751	no
gene1015	gene1015	NGEG_RS0104700	NZ_AKCG01000002.1:117505-118414	FA19 Wt	d-gdhR	OK	34.7282	36.3682	0.0665703	0.258602	0.7095	0.986052	no
gene1016	gene1016	NGEG_RS0104705	NZ_AKCG01000002.1:118569-120992	FA19 Wt	d-gdhR	OK	87.0221	110.557	0.34534	0.715792	0.31065	0.93493	no
gene1017	gene1017	NGEG_RS0104710	NZ_AKCG01000002.1:118569-120992	FA19 Wt	d-gdhR	OK	105.687	134.312	0.345799	1.43001	0.04405	0.481251	no
gene1018	gene1018	NGEG_RS0104715	NZ_AKCG01000002.1:121198-121813	FA19 Wt	d-gdhR	OK	36.8742	29.48	-0.322874	-1.13565	0.10355	0.690333	no
gene1019	gene1019	NGEG_RS0104720	NZ_AKCG01000002.1:121975-122593	FA19 Wt	d-gdhR	OK	202.923	162.839	-0.317488	-1.42994	0.043	0.473956	no
gene102	gene102	NGEG_RS12285	NZ_AKCG01000001.1:82886-83132	FA19 Wt	d-gdhR	OK	56.897	65.6559	0.206572	0.566969	0.42555	0.958	no
gene1020	gene1020	NGEG_RS0104725	NZ_AKCG01000002.1:122600-123464	FA19 Wt	d-gdhR	OK	293.866	287.72	-0.0304946	-0.14271	0.8373	0.986052	no
gene1021	gene1021	NGEG_RS0104730	NZ_AKCG01000002.1:123476-123911	FA19 Wt	d-gdhR	OK	1590.13	1756.76	0.14377	0.656753	0.3493	0.952428	no
gene1022	gene1022	NGEG_RS12690	NZ_AKCG01000002.1:124056-124740	FA19 Wt	d-gdhR	OK	564.995	499.854	-0.176732	-0.812625	0.25115	0.88594	no
gene1023	gene1023	NGEG_RS0104740	NZ_AKCG01000002.1:124984-126016	FA19 Wt	d-gdhR	OK	220.66	200.933	-0.135112	-0.634217	0.3652	0.954711	no
gene1024	gene1024	NGEG_RS0104745	NZ_AKCG01000002.1:126097-126406	FA19 Wt	d-gdhR	OK	235.918	216.594	-0.123294	-0.499301	0.4746	0.97455	no
gene1025	gene1025	NGEG_RS12695	NZ_AKCG01000002.1:126437-126578	FA19 Wt	d-gdhR	OK	218.951	166.799	-0.392499	-0.901594	0.24575	0.884557	no
gene1026	gene1026	NGEG_RS0104755	NZ_AKCG01000002.1:126824-128057	FA19 Wt	d-gdhR	OK	219.6	211.386	-0.0549942	-0.255088	0.71705	0.986052	no
gene1027	gene1027	NGEG_RS0104760	NZ_AKCG01000002.1:128135-129764	FA19 Wt	d-gdhR	OK	634.721	602.233	-0.0757994	-0.344931	0.62345	0.986052	no
gene1028	gene1028	NGEG_RS0104770	NZ_AKCG01000002.1:129913-130288	FA19 Wt	d-gdhR	OK	468.551	417.876	-0.165132	-0.74828	0.28455	0.909069	no
gene1029	gene1029	NGEG_RS0104775	NZ_AKCG01000002.1:130336-131875	FA19 Wt	d-gdhR	OK	734.476	726.914	-0.0149308	-0.0674837	0.9227	0.990752	no
gene103	gene103	NGEG_RS0100460	NZ_AKCG01000001.1:83280-84490	FA19 Wt	d-gdhR	OK	1205.56	971.546	-0.311352	-0.55114	0.43045	0.958	no
gene1030	gene1030	NGEG_RS0104780	NZ_AKCG01000002.1:131941-132559	FA19 Wt	d-gdhR	OK	214.788	255.536	0.250615	1.14356	0.10495	0.692553	no
gene1031	gene1031	NGEG_RS14445	NZ_AKCG01000002.1:132738-135054	FA19 Wt	d-gdhR	OK	494.008	702.686	0.508346	0.58627	0.3946	0.956623	no
gene1032	gene1032	NGEG_RS14450	NZ_AKCG01000002.1:132738-135054	FA19 Wt	d-gdhR	OK	60.5323	30.1929	-1.0035	-0.200121	0.63015	0.986052	no
gene1033	gene1033	NGEG_RS0104790	NZ_AKCG01000002.1:132738-135054	FA19 Wt	d-gdhR	OK	426.915	462.694	0.116111	0.421573	0.55065	0.986052	no
gene1034	gene1034	NGEG_RS0104795	NZ_AKCG01000002.1:132738-135054	FA19 Wt	d-gdhR	OK	343.633	359.616	0.0655885	0.149616	0.836	0.986052	no
gene1035	gene1035	NGEG_RS0104800	NZ_AKCG01000002.1:135120-136866	FA19 Wt	d-gdhR	OK	285.108	274.508	-0.0546594	-0.24938	0.72135	0.986052	no
gene1036	gene1036	NGEG_RS12700	NZ_AKCG01000002.1:136937-137584	FA19 Wt	d-gdhR	OK	150.358	147.047	-0.0321207	-0.1424	0.84395	0.986052	no
gene1037	gene1037	NGEG_RS0104810	NZ_AKCG01000002.1:137591-138554	FA19 Wt	d-gdhR	OK	124.143	121.593	-0.0299449	-0.135038	0.84925	0.986052	no
gene1038	gene1038	NGEG_RS14455	NZ_AKCG01000002.1:138701-139271	FA19 Wt	d-gdhR	OK	276.569	306.302	0.147318	0.674968	0.337	0.949634	no
gene1039	gene1039	NGEG_RS0104820	NZ_AKCG01000002.1:139393-141856	FA19 Wt	d-gdhR	OK	1303.25	1260.37	-0.0482635	-0.207564	0.7663	0.986052	no
gene104	gene104	NGEG_RS0100465	NZ_AKCG01000001.1:83280-84490	FA19 Wt	d-gdhR	OK	1945.4	1690.2	-0.20287	-0.83877	0.22685	0.860226	no
gene1040	gene1040	NGEG_RS0104825	NZ_AKCG01000002.1:142037-142307	FA19 Wt	d-gdhR	OK	9252.66	8821.8	-0.068796	-0.310792	0.65695	0.986052	no
gene1041	gene1041	NGEG_RS0104830	NZ_AKCG01000002.1:142483-144218	FA19 Wt	d-gdhR	OK	622.527	495.917	-0.328039	-0.705065	0.31485	0.936245	no
gene1042	gene1042	NGEG_RS0104835	NZ_AKCG01000002.1:142483-144218	FA19 Wt	d-gdhR	OK	425.973	375.297	-0.18273	-0.737782	0.29465	0.920786	no
gene1043	gene1043	NGEG_RS0104840	NZ_AKCG01000002.1:144413-144785	FA19 Wt	d-gdhR	OK	144.13	149.537	0.0531312	0.214097	0.76445	0.986052	no
gene1044	gene1044	NGEG_RS0104845	NZ_AKCG01000002.1:144861-146784	FA19 Wt	d-gdhR	OK	260.966	253.069	-0.044329	-0.201464	0.7732	0.986052	no
gene1045	gene1045	NGEG_RS0104850	NZ_AKCG01000002.1:146809-147166	FA19 Wt	d-gdhR	OK	324.624	300.881	-0.109576	-0.473568	0.50465	0.983455	no
gene1046	gene1046	NGEG_RS0104855	NZ_AKCG01000002.1:147256-147769	FA19 Wt	d-gdhR	OK	355.144	340.04	-0.0626967	-0.292484	0.6772	0.986052	no
gene1047	gene1047	NGEG_RS0104860	NZ_AKCG01000002.1:147816-147993	FA19 Wt	d-gdhR	OK	783.169	689.576	-0.183613	-0.707313	0.3212	0.941872	no
gene1048	gene1048	NGEG_RS0104865	NZ_AKCG01000002.1:148213-153906	FA19 Wt	d-gdhR	OK	273.463	276.848	0.0177481	0.0523949	0.94215	0.990752	no
gene1049	gene1049	NGEG_RS0104870	NZ_AKCG01000002.1:148213-153906	FA19 Wt	d-gdhR	OK	40.9295	45.9275	0.166219	0.378912	0.59155	0.986052	no
gene105	gene105	NGEG_RS0100470	NZ_AKCG01000001.1:84546-84783	FA19 Wt	d-gdhR	OK	8888.52	6884.64	-0.368562	-1.66596	0.0185	0.319834	no
gene1050	gene1050	NGEG_RS0104875	NZ_AKCG01000002.1:148213-153906	FA19 Wt	d-gdhR	OK	37.6938	45.106	0.258992	0.634	0.3625	0.954711	no
gene1051	gene1051	NGEG_RS0104880	NZ_AKCG01000002.1:148213-153906	FA19 Wt	d-gdhR	OK	50.2205	48.994	-0.0356722	-0.0308494	0.9653	0.995152	no
gene1052	gene1052	NGEG_RS14460	NZ_AKCG01000002.1:154415-155368	FA19 Wt	d-gdhR	OK	137.738	190.039	0.464373	1.35986	0.055	0.526046	no
gene1053	gene1053	NGEG_RS0104890	NZ_AKCG01000002.1:154415-155368	FA19 Wt	d-gdhR	OK	152.419	165.857	0.1219	0.39772	0.5701	0.986052	no
gene1054	gene1054	NGEG_RS0104895	NZ_AKCG01000002.1:155423-155720	FA19 Wt	d-gdhR	OK	15.3996	11.6837	-0.398399	-0.761381	0.2852	0.909069	no
gene1055	gene1055	NGEG_RS0104900	NZ_AKCG01000002.1:155741-156023	FA19 Wt	d-gdhR	OK	17.4788	18.3857	0.0729835	0.147084	0.83115	0.986052	no
gene1056	gene1056	NGEG_RS12705	NZ_AKCG01000002.1:156034-156685	FA19 Wt	d-gdhR	OK	11.3658	15.9219	0.486311	1.368	0.0594	0.540967	no
gene1057	gene1057	NGEG_RS0104910	NZ_AKCG01000002.1:156686-157421	FA19 Wt	d-gdhR	OK	16.9588	17.8142	0.0709934	0.223701	0.75155	0.986052	no
gene1058	gene1058	NGEG_RS0104915	NZ_AKCG01000002.1:157422-158736	FA19 Wt	d-gdhR	OK	29.689	33.4168	0.170646	0.698187	0.3213	0.941872	no
gene1059	gene1059	NGEG_RS0104920	NZ_AKCG01000002.1:158745-160043	FA19 Wt	d-gdhR	OK	63.8773	69.4795	0.121283	0.390376	0.57415	0.986052	no
gene106	gene106	NGEG_RS0100475	NZ_AKCG01000001.1:84852-85323	FA19 Wt	d-gdhR	OK	4838.53	4275.98	-0.178313	-0.799968	0.2536	0.887588	no
gene1060	gene1060	NGEG_RS0104925	NZ_AKCG01000002.1:158745-160043	FA19 Wt	d-gdhR	OK	67.4068	71.198	0.0789422	0.231761	0.73845	0.986052	no
gene1061	gene1061	NGEG_RS0104930	NZ_AKCG01000002.1:160052-162629	FA19 Wt	d-gdhR	OK	21.0397	20.2565	-0.0547338	-0.229916	0.7479	0.986052	no
gene1062	gene1062	NGEG_RS0104935	NZ_AKCG01000002.1:162656-163750	FA19 Wt	d-gdhR	OK	78.9412	91.5023	0.213031	0.501433	0.4768	0.978051	no
gene1063	gene1063	NGEG_RS0104940	NZ_AKCG01000002.1:162656-163750	FA19 Wt	d-gdhR	OK	239.914	228.384	-0.0710541	-0.27208	0.70075	0.986052	no
gene1064	gene1064	NGEG_RS0104945	NZ_AKCG01000002.1:163758-165530	FA19 Wt	d-gdhR	OK	162.065	148.167	-0.129353	-0.528274	0.4521	0.964895	no
gene1065	gene1065	NGEG_RS0104950	NZ_AKCG01000002.1:163758-165530	FA19 Wt	d-gdhR	OK	15.8629	15.7554	-0.00981442	-0.0170559	0.9801	0.995453	no
gene1066	gene1066	NGEG_RS0104955	NZ_AKCG01000002.1:165544-170318	FA19 Wt	d-gdhR	OK	23.7028	25.7988	0.122245	0.186387	0.79	0.986052	no
gene1067	gene1067	NGEG_RS0104960	NZ_AKCG01000002.1:165544-170318	FA19 Wt	d-gdhR	OK	23.3318	23.7636	0.0264561	0.0525097	0.94305	0.990752	no
gene1068	gene1068	NGEG_RS0104965	NZ_AKCG01000002.1:165544-170318	FA19 Wt	d-gdhR	OK	39.5231	43.983	0.154248	0.468384	0.5063	0.983455	no
gene1069	gene1069	NGEG_RS0104970	NZ_AKCG01000002.1:165544-170318	FA19 Wt	d-gdhR	OK	40.5924	45.9723	0.179556	0.234632	0.7438	0.986052	no
gene107	gene107	NGEG_RS0100480	NZ_AKCG01000001.1:85327-85861	FA19 Wt	d-gdhR	OK	4953.67	4309.75	-0.200895	-0.912416	0.1967	0.839614	no
gene1070	gene1070	NGEG_RS0104975	NZ_AKCG01000002.1:165544-170318	FA19 Wt	d-gdhR	OK	36.9498	37.1256	0.00684657	0.0128663	0.9855	0.997158	no
gene1071	gene1071	NGEG_RS0104980	NZ_AKCG01000002.1:170489-172001	FA19 Wt	d-gdhR	OK	100.839	100.232	-0.00870145	-0.0401551	0.9525	0.990752	no
gene1072	gene1072	NGEG_RS0104985	NZ_AKCG01000002.1:172007-175106	FA19 Wt	d-gdhR	OK	31.0862	33.3904	0.103162	0.462054	0.5148	0.983455	no
gene1073	gene1073	NGEG_RS0104990	NZ_AKCG01000002.1:175147-175693	FA19 Wt	d-gdhR	OK	124.636	126.862	0.02554	0.107595	0.8763	0.987159	no
gene1074	gene1074	NGEG_RS0104995	NZ_AKCG01000002.1:175911-176235	FA19 Wt	d-gdhR	OK	1223.65	1064.18	-0.201451	-0.942502	0.17745	0.825738	no
gene1075	gene1075	NGEG_RS0105000	NZ_AKCG01000002.1:176300-176915	FA19 Wt	d-gdhR	OK	2040.65	1897.12	-0.105213	-0.477401	0.50035	0.983455	no
gene1076	gene1076	NGEG_RS0105005	NZ_AKCG01000002.1:176967-178041	FA19 Wt	d-gdhR	OK	1003.9	1092.68	0.122253	0.555446	0.4278	0.958	no
gene1077	gene1077	NGEG_RS0105010	NZ_AKCG01000002.1:178155-178605	FA19 Wt	d-gdhR	OK	1259.36	1268.88	0.010865	0.0495153	0.9445	0.990752	no
gene1078	gene1078	NGEG_RS0105015	NZ_AKCG01000002.1:178606-178918	FA19 Wt	d-gdhR	OK	1799.97	1683.14	-0.0968246	-0.447448	0.52165	0.983455	no
gene1079	gene1079	NGEG_RS0105020	NZ_AKCG01000002.1:179321-179786	FA19 Wt	d-gdhR	OK	32.9569	35.8502	0.121403	0.389828	0.58875	0.986052	no
gene108	gene108	NGEG_RS0100485	NZ_AKCG01000001.1:85871-87419	FA19 Wt	d-gdhR	OK	5117.85	4236.23	-0.272758	-1.0664	0.13325	0.750748	no
gene1080	gene1080	NGEG_RS0105025	NZ_AKCG01000002.1:179874-180654	FA19 Wt	d-gdhR	OK	24.3189	36.4537	0.583987	2.12045	0.00325	0.104675	no
gene1081	gene1081	NGEG_RS0105035	NZ_AKCG01000002.1:180966-181152	FA19 Wt	d-gdhR	OK	374.644	372.918	-0.00666212	-0.0244543	0.97245	0.995152	no
gene1082	gene1082	NGEG_RS0105040	NZ_AKCG01000002.1:181224-181740	FA19 Wt	d-gdhR	OK	28.7965	30.5392	0.0847666	0.27527	0.69585	0.986052	no
gene1083	gene1083	NGEG_RS0105045	NZ_AKCG01000002.1:181831-182413	FA19 Wt	d-gdhR	OK	19.4661	22.1633	0.187212	0.588446	0.4044	0.958	no
gene1084	gene1084	NGEG_RS0105050	NZ_AKCG01000002.1:182648-182990	FA19 Wt	d-gdhR	OK	12.8094	15.1266	0.239885	0.524005	0.4588	0.967976	no
gene1085	gene1085	NGEG_RS0105055	NZ_AKCG01000002.1:183066-184188	FA19 Wt	d-gdhR	OK	32.7603	38.3121	0.22585	0.909862	0.19725	0.839712	no
gene1086	gene1086	NGEG_RS14465	NZ_AKCG01000002.1:184258-184483	FA19 Wt	d-gdhR	OK	17.0329	23.3011	0.45207	0.776916	0.2686	0.907255	no
gene1087	gene1087	NGEG_RS0105065	NZ_AKCG01000002.1:185035-185293	FA19 Wt	d-gdhR	OK	196.891	201.527	0.0335794	0.124905	0.8578	0.986052	no
gene1088	gene1088	NGEG_RS0105070	NZ_AKCG01000002.1:185540-188024	FA19 Wt	d-gdhR	OK	57.5706	59.6849	0.052034	0.239685	0.72925	0.986052	no
gene1089	gene1089	NGEG_RS0105075	NZ_AKCG01000002.1:188119-188611	FA19 Wt	d-gdhR	OK	455.083	405.548	-0.166258	-0.769454	0.2738	0.909069	no
gene109	gene109	NGEG_RS0100490	NZ_AKCG01000001.1:87443-88319	FA19 Wt	d-gdhR	OK	4073.35	3402.81	-0.259491	-1.1527	0.10985	0.713162	no
gene1090	gene1090	NGEG_RS0105080	NZ_AKCG01000002.1:188612-188891	FA19 Wt	d-gdhR	OK	540.786	471.34	-0.198288	-0.864846	0.2239	0.856901	no
gene1091	gene1091	NGEG_RS0105085	NZ_AKCG01000002.1:189129-189471	FA19 Wt	d-gdhR	OK	165.872	167.213	0.011616	0.0462152	0.94445	0.990752	no
gene1092	gene1092	NGEG_RS0105090	NZ_AKCG01000002.1:189742-190375	FA19 Wt	d-gdhR	OK	42.6793	49.3236	0.208744	0.782788	0.28135	0.909069	no
gene1093	gene1093	NGEG_RS0105095	NZ_AKCG01000002.1:190650-190992	FA19 Wt	d-gdhR	OK	198.518	179.368	-0.146347	-0.595525	0.39235	0.956623	no
gene1094	gene1094	NGEG_RS0105100	NZ_AKCG01000002.1:191217-191799	FA19 Wt	d-gdhR	OK	39.0688	50.7564	0.377575	1.3947	0.0501	0.515552	no
gene1095	gene1095	NGEG_RS0105105	NZ_AKCG01000002.1:191808-192324	FA19 Wt	d-gdhR	OK	42.7126	59.5869	0.480333	1.7386	0.01265	0.239545	no
gene1096	gene1096	NGEG_RS14470	NZ_AKCG01000002.1:192390-192759	FA19 Wt	d-gdhR	OK	88.8564	104.022	0.227343	0.841949	0.2303	0.860904	no
gene1097	gene1097	NGEG_RS0105110	NZ_AKCG01000002.1:193164-193488	FA19 Wt	d-gdhR	OK	15.7853	14.8514	-0.0879838	-0.181831	0.79875	0.986052	no
gene1098	gene1098	NGEG_RS0105115	NZ_AKCG01000002.1:193508-193958	FA19 Wt	d-gdhR	OK	1372.6	1406.36	0.0350585	0.159242	0.8189	0.986052	no
gene1099	gene1099	NGEG_RS0105120	NZ_AKCG01000002.1:194221-194794	FA19 Wt	d-gdhR	OK	19.7269	21.3895	0.116738	0.353918	0.61465	0.986052	no
gene11	gene11	NGEG_RS0100055	NZ_AKCG01000001.1:5013-5484	FA19 Wt	d-gdhR	OK	41.27	93.866	1.18551	4.38196	5e-05	0.00590476	yes
gene110	gene110	NGEG_RS0100495	NZ_AKCG01000001.1:88356-89754	FA19 Wt	d-gdhR	OK	3741.76	3066.37	-0.287183	-1.18708	0.09155	0.657341	no
gene1100	gene1100	NGEG_RS0105125	NZ_AKCG01000002.1:194897-197491	FA19 Wt	d-gdhR	OK	230.959	203.547	-0.182276	-0.589077	0.4044	0.958	no
gene1101	gene1101	NGEG_RS0105130	NZ_AKCG01000002.1:194897-197491	FA19 Wt	d-gdhR	OK	47.6965	46.4281	-0.0388863	-0.129041	0.8527	0.986052	no
gene1102	gene1102	NGEG_RS14475	NZ_AKCG01000002.1:197492-197678	FA19 Wt	d-gdhR	OK	33.725	38.7219	0.199334	0.345699	0.6201	0.986052	no
gene1103	gene1103	NGEG_RS14480	NZ_AKCG01000002.1:197682-198114	FA19 Wt	d-gdhR	OK	97.4922	100.955	0.0503548	0.195468	0.7725	0.986052	no
gene1104	gene1104	NGEG_RS0105140	NZ_AKCG01000002.1:198878-199433	FA19 Wt	d-gdhR	OK	104.661	111.413	0.0901839	0.384425	0.60375	0.986052	no
gene1105	gene1105	NGEG_RS0105145	NZ_AKCG01000002.1:199519-200623	FA19 Wt	d-gdhR	OK	32.8021	34.0609	0.0543267	0.215461	0.7588	0.986052	no
gene1106	gene1106	NGEG_RS12710	NZ_AKCG01000002.1:200760-206029	FA19 Wt	d-gdhR	OK	16.0978	18.9974	0.238942	0.421718	0.54895	0.986052	no
gene1107	gene1107	NGEG_RS0105155	NZ_AKCG01000002.1:200760-206029	FA19 Wt	d-gdhR	OK	15.6009	18.8286	0.271294	0.318098	0.65185	0.986052	no
gene1108	gene1108	NGEG_RS0105160	NZ_AKCG01000002.1:200760-206029	FA19 Wt	d-gdhR	OK	11.7599	18.0598	0.61891	0.564661	0.41935	0.958	no
gene1109	gene1109	NGEG_RS0105165	NZ_AKCG01000002.1:200760-206029	FA19 Wt	d-gdhR	OK	46.9306	55.4144	0.239732	0.725997	0.303	0.927941	no
gene111	gene111	NGEG_RS0100500	NZ_AKCG01000001.1:89764-90187	FA19 Wt	d-gdhR	OK	2880.83	2368.18	-0.282704	-1.28542	0.06755	0.581681	no
gene1110	gene1110	NGEG_RS0105170	NZ_AKCG01000002.1:200760-206029	FA19 Wt	d-gdhR	OK	56.6328	70.5116	0.316222	0.794586	0.2557	0.889678	no
gene1111	gene1111	NGEG_RS14485	NZ_AKCG01000002.1:206269-206787	FA19 Wt	d-gdhR	OK	48.0605	40.7441	-0.238262	-0.256165	0.7201	0.986052	no
gene1112	gene1112	NGEG_RS0105180	NZ_AKCG01000002.1:206269-206787	FA19 Wt	d-gdhR	OK	52.6024	48.3218	-0.122453	-0.402583	0.57725	0.986052	no
gene1113	gene1113	NGEG_RS0105185	NZ_AKCG01000002.1:206823-207483	FA19 Wt	d-gdhR	OK	70.0509	74.3003	0.0849646	0.349101	0.623	0.986052	no
gene1114	gene1114	NGEG_RS0105190	NZ_AKCG01000002.1:207563-207971	FA19 Wt	d-gdhR	OK	339.585	349.093	0.0398413	0.179755	0.7961	0.986052	no
gene1115	gene1115	NGEG_RS0105195	NZ_AKCG01000002.1:207985-208933	FA19 Wt	d-gdhR	OK	397.733	456.028	0.197324	0.898345	0.1985	0.840703	no
gene1116	gene1116	NGEG_RS0105200	NZ_AKCG01000002.1:209039-210110	FA19 Wt	d-gdhR	OK	117.843	114.196	-0.045356	-0.20523	0.77115	0.986052	no
gene1117	gene1117	NGEG_RS0105205	NZ_AKCG01000002.1:210294-210570	FA19 Wt	d-gdhR	OK	339.801	345.616	0.0244793	0.102272	0.8864	0.987159	no
gene1118	gene1118	NGEG_RS0105210	NZ_AKCG01000002.1:210571-212171	FA19 Wt	d-gdhR	OK	451.532	456.379	0.015404	0.0444824	0.95035	0.990752	no
gene1119	gene1119	NGEG_RS0105215	NZ_AKCG01000002.1:210571-212171	FA19 Wt	d-gdhR	OK	367.945	367.631	-0.00123251	-0.0043019	0.9954	0.998218	no
gene112	gene112	NGEG_RS0100505	NZ_AKCG01000001.1:90358-91255	FA19 Wt	d-gdhR	OK	532.148	509.263	-0.0634168	-0.293053	0.68255	0.986052	no
gene1120	gene1120	NGEG_RS0105220	NZ_AKCG01000002.1:212645-213110	FA19 Wt	d-gdhR	OK	859.772	713.371	-0.269301	-1.24944	0.0787	0.635299	no
gene1121	gene1121	NGEG_RS0105225	NZ_AKCG01000002.1:213137-213611	FA19 Wt	d-gdhR	OK	944.994	745.823	-0.341472	-1.57893	0.02475	0.372752	no
gene1122	gene1122	NGEG_RS0105235	NZ_AKCG01000002.1:213943-214261	FA19 Wt	d-gdhR	OK	702.502	814.105	0.212712	0.980709	0.16525	0.805147	no
gene1123	gene1123	NGEG_RS0105240	NZ_AKCG01000002.1:214309-216868	FA19 Wt	d-gdhR	OK	231.661	312.104	0.430008	1.98043	0.0059	0.147798	no
gene1124	gene1124	NGEG_RS0105245	NZ_AKCG01000002.1:217014-218478	FA19 Wt	d-gdhR	OK	1028.52	965.823	-0.0907413	-0.410515	0.5652	0.986052	no
gene1125	gene1125	NGEG_RS0105250	NZ_AKCG01000002.1:218551-218800	FA19 Wt	d-gdhR	OK	105.095	98.4393	-0.0943919	-0.306947	0.6614	0.986052	no
gene1126	gene1126	NGEG_RS0105255	NZ_AKCG01000002.1:218815-221191	FA19 Wt	d-gdhR	OK	168.14	171.483	0.0284075	0.129102	0.8548	0.986052	no
gene1129	gene1129	NGEG_RS12725	NZ_AKCG01000002.1:221630-223708	FA19 Wt	d-gdhR	OK	174.221	212.717	0.288015	0.139214	0.679	0.986052	no
gene113	gene113	NGEG_RS0100510	NZ_AKCG01000001.1:91371-93435	FA19 Wt	d-gdhR	OK	577.078	592.876	0.0389633	0.175966	0.80005	0.986052	no
gene1130	gene1130	NGEG_RS0105270	NZ_AKCG01000002.1:221630-223708	FA19 Wt	d-gdhR	OK	1133.43	973.348	-0.219662	-0.977422	0.1629	0.802943	no
gene1131	gene1131	NGEG_RS0105275	NZ_AKCG01000002.1:223824-224715	FA19 Wt	d-gdhR	OK	62.3101	68.6646	0.140101	0.596178	0.40185	0.958	no
gene1132	gene1132	NGEG_RS0105280	NZ_AKCG01000002.1:224779-225436	FA19 Wt	d-gdhR	OK	112.52	91.5288	-0.297889	-1.28878	0.07125	0.596698	no
gene1133	gene1133	NGEG_RS0105285	NZ_AKCG01000002.1:225864-226947	FA19 Wt	d-gdhR	OK	10.4342	10.8116	0.0512651	0.166339	0.81905	0.986052	no
gene1134	gene1134	NGEG_RS12730	NZ_AKCG01000002.1:227092-228737	FA19 Wt	d-gdhR	OK	7.76272	8.71705	0.167277	0.576904	0.4138	0.958	no
gene1135	gene1135	NGEG_RS12735	NZ_AKCG01000002.1:228763-230529	FA19 Wt	d-gdhR	OK	23.9696	22.0329	-0.121547	-0.506936	0.47285	0.97455	no
gene1136	gene1136	NGEG_RS0105300	NZ_AKCG01000002.1:230701-232561	FA19 Wt	d-gdhR	OK	256.017	242.12	-0.0805177	-0.373223	0.6018	0.986052	no
gene1137	gene1137	NGEG_RS12740	NZ_AKCG01000002.1:232602-232956	FA19 Wt	d-gdhR	OK	164.026	162.437	-0.0140456	-0.0569819	0.93455	0.990752	no
gene1138	gene1138	NGEG_RS0105310	NZ_AKCG01000002.1:233061-233820	FA19 Wt	d-gdhR	OK	119.939	109.882	-0.12635	-0.5599	0.4277	0.958	no
gene1139	gene1139	NGEG_RS0105315	NZ_AKCG01000002.1:233915-234968	FA19 Wt	d-gdhR	OK	217.111	210.994	-0.0412313	-0.193304	0.78475	0.986052	no
gene114	gene114	NGEG_RS0100515	NZ_AKCG01000001.1:93504-95386	FA19 Wt	d-gdhR	OK	292.458	303.186	0.051972	0.172287	0.80155	0.986052	no
gene1140	gene1140	NGEG_RS12745	NZ_AKCG01000002.1:234985-235138	FA19 Wt	d-gdhR	OK	394.61	328.125	-0.266184	-0.809854	0.2764	0.909069	no
gene1141	gene1141	NGEG_RS0105325	NZ_AKCG01000002.1:235174-236551	FA19 Wt	d-gdhR	OK	359.928	382.718	0.0885734	0.412478	0.57035	0.986052	no
gene1142	gene1142	NGEG_RS0105330	NZ_AKCG01000002.1:236612-236918	FA19 Wt	d-gdhR	OK	184.979	189.986	0.038533	0.153224	0.82955	0.986052	no
gene1143	gene1143	NGEG_RS0105335	NZ_AKCG01000002.1:236929-237283	FA19 Wt	d-gdhR	OK	161.575	168.902	0.063983	0.255917	0.71385	0.986052	no
gene1144	gene1144	NGEG_RS0105340	NZ_AKCG01000002.1:237544-237742	FA19 Wt	d-gdhR	OK	84.8087	89.8601	0.0834682	0.212328	0.76165	0.986052	no
gene1145	gene1145	NGEG_RS0105345	NZ_AKCG01000002.1:237751-238537	FA19 Wt	d-gdhR	OK	147.45	133.595	-0.142359	-0.635336	0.36325	0.954711	no
gene1146	gene1146	NGEG_RS0105350	NZ_AKCG01000002.1:238610-239891	FA19 Wt	d-gdhR	OK	114.549	107.466	-0.0920879	-0.421163	0.5373	0.983455	no
gene1147	gene1147	NGEG_RS0105355	NZ_AKCG01000002.1:239987-240947	FA19 Wt	d-gdhR	OK	1409.85	1285.09	-0.133671	-0.605069	0.3906	0.956623	no
gene1148	gene1148	NGEG_RS0105360	NZ_AKCG01000002.1:241158-241560	FA19 Wt	d-gdhR	OK	492.053	489.213	-0.00835138	-0.0385858	0.95785	0.993916	no
gene1149	gene1149	NGEG_RS0105365	NZ_AKCG01000002.1:241627-241825	FA19 Wt	d-gdhR	OK	762.078	716.255	-0.0894657	-0.378027	0.59255	0.986052	no
gene115	gene115	NGEG_RS0100520	NZ_AKCG01000001.1:93504-95386	FA19 Wt	d-gdhR	OK	365.868	322.625	-0.181466	-0.561704	0.422	0.958	no
gene1150	gene1150	NGEG_RS14490	NZ_AKCG01000002.1:242037-242578	FA19 Wt	d-gdhR	OK	358.133	354.196	-0.0159476	-0.0543453	0.9377	0.990752	no
gene1151	gene1151	NGEG_RS14495	NZ_AKCG01000002.1:242037-242578	FA19 Wt	d-gdhR	OK	532.108	502.081	-0.0837997	-0.220022	0.75095	0.986052	no
gene1152	gene1152	NGEG_RS0105375	NZ_AKCG01000002.1:242637-242979	FA19 Wt	d-gdhR	OK	588.579	512.58	-0.199461	-0.910341	0.1896	0.838938	no
gene1153	gene1153	NGEG_RS0105380	NZ_AKCG01000002.1:243034-243793	FA19 Wt	d-gdhR	OK	344.473	302.069	-0.189512	-0.881284	0.2072	0.848474	no
gene1154	gene1154	NGEG_RS0105385	NZ_AKCG01000002.1:243831-244393	FA19 Wt	d-gdhR	OK	229.199	206.568	-0.149988	-0.669212	0.34315	0.951762	no
gene1155	gene1155	NGEG_RS12760	NZ_AKCG01000002.1:244442-244589	FA19 Wt	d-gdhR	OK	268.014	201.916	-0.408554	-0.985873	0.1664	0.806484	no
gene1156	gene1156	NGEG_RS0105390	NZ_AKCG01000002.1:244665-246528	FA19 Wt	d-gdhR	OK	369.038	269.984	-0.450897	-2.07072	0.00345	0.10563	no
gene1157	gene1157	NGEG_RS0105395	NZ_AKCG01000002.1:246698-247571	FA19 Wt	d-gdhR	OK	240.363	221.616	-0.117154	-0.543397	0.4343	0.960806	no
gene1158	gene1158	NGEG_RS0105400	NZ_AKCG01000002.1:247645-249018	FA19 Wt	d-gdhR	OK	166.003	156.641	-0.0837468	-0.398434	0.5753	0.986052	no
gene1159	gene1159	NGEG_RS0105405	NZ_AKCG01000002.1:249040-249760	FA19 Wt	d-gdhR	OK	343.494	353.723	0.042335	0.197339	0.7815	0.986052	no
gene116	gene116	NGEG_RS13850	NZ_AKCG01000001.1:95397-95571	FA19 Wt	d-gdhR	OK	170.33	99.7468	-0.771989	-2.02042	0.00675	0.153578	no
gene1160	gene1160	NGEG_RS0105410	NZ_AKCG01000002.1:249925-250597	FA19 Wt	d-gdhR	OK	639.973	601.082	-0.0904503	-0.415091	0.5583	0.986052	no
gene1161	gene1161	NGEG_RS12765	NZ_AKCG01000002.1:250606-251618	FA19 Wt	d-gdhR	OK	467.445	498.518	0.0928493	0.298645	0.6641	0.986052	no
gene1162	gene1162	NGEG_RS0105420	NZ_AKCG01000002.1:250606-251618	FA19 Wt	d-gdhR	OK	217.346	235.247	0.114184	0.382879	0.5836	0.986052	no
gene1163	gene1163	NGEG_RS12770	NZ_AKCG01000002.1:251657-251801	FA19 Wt	d-gdhR	OK	5.95169	6.32721	0.0882714	0.065909	0.8105	0.986052	no
gene1164	gene1164	NGEG_RS0105430	NZ_AKCG01000002.1:252010-252382	FA19 Wt	d-gdhR	OK	99.0796	122.223	0.302861	1.1807	0.09665	0.6665	no
gene1165	gene1165	NGEG_RS0105435	NZ_AKCG01000002.1:252385-253657	FA19 Wt	d-gdhR	OK	34.2599	46.2063	0.431571	1.80737	0.0114	0.226176	no
gene1166	gene1166	NGEG_RS0105445	NZ_AKCG01000002.1:253877-255211	FA19 Wt	d-gdhR	OK	271.343	275.252	0.0206354	0.0729406	0.91425	0.990752	no
gene1167	gene1167	NGEG_RS0105450	NZ_AKCG01000002.1:253877-255211	FA19 Wt	d-gdhR	OK	149.585	196.51	0.393641	1.15274	0.10905	0.709827	no
gene1168	gene1168	NGEG_RS14500	NZ_AKCG01000002.1:255215-255749	FA19 Wt	d-gdhR	OK	128.605	197.45	0.618538	1.77743	0.01275	0.239545	no
gene1169	gene1169	NGEG_RS12775	NZ_AKCG01000002.1:255215-255749	FA19 Wt	d-gdhR	OK	128.021	150.795	0.236207	0.673046	0.3474	0.951762	no
gene117	gene117	NGEG_RS0100530	NZ_AKCG01000001.1:95623-96322	FA19 Wt	d-gdhR	OK	187.095	155.603	-0.265899	-1.18725	0.0911	0.657341	no
gene1170	gene1170	NGEG_RS0105460	NZ_AKCG01000002.1:255763-256660	FA19 Wt	d-gdhR	OK	73.0494	76.6347	0.0691246	0.294546	0.67495	0.986052	no
gene1171	gene1171	NGEG_RS0105465	NZ_AKCG01000002.1:256829-257960	FA19 Wt	d-gdhR	OK	358.844	325.671	-0.139944	-0.647859	0.36295	0.954711	no
gene1172	gene1172	NGEG_RS0105470	NZ_AKCG01000002.1:258033-258885	FA19 Wt	d-gdhR	OK	349.143	319.25	-0.12913	-0.598245	0.391	0.956623	no
gene1173	gene1173	NGEG_RS0105475	NZ_AKCG01000002.1:258969-259632	FA19 Wt	d-gdhR	OK	257.876	227.491	-0.180871	-0.834298	0.23285	0.866699	no
gene1174	gene1174	NGEG_RS0105480	NZ_AKCG01000002.1:259830-261384	FA19 Wt	d-gdhR	OK	280.269	224.841	-0.317906	-1.44619	0.03905	0.456811	no
gene1175	gene1175	NGEG_RS0105485	NZ_AKCG01000002.1:261636-262979	FA19 Wt	d-gdhR	OK	5.55422	7.49382	0.432117	0.15391	0.7452	0.986052	no
gene1176	gene1176	NGEG_RS0105490	NZ_AKCG01000002.1:261636-262979	FA19 Wt	d-gdhR	OK	72.846	78.4404	0.106748	0.475764	0.5014	0.983455	no
gene1177	gene1177	NGEG_RS0105495	NZ_AKCG01000002.1:262991-264254	FA19 Wt	d-gdhR	OK	58.8218	57.0345	-0.0445161	-0.196666	0.78255	0.986052	no
gene1178	gene1178	NGEG_RS0105500	NZ_AKCG01000002.1:264429-267474	FA19 Wt	d-gdhR	OK	378.802	404.581	0.0949849	0.429992	0.5446	0.986052	no
gene1179	gene1179	NGEG_RS14505	NZ_AKCG01000002.1:267509-268319	FA19 Wt	d-gdhR	OK	25.7307	22.145	-0.216514	-0.0560347	0.8971	0.987159	no
gene118	gene118	NGEG_RS0100535	NZ_AKCG01000001.1:96381-97395	FA19 Wt	d-gdhR	OK	191.08	180.521	-0.0820158	-0.380979	0.5874	0.986052	no
gene1180	gene1180	NGEG_RS0105510	NZ_AKCG01000002.1:267509-268319	FA19 Wt	d-gdhR	OK	153.723	162.574	0.0807681	0.360181	0.60515	0.986052	no
gene1181	gene1181	NGEG_RS0105515	NZ_AKCG01000002.1:268347-268707	FA19 Wt	d-gdhR	OK	156.051	134.652	-0.212781	-0.855375	0.22765	0.860628	no
gene1182	gene1182	NGEG_RS14510	NZ_AKCG01000002.1:268782-268839	FA19 Wt	d-gdhR	NOTEST	0	0	0	0	1	1	no
gene1183	gene1183	NGEG_RS12785	NZ_AKCG01000002.1:268994-269132	FA19 Wt	d-gdhR	OK	757.623	662.625	-0.193288	-0.590115	0.421	0.958	no
gene1184	gene1184	NGEG_RS0105520	NZ_AKCG01000002.1:269311-269848	FA19 Wt	d-gdhR	OK	88.1094	75.3107	-0.22644	-0.898085	0.2052	0.848474	no
gene1185	gene1185	NGEG_RS0105525	NZ_AKCG01000002.1:269881-270238	FA19 Wt	d-gdhR	OK	88.331	57.0333	-0.631116	-2.25475	0.00155	0.0674386	no
gene1186	gene1186	NGEG_RS0105530	NZ_AKCG01000002.1:270293-270896	FA19 Wt	d-gdhR	OK	306.227	271.728	-0.172436	-0.789268	0.25965	0.892903	no
gene1187	gene1187	NGEG_RS0105535	NZ_AKCG01000002.1:270987-271833	FA19 Wt	d-gdhR	OK	203.881	204.969	0.00767947	0.0361682	0.95835	0.993916	no
gene1188	gene1188	NGEG_RS0105540	NZ_AKCG01000002.1:271941-272274	FA19 Wt	d-gdhR	OK	2186.56	2044.22	-0.0971137	-0.441383	0.52795	0.983455	no
gene1189	gene1189	NGEG_RS0105545	NZ_AKCG01000002.1:272323-272572	FA19 Wt	d-gdhR	OK	2621.22	2648.01	0.0146677	0.0675535	0.9246	0.990752	no
gene119	gene119	NGEG_RS0100540	NZ_AKCG01000001.1:97413-99177	FA19 Wt	d-gdhR	OK	311.075	269.001	-0.209652	-0.637926	0.3688	0.954711	no
gene1190	gene1190	NGEG_RS0105550	NZ_AKCG01000002.1:272814-273789	FA19 Wt	d-gdhR	OK	478.457	523.9	0.130902	0.598358	0.3911	0.956623	no
gene1191	gene1191	NGEG_RS0105555	NZ_AKCG01000002.1:273947-274166	FA19 Wt	d-gdhR	OK	2679.73	1780.62	-0.589707	-2.73149	5e-05	0.00590476	yes
gene1192	gene1192	NGEG_RS0105560	NZ_AKCG01000002.1:274332-274623	FA19 Wt	d-gdhR	OK	178.185	208.72	0.228197	0.89203	0.206	0.848474	no
gene1193	gene1193	NGEG_RS12790	NZ_AKCG01000002.1:274829-276531	FA19 Wt	d-gdhR	OK	596.991	610.374	0.0319849	0.144824	0.84065	0.986052	no
gene1194	gene1194	NGEG_RS0105570	NZ_AKCG01000002.1:276703-276946	FA19 Wt	d-gdhR	OK	509.26	496.778	-0.0358016	-0.151493	0.83295	0.986052	no
gene1195	gene1195	glyA	NZ_AKCG01000002.1:277012-278263	FA19 Wt	d-gdhR	OK	407.066	433.002	0.0891134	0.405984	0.5661	0.986052	no
gene1196	gene1196	NGEG_RS0105580	NZ_AKCG01000002.1:278335-278725	FA19 Wt	d-gdhR	OK	414.14	343.345	-0.27046	-1.20154	0.0853	0.654062	no
gene1197	gene1197	NGEG_RS14515	NZ_AKCG01000002.1:278905-279580	FA19 Wt	d-gdhR	OK	82.9804	87.0782	0.0695404	0.288378	0.68165	0.986052	no
gene1198	gene1198	NGEG_RS0105585	NZ_AKCG01000002.1:279664-280456	FA19 Wt	d-gdhR	OK	64.0684	73.1918	0.19207	0.816566	0.24845	0.88594	no
gene1199	gene1199	NGEG_RS0105590	NZ_AKCG01000002.1:280606-281251	FA19 Wt	d-gdhR	OK	180.011	185.56	0.0437998	0.195799	0.77985	0.986052	no
gene12	gene12	NGEG_RS0100060	NZ_AKCG01000001.1:5629-6040	FA19 Wt	d-gdhR	OK	53.9812	44.286	-0.285609	-0.968388	0.17085	0.814211	no
gene120	gene120	NGEG_RS13855	NZ_AKCG01000001.1:97413-99177	FA19 Wt	d-gdhR	OK	130.907	115.983	-0.174624	-0.0980086	0.88725	0.987159	no
gene1200	gene1200	NGEG_RS0105595	NZ_AKCG01000002.1:281269-283180	FA19 Wt	d-gdhR	OK	161.974	166.408	0.0389676	0.178267	0.7964	0.986052	no
gene1201	gene1201	NGEG_RS0105600	NZ_AKCG01000002.1:283200-283567	FA19 Wt	d-gdhR	OK	118.206	123.306	0.060932	0.236866	0.72785	0.986052	no
gene1202	gene1202	NGEG_RS0105605	NZ_AKCG01000002.1:283678-285154	FA19 Wt	d-gdhR	OK	223.235	204.694	-0.125093	-0.572594	0.41795	0.958	no
gene1203	gene1203	NGEG_RS0105610	NZ_AKCG01000002.1:285237-286176	FA19 Wt	d-gdhR	OK	288.644	240.054	-0.265935	-1.2394	0.07365	0.606817	no
gene1204	gene1204	NGEG_RS0105615	NZ_AKCG01000002.1:286176-287037	FA19 Wt	d-gdhR	OK	446.706	384.229	-0.217362	-0.994207	0.15315	0.774811	no
gene1205	gene1205	NGEG_RS0105620	NZ_AKCG01000002.1:287053-288190	FA19 Wt	d-gdhR	OK	458.944	409.284	-0.165215	-0.751862	0.2865	0.909069	no
gene1206	gene1206	NGEG_RS0105625	NZ_AKCG01000002.1:288236-288719	FA19 Wt	d-gdhR	OK	147.683	145.244	-0.0240313	-0.102408	0.88355	0.987159	no
gene1207	gene1207	NGEG_RS0105635	NZ_AKCG01000002.1:288824-290063	FA19 Wt	d-gdhR	OK	208.759	144.432	-0.531447	-2.48868	0.00045	0.0272195	yes
gene1208	gene1208	NGEG_RS12795	NZ_AKCG01000002.1:288824-290063	FA19 Wt	d-gdhR	OK	13.2847	12.9976	-0.0315146	-0.00887341	0.93765	0.990752	no
gene1209	gene1209	NGEG_RS12800	NZ_AKCG01000002.1:290164-290356	FA19 Wt	d-gdhR	OK	27.6632	21.8283	-0.341766	-0.551053	0.43045	0.958	no
gene121	gene121	NGEG_RS0100545	NZ_AKCG01000001.1:97413-99177	FA19 Wt	d-gdhR	OK	340.382	317.728	-0.0993638	-0.331697	0.6386	0.986052	no
gene1210	gene1210	NGEG_RS0105650	NZ_AKCG01000002.1:290452-291058	FA19 Wt	d-gdhR	OK	53.3866	55.4951	0.0558836	0.218726	0.75865	0.986052	no
gene1212	gene1212	NGEG_RS0105665	NZ_AKCG01000002.1:291800-292621	FA19 Wt	d-gdhR	NOTEST	0	0	0	0	1	1	no
gene1213	gene1213	NGEG_RS0105670	NZ_AKCG01000002.1:292625-293319	FA19 Wt	d-gdhR	OK	7.37535	7.64063	0.0509796	0.0403777	0.9528	0.990752	no
gene1214	gene1214	NGEG_RS14525	NZ_AKCG01000002.1:292625-293319	FA19 Wt	d-gdhR	OK	334.808	306.529	-0.127312	-0.534313	0.44735	0.962716	no
gene1215	gene1215	NGEG_RS0105680	NZ_AKCG01000002.1:293340-293895	FA19 Wt	d-gdhR	OK	99.5288	108.377	0.122878	0.48405	0.49835	0.983455	no
gene1216	gene1216	NGEG_RS0105685	NZ_AKCG01000002.1:293340-293895	FA19 Wt	d-gdhR	OK	8.80178	6.49291	-0.438929	-0.168477	0.6329	0.986052	no
gene1217	gene1217	NGEG_RS0105690	NZ_AKCG01000002.1:294027-295104	FA19 Wt	d-gdhR	OK	9.64097	9.92852	0.0424	0.138227	0.84495	0.986052	no
gene1218	gene1218	NGEG_RS0105700	NZ_AKCG01000002.1:295237-295786	FA19 Wt	d-gdhR	OK	26.7245	23.3661	-0.193745	-0.640577	0.36505	0.954711	no
gene1219	gene1219	NGEG_RS0105705	NZ_AKCG01000002.1:295925-296297	FA19 Wt	d-gdhR	OK	117.976	98.7334	-0.256884	-0.996997	0.1563	0.7815	no
gene122	gene122	NGEG_RS0100550	NZ_AKCG01000001.1:99280-100075	FA19 Wt	d-gdhR	OK	218.596	163.589	-0.418194	-1.91753	0.0063	0.150231	no
gene1220	gene1220	NGEG_RS0105710	NZ_AKCG01000002.1:296466-298158	FA19 Wt	d-gdhR	OK	351.633	379.665	0.110657	0.505557	0.4741	0.97455	no
gene1221	gene1221	NGEG_RS0105715	NZ_AKCG01000002.1:298254-298674	FA19 Wt	d-gdhR	OK	624.046	448.279	-0.477255	-2.19471	0.0018	0.0731803	no
gene1223	gene1223	NGEG_RS0105725	NZ_AKCG01000002.1:299253-303087	FA19 Wt	d-gdhR	OK	186.385	163.102	-0.192512	-0.88055	0.2122	0.8488	no
gene1224	gene1224	NGEG_RS0105730	NZ_AKCG01000002.1:303163-304165	FA19 Wt	d-gdhR	OK	104.2	111.125	0.0928382	0.419389	0.5546	0.986052	no
gene1225	gene1225	NGEG_RS0105735	NZ_AKCG01000002.1:304225-304408	FA19 Wt	d-gdhR	OK	376.842	392.318	0.0580662	0.209788	0.76195	0.986052	no
gene1226	gene1226	NGEG_RS12815	NZ_AKCG01000002.1:304580-304712	FA19 Wt	d-gdhR	OK	203.97	219.903	0.108516	0.213874	0.771	0.986052	no
gene1227	gene1227	NGEG_RS12820	NZ_AKCG01000002.1:304759-304924	FA19 Wt	d-gdhR	OK	8.79821	6.07159	-0.535135	-0.411691	0.5759	0.986052	no
gene1228	gene1228	NGEG_RS12825	NZ_AKCG01000002.1:304970-306115	FA19 Wt	d-gdhR	OK	45.3321	42.6835	-0.0868546	-0.361686	0.6094	0.986052	no
gene1229	gene1229	NGEG_RS0105760	NZ_AKCG01000002.1:306440-306917	FA19 Wt	d-gdhR	OK	1130.62	1068.42	-0.0816351	-0.371847	0.5927	0.986052	no
gene123	gene123	NGEG_RS13860	NZ_AKCG01000001.1:100108-100289	FA19 Wt	d-gdhR	OK	161.383	143.297	-0.171483	-0.463191	0.51465	0.983455	no
gene1230	gene1230	NGEG_RS0105765	NZ_AKCG01000002.1:307074-308609	FA19 Wt	d-gdhR	OK	31.9256	33.0093	0.0481571	0.0229939	0.949	0.990752	no
gene1231	gene1231	NGEG_RS0105770	NZ_AKCG01000002.1:307074-308609	FA19 Wt	d-gdhR	OK	189.365	179.892	-0.074038	-0.341395	0.6219	0.986052	no
gene1232	gene1232	NGEG_RS0105775	NZ_AKCG01000002.1:308686-309220	FA19 Wt	d-gdhR	OK	139.122	128.664	-0.11274	-0.500569	0.49725	0.983455	no
gene1233	gene1233	NGEG_RS0105780	NZ_AKCG01000002.1:309276-310854	FA19 Wt	d-gdhR	OK	41.9931	44.8907	0.0962612	0.435021	0.5425	0.985641	no
gene1234	gene1234	NGEG_RS0105785	NZ_AKCG01000002.1:310914-312321	FA19 Wt	d-gdhR	OK	122.519	123.477	0.0112332	0.0519922	0.9377	0.990752	no
gene1235	gene1235	NGEG_RS0105790	NZ_AKCG01000002.1:312603-315532	FA19 Wt	d-gdhR	OK	1536.34	1704.82	0.150128	0.384753	0.5834	0.986052	no
gene1236	gene1236	NGEG_RS0105795	NZ_AKCG01000002.1:312603-315532	FA19 Wt	d-gdhR	OK	1146.81	1322.04	0.205137	0.432522	0.53715	0.983455	no
gene1237	gene1237	NGEG_RS0105800	NZ_AKCG01000002.1:312603-315532	FA19 Wt	d-gdhR	OK	807.985	843.467	0.0620032	0.170207	0.81235	0.986052	no
gene1238	gene1238	NGEG_RS0105805	NZ_AKCG01000002.1:315680-316336	FA19 Wt	d-gdhR	OK	248.658	221.295	-0.168197	-0.654591	0.3513	0.952428	no
gene1239	gene1239	NGEG_RS0105810	NZ_AKCG01000002.1:315680-316336	FA19 Wt	d-gdhR	OK	205.942	187.461	-0.13565	-0.281321	0.69495	0.986052	no
gene124	gene124	NGEG_RS0100555	NZ_AKCG01000001.1:100291-100777	FA19 Wt	d-gdhR	OK	405.133	368.573	-0.136444	-0.636198	0.3673	0.954711	no
gene1240	gene1240	NGEG_RS12830	NZ_AKCG01000002.1:316540-317361	FA19 Wt	d-gdhR	NOTEST	0	0	0	0	1	1	no
gene1241	gene1241	NGEG_RS0105825	NZ_AKCG01000002.1:317365-317960	FA19 Wt	d-gdhR	OK	11.9491	13.8954	0.217711	0.432792	0.53285	0.983455	no
gene1242	gene1242	NGEG_RS14535	NZ_AKCG01000002.1:317365-317960	FA19 Wt	d-gdhR	OK	42.8663	38.204	-0.166121	-0.311437	0.6637	0.986052	no
gene1243	gene1243	NGEG_RS0105830	NZ_AKCG01000002.1:318005-318392	FA19 Wt	d-gdhR	OK	85.7237	122.817	0.518749	2.00261	0.00575	0.14551	no
gene1244	gene1244	NGEG_RS14540	NZ_AKCG01000002.1:318486-318551	FA19 Wt	d-gdhR	NOTEST	0	0	0	0	1	1	no
gene1245	gene1245	NGEG_RS0105835	NZ_AKCG01000002.1:318774-319665	FA19 Wt	d-gdhR	OK	1508.18	1392.36	-0.115284	-0.523245	0.46105	0.967976	no
gene1246	gene1246	NGEG_RS0105840	NZ_AKCG01000002.1:319675-320842	FA19 Wt	d-gdhR	OK	1317.82	1252.7	-0.0731104	-0.32874	0.6325	0.986052	no
gene1247	gene1247	NGEG_RS0105845	NZ_AKCG01000002.1:320913-321201	FA19 Wt	d-gdhR	OK	723.099	660.494	-0.130648	-0.586497	0.4083	0.958	no
gene1248	gene1248	NGEG_RS0105850	NZ_AKCG01000002.1:321320-322754	FA19 Wt	d-gdhR	OK	758.786	766.035	0.013717	0.0619829	0.92765	0.990752	no
gene1249	gene1249	NGEG_RS0105855	NZ_AKCG01000002.1:323014-324184	FA19 Wt	d-gdhR	OK	891.051	774.191	-0.202818	-0.922864	0.19485	0.838938	no
gene125	gene125	fabG	NZ_AKCG01000001.1:100841-101588	FA19 Wt	d-gdhR	OK	2681.84	2530.14	-0.0840077	-0.377134	0.5899	0.986052	no
gene1250	gene1250	NGEG_RS0105860	NZ_AKCG01000002.1:324283-327112	FA19 Wt	d-gdhR	OK	908.401	831.444	-0.12771	-0.558966	0.42615	0.958	no
gene1251	gene1251	NGEG_RS0105865	NZ_AKCG01000002.1:327316-328600	FA19 Wt	d-gdhR	OK	565.643	519.472	-0.122844	-0.558804	0.4205	0.958	no
gene1252	gene1252	NGEG_RS0105870	NZ_AKCG01000002.1:328711-328960	FA19 Wt	d-gdhR	OK	497.474	460.606	-0.111089	-0.466316	0.50545	0.983455	no
gene1253	gene1253	sdhB	NZ_AKCG01000002.1:328963-329692	FA19 Wt	d-gdhR	OK	411.135	358.663	-0.196982	-0.91373	0.1852	0.837225	no
gene1254	gene1254	NGEG_RS0105885	NZ_AKCG01000002.1:329790-331554	FA19 Wt	d-gdhR	OK	391.322	414.048	0.0814418	0.368741	0.59885	0.986052	no
gene1255	gene1255	NGEG_RS0105890	NZ_AKCG01000002.1:331556-332269	FA19 Wt	d-gdhR	OK	700.266	719.255	0.0385999	0.0929538	0.8967	0.987159	no
gene1256	gene1256	NGEG_RS0105895	NZ_AKCG01000002.1:331556-332269	FA19 Wt	d-gdhR	OK	1554.91	1433.14	-0.11765	-0.450093	0.51515	0.983455	no
gene1257	gene1257	NGEG_RS12835	NZ_AKCG01000002.1:332329-332539	FA19 Wt	d-gdhR	OK	38.4264	44.3225	0.205943	0.44357	0.5192	0.983455	no
gene1258	gene1258	NGEG_RS0105900	NZ_AKCG01000002.1:332555-333959	FA19 Wt	d-gdhR	OK	993.809	782.895	-0.34415	-1.55017	0.02785	0.395955	no
gene1259	gene1259	NGEG_RS0105905	NZ_AKCG01000002.1:334207-334945	FA19 Wt	d-gdhR	OK	9558.98	6951.33	-0.459568	-1.89242	0.0083	0.174441	no
gene126	gene126	NGEG_RS0100565	NZ_AKCG01000001.1:101649-103215	FA19 Wt	d-gdhR	OK	1452.46	1352.45	-0.102925	-0.456128	0.5268	0.983455	no
gene1260	gene1260	NGEG_RS12840	NZ_AKCG01000002.1:335047-335212	FA19 Wt	d-gdhR	OK	125.115	79.7491	-0.649719	-1.43127	0.049	0.512743	no
gene1261	gene1261	NGEG_RS0105910	NZ_AKCG01000002.1:335223-337500	FA19 Wt	d-gdhR	OK	2007.25	1683.15	-0.254058	-1.05702	0.1389	0.759568	no
gene1262	gene1262	NGEG_RS0105915	NZ_AKCG01000002.1:337639-338515	FA19 Wt	d-gdhR	OK	796.39	691.378	-0.204	-0.926923	0.1874	0.837892	no
gene1263	gene1263	NGEG_RS0105920	NZ_AKCG01000002.1:338713-339114	FA19 Wt	d-gdhR	OK	511.052	532.614	0.0596214	0.249519	0.7194	0.986052	no
gene1264	gene1264	NGEG_RS0105925	NZ_AKCG01000002.1:338713-339114	FA19 Wt	d-gdhR	OK	990.729	749.86	-0.401869	-0.511159	0.4816	0.980302	no
gene1265	gene1265	NGEG_RS14545	NZ_AKCG01000002.1:339172-341277	FA19 Wt	d-gdhR	OK	150.771	146.995	-0.0365957	-0.0436044	0.94965	0.990752	no
gene1266	gene1266	NGEG_RS0105935	NZ_AKCG01000002.1:339172-341277	FA19 Wt	d-gdhR	OK	405.038	372.083	-0.122433	-0.441631	0.5219	0.983455	no
gene1267	gene1267	NGEG_RS0105940	NZ_AKCG01000002.1:339172-341277	FA19 Wt	d-gdhR	OK	383.416	378.286	-0.0194342	-0.0468196	0.9458	0.990752	no
gene1268	gene1268	NGEG_RS0105945	NZ_AKCG01000002.1:341393-341585	FA19 Wt	d-gdhR	OK	267.046	267.897	0.00459077	0.015409	0.9774	0.995152	no
gene1269	gene1269	NGEG_RS14550	NZ_AKCG01000002.1:341705-342077	FA19 Wt	d-gdhR	OK	202.646	197.716	-0.0355329	-0.148123	0.8313	0.986052	no
gene127	gene127	NGEG_RS0100570	NZ_AKCG01000001.1:103314-105183	FA19 Wt	d-gdhR	OK	304.502	316.25	0.0546152	0.250162	0.7254	0.986052	no
gene1270	gene1270	NGEG_RS0105955	NZ_AKCG01000002.1:342371-342932	FA19 Wt	d-gdhR	OK	3598.86	3278.18	-0.134644	-0.603336	0.386	0.956623	no
gene1271	gene1271	NGEG_RS0105960	NZ_AKCG01000002.1:342974-344126	FA19 Wt	d-gdhR	OK	117.898	140.59	0.253959	1.17582	0.09225	0.657341	no
gene1272	gene1272	NGEG_RS0105965	NZ_AKCG01000002.1:344144-344453	FA19 Wt	d-gdhR	OK	339.521	352.932	0.0558881	0.240016	0.7302	0.986052	no
gene1273	gene1273	NGEG_RS0105970	NZ_AKCG01000002.1:344460-344772	FA19 Wt	d-gdhR	OK	6.31344	5.31674	-0.247885	-0.371609	0.59185	0.986052	no
gene1274	gene1274	NGEG_RS0105975	NZ_AKCG01000002.1:344773-345715	FA19 Wt	d-gdhR	OK	33.9966	32.4703	-0.0662701	-0.269136	0.7057	0.986052	no
gene1275	gene1275	NGEG_RS0105980	NZ_AKCG01000002.1:345718-346438	FA19 Wt	d-gdhR	OK	52.4582	53.7742	0.0357456	0.146306	0.83765	0.986052	no
gene1276	gene1276	NGEG_RS0105985	NZ_AKCG01000002.1:346442-346931	FA19 Wt	d-gdhR	OK	52.1264	54.6082	0.0671054	0.2543	0.7203	0.986052	no
gene1277	gene1277	NGEG_RS0105990	NZ_AKCG01000002.1:346996-347749	FA19 Wt	d-gdhR	OK	228.79	214.191	-0.0951309	-0.446628	0.5283	0.983455	no
gene1278	gene1278	NGEG_RS12845	NZ_AKCG01000002.1:347810-349185	FA19 Wt	d-gdhR	OK	86.1705	77.6131	-0.150895	-0.59874	0.39585	0.956623	no
gene1279	gene1279	NGEG_RS14555	NZ_AKCG01000002.1:347810-349185	FA19 Wt	d-gdhR	OK	105.582	75.5831	-0.482224	-0.881334	0.2118	0.8488	no
gene128	gene128	NGEG_RS0100575	NZ_AKCG01000001.1:105321-106248	FA19 Wt	d-gdhR	OK	496.642	504.25	0.0219345	0.101174	0.88505	0.987159	no
gene1280	gene1280	NGEG_RS0106000	NZ_AKCG01000002.1:349564-350440	FA19 Wt	d-gdhR	OK	919.496	1026.02	0.158137	0.723434	0.3114	0.93493	no
gene1281	gene1281	NGEG_RS0106005	NZ_AKCG01000002.1:350448-351645	FA19 Wt	d-gdhR	OK	1380.18	1553.64	0.170794	0.771659	0.284	0.909069	no
gene1282	gene1282	NGEG_RS0106010	NZ_AKCG01000002.1:351701-352923	FA19 Wt	d-gdhR	OK	74.1489	69.763	-0.0879641	-0.367634	0.60075	0.986052	no
gene1283	gene1283	NGEG_RS0106015	NZ_AKCG01000002.1:351701-352923	FA19 Wt	d-gdhR	OK	13.2812	11.37	-0.224151	-0.146746	0.83265	0.986052	no
gene1284	gene1284	NGEG_RS14560	NZ_AKCG01000002.1:352942-353868	FA19 Wt	d-gdhR	OK	41.6715	11.677	-1.83538	-0.986395	0.563	0.986052	no
gene1285	gene1285	NGEG_RS0106020	NZ_AKCG01000002.1:352942-353868	FA19 Wt	d-gdhR	OK	2133.89	2176.82	0.0287354	0.129378	0.85115	0.986052	no
gene1286	gene1286	NGEG_RS14565	NZ_AKCG01000002.1:354328-354565	FA19 Wt	d-gdhR	OK	598.189	561.009	-0.0925768	-0.392747	0.57725	0.986052	no
gene1287	gene1287	NGEG_RS0106035	NZ_AKCG01000002.1:354596-357365	FA19 Wt	d-gdhR	OK	100.147	106.927	0.0944954	0.434614	0.53225	0.983455	no
gene1288	gene1288	NGEG_RS12850	NZ_AKCG01000002.1:357395-357611	FA19 Wt	d-gdhR	OK	33.308	28.3208	-0.234008	-0.464856	0.511	0.983455	no
gene1289	gene1289	NGEG_RS12855	NZ_AKCG01000002.1:357989-358166	FA19 Wt	d-gdhR	OK	20.0261	13.4781	-0.571268	-0.667814	0.3548	0.954711	no
gene129	gene129	NGEG_RS0100580	NZ_AKCG01000001.1:106273-106645	FA19 Wt	d-gdhR	OK	273.217	339.385	0.312874	1.37904	0.0519	0.524	no
gene1290	gene1290	NGEG_RS12860	NZ_AKCG01000002.1:358241-359609	FA19 Wt	d-gdhR	OK	3.9561	5.73808	0.536489	0.0303994	0.79275	0.986052	no
gene1291	gene1291	NGEG_RS0106055	NZ_AKCG01000002.1:358241-359609	FA19 Wt	d-gdhR	OK	545.663	440.523	-0.308792	-1.40207	0.04005	0.459763	no
gene1292	gene1292	NGEG_RS12865	NZ_AKCG01000002.1:359645-359810	FA19 Wt	d-gdhR	OK	104.726	176.64	0.754192	1.74537	0.0171	0.305986	no
gene1293	gene1293	NGEG_RS0106065	NZ_AKCG01000002.1:359810-360539	FA19 Wt	d-gdhR	OK	174.452	275.277	0.658052	3.00761	5e-05	0.00590476	yes
gene1294	gene1294	NGEG_RS0106070	NZ_AKCG01000002.1:360620-361085	FA19 Wt	d-gdhR	OK	1320.75	1519.02	0.201781	0.917404	0.19085	0.838938	no
gene1295	gene1295	NGEG_RS14570	NZ_AKCG01000002.1:361180-362078	FA19 Wt	d-gdhR	OK	19.3206	6.08573	-1.66664	-2.00671	0.54065	0.983455	no
gene1296	gene1296	NGEG_RS0106075	NZ_AKCG01000002.1:361180-362078	FA19 Wt	d-gdhR	OK	138.968	136.249	-0.0285106	-0.127359	0.85735	0.986052	no
gene1297	gene1297	NGEG_RS14575	NZ_AKCG01000002.1:362118-362253	FA19 Wt	d-gdhR	OK	105.199	117.7	0.161993	0.272308	0.70835	0.986052	no
gene1298	gene1298	NGEG_RS0106080	NZ_AKCG01000002.1:362322-364426	FA19 Wt	d-gdhR	OK	149.412	136.223	-0.133328	-0.343164	0.6303	0.986052	no
gene1299	gene1299	NGEG_RS0106085	NZ_AKCG01000002.1:362322-364426	FA19 Wt	d-gdhR	OK	183.717	179.618	-0.0325532	-0.123213	0.8596	0.986052	no
gene13	gene13	NGEG_RS13790	NZ_AKCG01000001.1:6125-6374	FA19 Wt	d-gdhR	OK	26.5283	33.4659	0.335158	0.740919	0.2855	0.909069	no
gene130	gene130	NGEG_RS0100585	NZ_AKCG01000001.1:106691-107654	FA19 Wt	d-gdhR	OK	806.775	891.682	0.144363	0.662719	0.34615	0.951762	no
gene1300	gene1300	NGEG_RS0106090	NZ_AKCG01000002.1:364517-366236	FA19 Wt	d-gdhR	OK	381.735	348.908	-0.129722	-0.592989	0.3968	0.956623	no
gene1301	gene1301	NGEG_RS0106095	NZ_AKCG01000002.1:366312-366686	FA19 Wt	d-gdhR	OK	37.5371	31.7835	-0.240039	-0.715892	0.3078	0.933183	no
gene1302	gene1302	NGEG_RS0106100	NZ_AKCG01000002.1:366787-368206	FA19 Wt	d-gdhR	OK	36.6841	35.0645	-0.0651427	-0.280177	0.69515	0.986052	no
gene1303	gene1303	NGEG_RS0106105	NZ_AKCG01000002.1:368211-368472	FA19 Wt	d-gdhR	OK	163.833	142.083	-0.20549	-0.732096	0.3013	0.927941	no
gene1304	gene1304	NGEG_RS0106115	NZ_AKCG01000002.1:368658-369568	FA19 Wt	d-gdhR	OK	474.301	453.724	-0.0639871	-0.292026	0.67615	0.986052	no
gene1305	gene1305	NGEG_RS0106120	NZ_AKCG01000002.1:368658-369568	FA19 Wt	d-gdhR	OK	38.0937	38.3668	0.0103069	0.00368484	0.90615	0.989816	no
gene1306	gene1306	NGEG_RS0106125	NZ_AKCG01000002.1:369583-370285	FA19 Wt	d-gdhR	OK	38.8381	34.964	-0.151601	-0.581208	0.41325	0.958	no
gene1307	gene1307	NGEG_RS0106130	NZ_AKCG01000002.1:370323-370995	FA19 Wt	d-gdhR	OK	152.058	138.501	-0.134718	-0.592607	0.39865	0.956623	no
gene1308	gene1308	NGEG_RS0106135	NZ_AKCG01000002.1:371071-371554	FA19 Wt	d-gdhR	OK	113.102	101.056	-0.162466	-0.68269	0.3337	0.943644	no
gene1309	gene1309	NGEG_RS0106140	NZ_AKCG01000002.1:371585-373006	FA19 Wt	d-gdhR	OK	163.167	151.458	-0.107432	-0.326311	0.63785	0.986052	no
gene131	gene131	NGEG_RS0100590	NZ_AKCG01000001.1:107680-108102	FA19 Wt	d-gdhR	OK	23.4241	22.17	-0.0793844	-0.0822551	0.906	0.989816	no
gene1310	gene1310	NGEG_RS0106145	NZ_AKCG01000002.1:371585-373006	FA19 Wt	d-gdhR	OK	185.553	175.117	-0.0835094	-0.296983	0.6724	0.986052	no
gene1311	gene1311	NGEG_RS0106150	NZ_AKCG01000002.1:373161-374946	FA19 Wt	d-gdhR	OK	181.232	183.924	0.0212668	0.0897131	0.8981	0.987273	no
gene1312	gene1312	NGEG_RS0106155	NZ_AKCG01000002.1:373161-374946	FA19 Wt	d-gdhR	OK	263.948	271.617	0.0413216	0.0406943	0.95245	0.990752	no
gene1313	gene1313	NGEG_RS0106160	NZ_AKCG01000002.1:373161-374946	FA19 Wt	d-gdhR	OK	193.332	187.234	-0.0462349	-0.0732928	0.916	0.990752	no
gene1314	gene1314	NGEG_RS0106170	NZ_AKCG01000002.1:375266-376493	FA19 Wt	d-gdhR	OK	2343.83	2221.94	-0.0770478	-0.337143	0.63715	0.986052	no
gene1315	gene1315	NGEG_RS14580	NZ_AKCG01000002.1:376775-376976	FA19 Wt	d-gdhR	OK	109.398	98.349	-0.153609	-0.41393	0.56005	0.986052	no
gene1316	gene1316	NGEG_RS0106175	NZ_AKCG01000002.1:377006-378848	FA19 Wt	d-gdhR	OK	1124.35	1197.01	0.0903422	0.399453	0.5666	0.986052	no
gene1317	gene1317	NGEG_RS0106180	NZ_AKCG01000002.1:378938-379409	FA19 Wt	d-gdhR	OK	129.59	146.577	0.177705	0.762935	0.2838	0.909069	no
gene1318	gene1318	NGEG_RS0106185	NZ_AKCG01000002.1:379481-380309	FA19 Wt	d-gdhR	OK	127.782	126.895	-0.0100451	-0.0446077	0.9505	0.990752	no
gene1319	gene1319	NGEG_RS0106190	NZ_AKCG01000002.1:380380-380863	FA19 Wt	d-gdhR	OK	1730.19	1476.07	-0.229174	-1.04007	0.1351	0.754613	no
gene132	gene132	NGEG_RS0100595	NZ_AKCG01000001.1:107680-108102	FA19 Wt	d-gdhR	OK	150.936	153.83	0.0274001	0.0957702	0.8965	0.987159	no
gene1320	gene1320	NGEG_RS12870	NZ_AKCG01000002.1:380991-381276	FA19 Wt	d-gdhR	OK	1.59255	1.62647	0.0304022	0.0216884	0.88635	0.987159	no
gene1321	gene1321	NGEG_RS0106195	NZ_AKCG01000002.1:381335-381662	FA19 Wt	d-gdhR	OK	5282.4	4734.53	-0.157972	-0.722749	0.30515	0.928555	no
gene1322	gene1322	NGEG_RS0106200	NZ_AKCG01000002.1:381771-383139	FA19 Wt	d-gdhR	OK	75.1805	69.8231	-0.106654	-0.481754	0.4883	0.983072	no
gene1323	gene1323	NGEG_RS0106205	NZ_AKCG01000002.1:383179-383400	FA19 Wt	d-gdhR	OK	123.956	103.18	-0.264659	-0.809546	0.2573	0.891207	no
gene1324	gene1324	NGEG_RS12875	NZ_AKCG01000002.1:383467-384756	FA19 Wt	d-gdhR	OK	445.019	407.919	-0.125585	-0.569683	0.4215	0.958	no
gene1325	gene1325	NGEG_RS14585	NZ_AKCG01000002.1:385017-385501	FA19 Wt	d-gdhR	OK	411.081	445.226	0.115117	0.542109	0.4509	0.96327	no
gene1326	gene1326	NGEG_RS14590	NZ_AKCG01000002.1:385549-385696	FA19 Wt	d-gdhR	OK	50.0676	55.8641	0.158043	0.204814	0.7799	0.986052	no
gene1327	gene1327	NGEG_RS0106215	NZ_AKCG01000002.1:385865-386318	FA19 Wt	d-gdhR	OK	456.86	456.914	0.000169635	0.000782143	0.99935	0.99935	no
gene1328	gene1328	NGEG_RS0106220	NZ_AKCG01000002.1:386366-387377	FA19 Wt	d-gdhR	OK	183.378	166.001	-0.143632	-0.666465	0.34565	0.951762	no
gene133	gene133	NGEG_RS0100600	NZ_AKCG01000001.1:108192-108474	FA19 Wt	d-gdhR	OK	200.678	186.304	-0.107227	-0.410966	0.5574	0.986052	no
gene1330	gene1330	NGEG_RS0106230	NZ_AKCG01000002.1:387773-388643	FA19 Wt	d-gdhR	OK	329.039	372.976	0.180823	0.834648	0.2293	0.860904	no
gene1331	gene1331	NGEG_RS0106235	NZ_AKCG01000002.1:388875-389202	FA19 Wt	d-gdhR	OK	85.5094	74.6121	-0.196673	-0.696534	0.32235	0.942167	no
gene1332	gene1332	NGEG_RS14595	NZ_AKCG01000002.1:389223-390274	FA19 Wt	d-gdhR	OK	124.565	103.151	-0.272139	-0.423451	0.54655	0.986052	no
gene1333	gene1333	NGEG_RS0106240	NZ_AKCG01000002.1:389223-390274	FA19 Wt	d-gdhR	OK	72.327	69.0232	-0.0674522	-0.267063	0.70875	0.986052	no
gene1334	gene1334	NGEG_RS0106245	NZ_AKCG01000002.1:390645-391791	FA19 Wt	d-gdhR	OK	125.65	119.637	-0.070752	-0.331965	0.64505	0.986052	no
gene1335	gene1335	NGEG_RS0106250	NZ_AKCG01000002.1:391903-392524	FA19 Wt	d-gdhR	OK	115.358	111.469	-0.049478	-0.215937	0.7634	0.986052	no
gene1336	gene1336	NGEG_RS0106255	NZ_AKCG01000002.1:392557-393067	FA19 Wt	d-gdhR	OK	207.677	188.503	-0.139755	-0.613917	0.37885	0.955833	no
gene1337	gene1337	NGEG_RS0106260	NZ_AKCG01000002.1:393161-393713	FA19 Wt	d-gdhR	OK	3030.32	2984.6	-0.0219353	-0.100364	0.89005	0.987159	no
gene1338	gene1338	NGEG_RS14600	NZ_AKCG01000002.1:393784-394418	FA19 Wt	d-gdhR	OK	619.576	745.879	0.267659	0.785203	0.26355	0.898148	no
gene1339	gene1339	NGEG_RS0106265	NZ_AKCG01000002.1:393784-394418	FA19 Wt	d-gdhR	OK	227.154	236.831	0.060185	0.193744	0.78305	0.986052	no
gene134	gene134	NGEG_RS0100605	NZ_AKCG01000001.1:108500-108752	FA19 Wt	d-gdhR	OK	303.828	251.577	-0.272255	-1.06328	0.1276	0.735926	no
gene1340	gene1340	NGEG_RS0106270	NZ_AKCG01000002.1:394549-397300	FA19 Wt	d-gdhR	OK	516.182	498.561	-0.0501089	-0.228082	0.7496	0.986052	no
gene1341	gene1341	NGEG_RS0106275	NZ_AKCG01000002.1:397444-399217	FA19 Wt	d-gdhR	OK	204.698	191.159	-0.0987235	-0.450282	0.52135	0.983455	no
gene1342	gene1342	NGEG_RS0106280	NZ_AKCG01000002.1:399403-401332	FA19 Wt	d-gdhR	OK	387.069	340.586	-0.184571	-0.839671	0.22635	0.860025	no
gene1343	gene1343	NGEG_RS0106285	NZ_AKCG01000002.1:401371-401599	FA19 Wt	d-gdhR	OK	60.1767	94.6834	0.653907	1.78252	0.01215	0.236375	no
gene1344	gene1344	NGEG_RS0106290	NZ_AKCG01000002.1:401722-402372	FA19 Wt	d-gdhR	OK	73.7495	81.0258	0.135748	0.243868	0.7331	0.986052	no
gene1345	gene1345	NGEG_RS14605	NZ_AKCG01000002.1:401722-402372	FA19 Wt	d-gdhR	OK	142.751	185.445	0.377496	1.46025	0.03895	0.456811	no
gene1346	gene1346	NGEG_RS14610	NZ_AKCG01000002.1:402431-403055	FA19 Wt	d-gdhR	OK	138.727	153.353	0.144606	0.661676	0.3843	0.956623	no
gene1347	gene1347	NGEG_RS0106300	NZ_AKCG01000002.1:403196-403556	FA19 Wt	d-gdhR	OK	514.012	506.327	-0.0217335	-0.0998034	0.89115	0.987159	no
gene1348	gene1348	NGEG_RS0106305	NZ_AKCG01000002.1:403671-404322	FA19 Wt	d-gdhR	OK	44.3127	39.6707	-0.159645	-0.61953	0.38165	0.956623	no
gene1349	gene1349	NGEG_RS0106310	NZ_AKCG01000002.1:404328-404697	FA19 Wt	d-gdhR	OK	63.3482	60.1718	-0.0742166	-0.250742	0.7333	0.986052	no
gene135	gene135	NGEG_RS0100610	NZ_AKCG01000001.1:108889-109936	FA19 Wt	d-gdhR	OK	173.443	158.536	-0.129656	-0.60786	0.38685	0.956623	no
gene1350	gene1350	NGEG_RS0106315	NZ_AKCG01000002.1:404723-405839	FA19 Wt	d-gdhR	OK	30.0077	34.7894	0.213316	0.612067	0.3983	0.956623	no
gene1351	gene1351	NGEG_RS0106320	NZ_AKCG01000002.1:404723-405839	FA19 Wt	d-gdhR	OK	39.0777	49.268	0.334306	0.460562	0.51715	0.983455	no
gene1352	gene1352	NGEG_RS0106325	NZ_AKCG01000002.1:404723-405839	FA19 Wt	d-gdhR	OK	33.649	41.046	0.286677	0.629492	0.3681	0.954711	no
gene1353	gene1353	NGEG_RS0106330	NZ_AKCG01000002.1:405923-407277	FA19 Wt	d-gdhR	OK	69.4653	73.3716	0.0789288	0.317847	0.6478	0.986052	no
gene1354	gene1354	NGEG_RS14615	NZ_AKCG01000002.1:405923-407277	FA19 Wt	d-gdhR	OK	93.8591	95.7316	0.0284995	0.0351378	0.96195	0.994787	no
gene1355	gene1355	NGEG_RS0106335	NZ_AKCG01000002.1:405923-407277	FA19 Wt	d-gdhR	OK	9.98292	8.8103	-0.180271	-0.127308	0.8594	0.986052	no
gene1356	gene1356	NGEG_RS12885	NZ_AKCG01000002.1:407298-407595	FA19 Wt	d-gdhR	OK	126.783	113.164	-0.163939	-0.59228	0.39965	0.956691	no
gene1357	gene1357	NGEG_RS0106350	NZ_AKCG01000002.1:407623-408047	FA19 Wt	d-gdhR	OK	144.364	143.404	-0.00963024	-0.0254463	0.97135	0.995152	no
gene1358	gene1358	NGEG_RS12890	NZ_AKCG01000002.1:407623-408047	FA19 Wt	d-gdhR	OK	113.573	115.523	0.0245617	0.0622151	0.9279	0.990752	no
gene1359	gene1359	NGEG_RS0106360	NZ_AKCG01000002.1:408120-408408	FA19 Wt	d-gdhR	OK	87.078	104.314	0.260547	0.895192	0.2042	0.848474	no
gene136	gene136	NGEG_RS0100615	NZ_AKCG01000001.1:110025-110553	FA19 Wt	d-gdhR	OK	531.733	479.482	-0.149227	-0.693894	0.3145	0.936245	no
gene1360	gene1360	NGEG_RS14620	NZ_AKCG01000002.1:408527-409429	FA19 Wt	d-gdhR	OK	175.745	184.642	0.0712473	0.333739	0.6393	0.986052	no
gene1361	gene1361	NGEG_RS0106375	NZ_AKCG01000002.1:409533-410508	FA19 Wt	d-gdhR	OK	220.982	247.193	0.161708	0.765089	0.27665	0.909069	no
gene1362	gene1362	NGEG_RS0106380	NZ_AKCG01000002.1:410807-411188	FA19 Wt	d-gdhR	OK	205.421	155.002	-0.406294	-1.64771	0.0182	0.318732	no
gene1363	gene1363	NGEG_RS12900	NZ_AKCG01000002.1:411278-411458	FA19 Wt	d-gdhR	OK	57.2444	43.939	-0.381631	-0.728413	0.29895	0.926052	no
gene1364	gene1364	NGEG_RS0106385	NZ_AKCG01000002.1:411459-411961	FA19 Wt	d-gdhR	OK	0.385724	4.35202	3.49604	2.02184	0.24005	0.876376	no
gene1365	gene1365	NGEG_RS0106390	NZ_AKCG01000002.1:411459-411961	FA19 Wt	d-gdhR	OK	1.30368	2.11356	0.697081	0.580294	0.43985	0.962716	no
gene1366	gene1366	NGEG_RS12905	NZ_AKCG01000002.1:411997-414638	FA19 Wt	d-gdhR	OK	1.19235	1.936	0.699269	0.713579	0.3115	0.93493	no
gene1367	gene1367	NGEG_RS0106400	NZ_AKCG01000002.1:411997-414638	FA19 Wt	d-gdhR	OK	6.10085	6.61984	0.117785	0.376299	0.59115	0.986052	no
gene1368	gene1368	NGEG_RS12915	NZ_AKCG01000002.1:414976-416391	FA19 Wt	d-gdhR	OK	63.2604	49.8391	-0.344025	-1.49327	0.03445	0.437758	no
gene137	gene137	NGEG_RS0100620	NZ_AKCG01000001.1:110727-110907	FA19 Wt	d-gdhR	OK	2570.15	2188.26	-0.232068	-1.02352	0.1429	0.761302	no
gene1371	gene1371	NGEG_RS0106420	NZ_AKCG01000002.1:417086-418262	FA19 Wt	d-gdhR	OK	652.907	762.149	0.223197	1.01135	0.1517	0.774107	no
gene1372	gene1372	NGEG_RS0106435	NZ_AKCG01000002.1:418603-419152	FA19 Wt	d-gdhR	OK	207.212	218.904	0.0791929	0.355059	0.6104	0.986052	no
gene1373	gene1373	NGEG_RS0106440	NZ_AKCG01000002.1:419154-420651	FA19 Wt	d-gdhR	OK	270.1	299.937	0.151163	0.686508	0.32955	0.943644	no
gene1374	gene1374	NGEG_RS0106450	NZ_AKCG01000002.1:420912-421113	FA19 Wt	d-gdhR	OK	7.52808	8.25803	0.133517	0.151083	0.8292	0.986052	no
gene1375	gene1375	NGEG_RS0106455	NZ_AKCG01000002.1:421184-423164	FA19 Wt	d-gdhR	OK	560.054	540.139	-0.0522349	-0.238251	0.7355	0.986052	no
gene1376	gene1376	NGEG_RS0106460	NZ_AKCG01000002.1:423307-424696	FA19 Wt	d-gdhR	OK	149.382	147.133	-0.0218853	-0.103295	0.8873	0.987159	no
gene1377	gene1377	NGEG_RS0106465	NZ_AKCG01000002.1:424760-425974	FA19 Wt	d-gdhR	OK	392.578	378.173	-0.0539314	-0.194485	0.78495	0.986052	no
gene1378	gene1378	NGEG_RS14625	NZ_AKCG01000002.1:424760-425974	FA19 Wt	d-gdhR	OK	959.128	993.219	0.0503884	0.137045	0.8433	0.986052	no
gene1379	gene1379	NGEG_RS0106470	NZ_AKCG01000002.1:426056-426581	FA19 Wt	d-gdhR	OK	653.026	668.578	0.0339561	0.157311	0.8207	0.986052	no
gene138	gene138	NGEG_RS0100625	NZ_AKCG01000001.1:110940-111441	FA19 Wt	d-gdhR	OK	5047.46	4719.43	-0.0969446	-0.430351	0.53945	0.983455	no
gene1380	gene1380	NGEG_RS0106475	NZ_AKCG01000002.1:426584-427967	FA19 Wt	d-gdhR	OK	319.336	302.9	-0.0762304	-0.345766	0.62455	0.986052	no
gene1381	gene1381	NGEG_RS0106480	NZ_AKCG01000002.1:428078-428702	FA19 Wt	d-gdhR	OK	193.35	197.725	0.0322808	0.146754	0.83695	0.986052	no
gene1382	gene1382	NGEG_RS0106485	NZ_AKCG01000002.1:428756-429491	FA19 Wt	d-gdhR	OK	20.8732	20.0151	-0.0605656	-0.112556	0.87925	0.987159	no
gene1383	gene1383	NGEG_RS14630	NZ_AKCG01000002.1:428756-429491	FA19 Wt	d-gdhR	OK	13.4224	4.37655	-1.61678	-0.93222	0.28185	0.909069	no
gene1384	gene1384	NGEG_RS0106490	NZ_AKCG01000002.1:428756-429491	FA19 Wt	d-gdhR	OK	66.7825	62.4269	-0.0973027	-0.280146	0.6928	0.986052	no
gene1385	gene1385	NGEG_RS12925	NZ_AKCG01000002.1:429506-430173	FA19 Wt	d-gdhR	OK	68.7975	64.2879	-0.0978089	-0.309911	0.6644	0.986052	no
gene1386	gene1386	NGEG_RS14635	NZ_AKCG01000002.1:429506-430173	FA19 Wt	d-gdhR	OK	249.368	183.03	-0.446195	-0.870794	0.2189	0.856218	no
gene1387	gene1387	NGEG_RS14640	NZ_AKCG01000002.1:430533-431659	FA19 Wt	d-gdhR	NOTEST	0.520506	0.471124	-0.143808	0	1	1	no
gene1388	gene1388	NGEG_RS0106500	NZ_AKCG01000002.1:430533-431659	FA19 Wt	d-gdhR	OK	23.0558	21.0722	-0.129787	-0.463354	0.51655	0.983455	no
gene1389	gene1389	NGEG_RS0106505	NZ_AKCG01000002.1:431905-432742	FA19 Wt	d-gdhR	OK	6.36573	10.0311	0.656088	1.82389	0.0135	0.251729	no
gene139	gene139	NGEG_RS0100630	NZ_AKCG01000001.1:111588-112179	FA19 Wt	d-gdhR	OK	254.823	212.726	-0.260496	-1.18594	0.0879	0.657341	no
gene1390	gene1390	NGEG_RS0106510	NZ_AKCG01000002.1:432904-434574	FA19 Wt	d-gdhR	OK	211.163	240.053	0.184995	0.838872	0.22975	0.860904	no
gene1391	gene1391	NGEG_RS14645	NZ_AKCG01000002.1:432904-434574	FA19 Wt	d-gdhR	OK	153.351	136.91	-0.163608	-0.0868699	0.90395	0.989755	no
gene1392	gene1392	NGEG_RS0106515	NZ_AKCG01000002.1:434622-434967	FA19 Wt	d-gdhR	OK	4481.91	4428.93	-0.0171565	-0.0775168	0.90915	0.989825	no
gene1393	gene1393	NGEG_RS12930	NZ_AKCG01000002.1:435283-435829	FA19 Wt	d-gdhR	OK	454.967	459.124	0.0131242	0.0610829	0.9283	0.990752	no
gene1394	gene1394	NGEG_RS0106530	NZ_AKCG01000002.1:435909-436920	FA19 Wt	d-gdhR	OK	447.992	413.609	-0.115207	-0.527522	0.44875	0.962716	no
gene1395	gene1395	NGEG_RS0106535	NZ_AKCG01000002.1:437179-439753	FA19 Wt	d-gdhR	OK	664.401	676.686	0.0264323	0.118373	0.87185	0.987159	no
gene1396	gene1396	NGEG_RS0106540	NZ_AKCG01000002.1:439824-441039	FA19 Wt	d-gdhR	OK	306.289	310.261	0.0185887	0.0846925	0.9057	0.989816	no
gene1397	gene1397	NGEG_RS0106545	NZ_AKCG01000002.1:441127-441337	FA19 Wt	d-gdhR	OK	217.91	234.651	0.106789	0.372993	0.59105	0.986052	no
gene1398	gene1398	NGEG_RS0106550	NZ_AKCG01000002.1:441528-442335	FA19 Wt	d-gdhR	OK	30.9985	39.6803	0.356223	1.43049	0.0501	0.515552	no
gene1399	gene1399	NGEG_RS12935	NZ_AKCG01000002.1:442394-443376	FA19 Wt	d-gdhR	OK	38.0642	56.3352	0.565601	2.32746	0.00115	0.0559216	no
gene14	gene14	NGEG_RS0100065	NZ_AKCG01000001.1:6596-7717	FA19 Wt	d-gdhR	OK	384.766	164.461	-1.22623	-5.25445	5e-05	0.00590476	yes
gene140	gene140	NGEG_RS0100635	NZ_AKCG01000001.1:112225-112951	FA19 Wt	d-gdhR	OK	194.458	156.021	-0.317722	-1.43146	0.0401	0.459763	no
gene1400	gene1400	NGEG_RS12940	NZ_AKCG01000002.1:443606-443974	FA19 Wt	d-gdhR	OK	4.83791	5.73868	0.246335	0.147278	0.84995	0.986052	no
gene1401	gene1401	NGEG_RS0106560	NZ_AKCG01000002.1:443606-443974	FA19 Wt	d-gdhR	OK	9.0365	9.0618	0.00403476	0.00516014	0.9518	0.990752	no
gene1402	gene1402	NGEG_RS0106565	NZ_AKCG01000002.1:444008-444719	FA19 Wt	d-gdhR	OK	157.849	137.15	-0.202789	-0.918877	0.19315	0.838938	no
gene1403	gene1403	NGEG_RS0106570	NZ_AKCG01000002.1:444791-445253	FA19 Wt	d-gdhR	OK	55.6667	73.513	0.401186	1.52105	0.034	0.436891	no
gene1404	gene1404	NGEG_RS0106575	NZ_AKCG01000002.1:445326-445488	FA19 Wt	d-gdhR	OK	34.8313	25.4468	-0.452902	-0.600856	0.3757	0.955537	no
gene1405	gene1405	NGEG_RS0106580	NZ_AKCG01000002.1:445640-446123	FA19 Wt	d-gdhR	OK	76.3179	72.587	-0.0723089	-0.283091	0.69275	0.986052	no
gene1406	gene1406	NGEG_RS0106585	NZ_AKCG01000002.1:446520-448382	FA19 Wt	d-gdhR	OK	730.873	818.091	0.162641	0.697624	0.3199	0.941313	no
gene1407	gene1407	NGEG_RS0106590	NZ_AKCG01000002.1:446520-448382	FA19 Wt	d-gdhR	OK	158.159	183.788	0.216669	0.320802	0.64695	0.986052	no
gene1408	gene1408	NGEG_RS0106595	NZ_AKCG01000002.1:448398-449955	FA19 Wt	d-gdhR	OK	178.071	200.865	0.173769	0.799025	0.25375	0.887588	no
gene1409	gene1409	NGEG_RS0106600	NZ_AKCG01000002.1:450322-451108	FA19 Wt	d-gdhR	OK	283.826	258.325	-0.135821	-0.631381	0.3642	0.954711	no
gene141	gene141	NGEG_RS0100640	NZ_AKCG01000001.1:113031-114669	FA19 Wt	d-gdhR	OK	463.492	435.574	-0.0896278	-0.411555	0.55945	0.986052	no
gene1410	gene1410	gabD	NZ_AKCG01000002.1:451218-452652	FA19 Wt	d-gdhR	OK	133.876	142.012	0.0851112	0.395307	0.56985	0.986052	no
gene1411	gene1411	NGEG_RS14650	NZ_AKCG01000002.1:452684-452909	FA19 Wt	d-gdhR	OK	69.7871	67.0415	-0.0579068	-0.151158	0.8376	0.986052	no
gene1412	gene1412	NGEG_RS12955	NZ_AKCG01000002.1:452983-453472	FA19 Wt	d-gdhR	OK	496.256	476.01	-0.0600946	-0.278526	0.68085	0.986052	no
gene1413	gene1413	NGEG_RS0106615	NZ_AKCG01000002.1:453607-453988	FA19 Wt	d-gdhR	OK	1358.18	1232.29	-0.140334	-0.642767	0.3589	0.954711	no
gene1414	gene1414	NGEG_RS0106620	NZ_AKCG01000002.1:454510-456776	FA19 Wt	d-gdhR	OK	198.541	157.904	-0.330385	-1.48008	0.03145	0.425239	no
gene1415	gene1415	NGEG_RS0106625	NZ_AKCG01000002.1:454510-456776	FA19 Wt	d-gdhR	OK	232.574	183.919	-0.338615	-0.254669	0.71275	0.986052	no
gene1416	gene1416	NGEG_RS12960	NZ_AKCG01000002.1:456883-457260	FA19 Wt	d-gdhR	OK	16.9248	13.0413	-0.376045	-0.855658	0.2238	0.856901	no
gene1417	gene1417	NGEG_RS0106630	NZ_AKCG01000002.1:457329-458292	FA19 Wt	d-gdhR	OK	66.466	62.7649	-0.0826596	-0.350794	0.6244	0.986052	no
gene1418	gene1418	NGEG_RS0106635	NZ_AKCG01000002.1:458331-460033	FA19 Wt	d-gdhR	OK	48.2787	48.2785	-5.59e-06	-2.22e-05	0.99815	0.99935	no
gene1419	gene1419	NGEG_RS14655	NZ_AKCG01000002.1:458331-460033	FA19 Wt	d-gdhR	OK	331.72	285.071	-0.218644	-0.437817	0.53555	0.983455	no
gene142	gene142	NGEG_RS12290	NZ_AKCG01000001.1:114693-114828	FA19 Wt	d-gdhR	OK	389.299	253.994	-0.616085	-1.44764	0.0449	0.486253	no
gene1420	gene1420	NGEG_RS0106640	NZ_AKCG01000002.1:460053-460436	FA19 Wt	d-gdhR	OK	104.83	76.8667	-0.447623	-1.75603	0.0314	0.425239	no
gene1421	gene1421	NGEG_RS14660	NZ_AKCG01000002.1:460592-461393	FA19 Wt	d-gdhR	OK	110.103	130.437	0.244507	1.07679	0.12445	0.731192	no
gene1422	gene1422	NGEG_RS0106650	NZ_AKCG01000002.1:461396-461798	FA19 Wt	d-gdhR	OK	228.937	207.264	-0.143487	-0.645477	0.4013	0.958	no
gene1423	gene1423	NGEG_RS14665	NZ_AKCG01000002.1:462196-462542	FA19 Wt	d-gdhR	OK	96.6253	100.427	0.0556746	0.218649	0.7899	0.986052	no
gene1424	gene1424	NGEG_RS13710	NZ_AKCG01000002.1:462583-463453	FA19 Wt	d-gdhR	OK	83.627	92.0595	0.138598	0.597195	0.39815	0.956623	no
gene1425	gene1425	NGEG_RS14670	NZ_AKCG01000002.1:463456-463867	FA19 Wt	d-gdhR	OK	130.413	115.925	-0.169905	-0.69046	0.35495	0.954711	no
gene1426	gene1426	NGEG_RS0106665	NZ_AKCG01000002.1:464360-465767	FA19 Wt	d-gdhR	OK	24.4913	20.7121	-0.241798	-0.946378	0.1793	0.82613	no
gene1427	gene1427	NGEG_RS0106670	NZ_AKCG01000002.1:465782-466085	FA19 Wt	d-gdhR	OK	109.445	91.8027	-0.253592	-0.882492	0.2238	0.856901	no
gene1428	gene1428	NGEG_RS14675	NZ_AKCG01000002.1:466159-467094	FA19 Wt	d-gdhR	OK	99.9709	95.6996	-0.0629958	-0.232888	0.7357	0.986052	no
gene1429	gene1429	NGEG_RS0106680	NZ_AKCG01000002.1:466159-467094	FA19 Wt	d-gdhR	OK	127.816	98.9682	-0.369034	-0.744659	0.3233	0.942167	no
gene143	gene143	NGEG_RS0100645	NZ_AKCG01000001.1:114841-115063	FA19 Wt	d-gdhR	OK	515.318	467.123	-0.141661	-0.575039	0.4096	0.958	no
gene1430	gene1430	NGEG_RS14680	NZ_AKCG01000002.1:467160-467502	FA19 Wt	d-gdhR	OK	110.678	117.818	0.0901973	0.339952	0.6266	0.986052	no
gene1431	gene1431	NGEG_RS12970	NZ_AKCG01000002.1:467623-467758	FA19 Wt	d-gdhR	OK	247.369	168.036	-0.557892	-1.06481	0.14025	0.759703	no
gene1432	gene1432	NGEG_RS0106690	NZ_AKCG01000002.1:467760-468084	FA19 Wt	d-gdhR	OK	116.346	97.1358	-0.26034	-0.983169	0.2056	0.848474	no
gene1433	gene1433	NGEG_RS14685	NZ_AKCG01000002.1:468235-468612	FA19 Wt	d-gdhR	OK	131.681	121.156	-0.120182	-0.469255	0.50475	0.983455	no
gene1434	gene1434	NGEG_RS0106695	NZ_AKCG01000002.1:468721-471922	FA19 Wt	d-gdhR	OK	486.082	436.315	-0.15583	-0.332883	0.6398	0.986052	no
gene1435	gene1435	NGEG_RS12975	NZ_AKCG01000002.1:468721-471922	FA19 Wt	d-gdhR	OK	230.549	238.633	0.0497203	0.199941	0.77825	0.986052	no
gene1436	gene1436	NGEG_RS14690	NZ_AKCG01000002.1:471973-472282	FA19 Wt	d-gdhR	OK	50.4115	59.4782	0.238608	0.723436	0.3033	0.927941	no
gene1437	gene1437	NGEG_RS0106705	NZ_AKCG01000002.1:472305-473432	FA19 Wt	d-gdhR	OK	681.921	655.437	-0.057149	-0.260923	0.71095	0.986052	no
gene1438	gene1438	NGEG_RS14695	NZ_AKCG01000002.1:472305-473432	FA19 Wt	d-gdhR	OK	3.55457	1.52295	-1.22281	-0.164739	0.64675	0.986052	no
gene1439	gene1439	NGEG_RS14700	NZ_AKCG01000002.1:473729-473840	FA19 Wt	d-gdhR	OK	116.142	118.519	0.029237	0.0282077	0.9134	0.990752	no
gene144	gene144	NGEG_RS0100650	NZ_AKCG01000001.1:115127-115493	FA19 Wt	d-gdhR	OK	546.983	531.094	-0.0425291	-0.194901	0.78295	0.986052	no
gene1440	gene1440	NGEG_RS0106710	NZ_AKCG01000002.1:474050-474497	FA19 Wt	d-gdhR	OK	714.111	777.74	0.123139	0.571227	0.41125	0.958	no
gene1441	gene1441	NGEG_RS0106715	NZ_AKCG01000002.1:474547-475369	FA19 Wt	d-gdhR	OK	161.159	155.421	-0.0523003	-0.237885	0.7321	0.986052	no
gene1442	gene1442	NGEG_RS0106720	NZ_AKCG01000002.1:475487-475946	FA19 Wt	d-gdhR	OK	676.246	684.397	0.0172856	0.0802613	0.90765	0.989825	no
gene1443	gene1443	NGEG_RS0106725	NZ_AKCG01000002.1:476088-477225	FA19 Wt	d-gdhR	OK	834.998	649.213	-0.36308	-1.64663	0.01765	0.312657	no
gene1444	gene1444	NGEG_RS14705	NZ_AKCG01000002.1:477309-477500	FA19 Wt	d-gdhR	OK	4.14187	2.34341	-0.821672	-0.523096	0.43845	0.962716	no
gene1445	gene1445	NGEG_RS0106735	NZ_AKCG01000002.1:477568-479794	FA19 Wt	d-gdhR	OK	545.538	612.703	0.16751	0.76081	0.28525	0.909069	no
gene1446	gene1446	NGEG_RS0106740	NZ_AKCG01000002.1:480090-480532	FA19 Wt	d-gdhR	OK	278.921	269.287	-0.0507084	-0.204431	0.7671	0.986052	no
gene1447	gene1447	NGEG_RS14710	NZ_AKCG01000002.1:480090-480532	FA19 Wt	d-gdhR	OK	32.5363	42.9361	0.400141	0.458884	0.5228	0.983455	no
gene1448	gene1448	NGEG_RS14715	NZ_AKCG01000002.1:480666-480873	FA19 Wt	d-gdhR	OK	44.5668	36.1803	-0.300766	-0.633596	0.36975	0.954711	no
gene1449	gene1449	NGEG_RS12980	NZ_AKCG01000002.1:481352-481520	FA19 Wt	d-gdhR	OK	236.237	192.152	-0.297992	-0.822279	0.2464	0.885612	no
gene145	gene145	NGEG_RS0100655	NZ_AKCG01000001.1:115495-115630	FA19 Wt	d-gdhR	OK	1854.25	1699.2	-0.125981	-0.448669	0.5234	0.983455	no
gene1450	gene1450	NGEG_RS0106750	NZ_AKCG01000002.1:481679-482717	FA19 Wt	d-gdhR	OK	32.8708	28.8066	-0.190409	-0.740249	0.3031	0.927941	no
gene1451	gene1451	NGEG_RS12985	NZ_AKCG01000002.1:481679-482717	FA19 Wt	d-gdhR	OK	10.5863	6.4362	-0.717922	-0.329438	0.75435	0.986052	no
gene1452	gene1452	NGEG_RS0106760	NZ_AKCG01000002.1:482719-483876	FA19 Wt	d-gdhR	OK	4.34249	3.2796	-0.405003	-0.614497	0.38825	0.956623	no
gene1453	gene1453	NGEG_RS0106765	NZ_AKCG01000002.1:482719-483876	FA19 Wt	d-gdhR	OK	7.90309	4.79791	-0.720011	-1.09225	0.1205	0.727105	no
gene1454	gene1454	NGEG_RS0106770	NZ_AKCG01000002.1:483881-484355	FA19 Wt	d-gdhR	OK	5.648	5.61567	-0.00828257	-0.0155834	0.97285	0.995152	no
gene1455	gene1455	NGEG_RS0106775	NZ_AKCG01000002.1:484412-485708	FA19 Wt	d-gdhR	OK	16.6747	14.0716	-0.244872	-0.894624	0.20825	0.848474	no
gene1456	gene1456	NGEG_RS13715	NZ_AKCG01000002.1:485728-486241	FA19 Wt	d-gdhR	OK	4.7126	3.52408	-0.419275	-0.752327	0.2913	0.916501	no
gene1457	gene1457	NGEG_RS0106785	NZ_AKCG01000002.1:486333-494834	FA19 Wt	d-gdhR	OK	14.0755	13.1839	-0.0944046	-0.406346	0.56295	0.986052	no
gene1458	gene1458	NGEG_RS14720	NZ_AKCG01000002.1:486333-494834	FA19 Wt	d-gdhR	OK	2.32582	2.07797	-0.162569	-0.126873	0.8588	0.986052	no
gene1459	gene1459	NGEG_RS0106790	NZ_AKCG01000002.1:486333-494834	FA19 Wt	d-gdhR	OK	1.59444	1.00029	-0.672636	-0.29899	0.71685	0.986052	no
gene146	gene146	NGEG_RS13865	NZ_AKCG01000001.1:115733-117478	FA19 Wt	d-gdhR	OK	224.312	214.265	-0.0661102	-0.0344893	0.9468	0.990752	no
gene1460	gene1460	NGEG_RS0106800	NZ_AKCG01000002.1:495071-498821	FA19 Wt	d-gdhR	OK	10.4789	8.99414	-0.220425	-0.683739	0.341	0.951762	no
gene1461	gene1461	NGEG_RS0106805	NZ_AKCG01000002.1:495071-498821	FA19 Wt	d-gdhR	OK	14.6687	13.7103	-0.0974804	-0.249037	0.7208	0.986052	no
gene1462	gene1462	NGEG_RS0106810	NZ_AKCG01000002.1:495071-498821	FA19 Wt	d-gdhR	OK	15.167	11.5493	-0.393136	-0.264111	0.71555	0.986052	no
gene1463	gene1463	NGEG_RS0106815	NZ_AKCG01000002.1:498878-499543	FA19 Wt	d-gdhR	OK	12.4749	14.1394	0.180698	0.250923	0.7194	0.986052	no
gene1464	gene1464	NGEG_RS0106820	NZ_AKCG01000002.1:498878-499543	FA19 Wt	d-gdhR	OK	9.74132	8.33717	-0.224559	-0.453161	0.5206	0.983455	no
gene1465	gene1465	NGEG_RS0106825	NZ_AKCG01000002.1:499604-501394	FA19 Wt	d-gdhR	OK	10.9235	8.97006	-0.284245	-0.423961	0.55075	0.986052	no
gene1466	gene1466	NGEG_RS0106830	NZ_AKCG01000002.1:499604-501394	FA19 Wt	d-gdhR	OK	8.77288	9.36664	0.0944809	0.125098	0.862	0.986052	no
gene1467	gene1467	NGEG_RS0106835	NZ_AKCG01000002.1:499604-501394	FA19 Wt	d-gdhR	OK	10.8052	12.2795	0.184534	0.19318	0.7694	0.986052	no
gene1468	gene1468	NGEG_RS0106840	NZ_AKCG01000002.1:499604-501394	FA19 Wt	d-gdhR	OK	11.6747	11.9509	0.0337306	0.0701495	0.92165	0.990752	no
gene1469	gene1469	NGEG_RS12990	NZ_AKCG01000002.1:501527-502024	FA19 Wt	d-gdhR	NOTEST	0	0	0	0	1	1	no
gene147	gene147	NGEG_RS0100660	NZ_AKCG01000001.1:115733-117478	FA19 Wt	d-gdhR	OK	434.046	431.01	-0.0101266	-0.0457481	0.94925	0.990752	no
gene1470	gene1470	NGEG_RS0106850	NZ_AKCG01000002.1:501527-502024	FA19 Wt	d-gdhR	OK	9.11159	9.32454	0.0333304	0.0646422	0.9246	0.990752	no
gene1471	gene1471	NGEG_RS0106855	NZ_AKCG01000002.1:502061-502556	FA19 Wt	d-gdhR	OK	10.4661	9.69611	-0.110246	-0.259834	0.71095	0.986052	no
gene1472	gene1472	NGEG_RS0106860	NZ_AKCG01000002.1:502569-502821	FA19 Wt	d-gdhR	OK	10.0089	10.7413	0.101888	0.159543	0.81375	0.986052	no
gene1473	gene1473	NGEG_RS0106865	NZ_AKCG01000002.1:502837-504917	FA19 Wt	d-gdhR	OK	6.00488	5.59733	-0.101394	-0.259608	0.7151	0.986052	no
gene1474	gene1474	NGEG_RS0106870	NZ_AKCG01000002.1:502837-504917	FA19 Wt	d-gdhR	OK	7.30722	6.65574	-0.134723	-0.254479	0.71525	0.986052	no
gene1475	gene1475	NGEG_RS0106875	NZ_AKCG01000003.1:73-277	FA19 Wt	d-gdhR	OK	16.7325	20.3328	0.28116	0.423584	0.54755	0.986052	no
gene1476	gene1476	NGEG_RS0106880	NZ_AKCG01000003.1:290-602	FA19 Wt	d-gdhR	OK	12.6906	10.8831	-0.221669	-0.409554	0.561	0.986052	no
gene1477	gene1477	NGEG_RS0106885	NZ_AKCG01000003.1:615-1647	FA19 Wt	d-gdhR	OK	24.3492	20.4753	-0.24999	-0.914753	0.19635	0.839566	no
gene1478	gene1478	NGEG_RS14725	NZ_AKCG01000003.1:1721-2154	FA19 Wt	d-gdhR	OK	15.9243	16.2681	0.0308184	0.0475118	0.9546	0.991792	no
gene1479	gene1479	NGEG_RS0106895	NZ_AKCG01000003.1:1721-2154	FA19 Wt	d-gdhR	OK	16.7427	18.0007	0.104525	0.146931	0.83835	0.986052	no
gene148	gene148	NGEG_RS0100665	NZ_AKCG01000001.1:117557-118809	FA19 Wt	d-gdhR	OK	687.75	653.748	-0.0731503	-0.331453	0.6321	0.986052	no
gene1480	gene1480	NGEG_RS0106900	NZ_AKCG01000003.1:2549-2756	FA19 Wt	d-gdhR	OK	399.18	339.71	-0.232736	-0.882867	0.21275	0.84963	no
gene1481	gene1481	NGEG_RS0106905	NZ_AKCG01000003.1:2850-4020	FA19 Wt	d-gdhR	OK	842.502	810.111	-0.0565616	-0.256477	0.71385	0.986052	no
gene1482	gene1482	NGEG_RS0106910	NZ_AKCG01000003.1:4165-4936	FA19 Wt	d-gdhR	OK	572.607	553.243	-0.0496307	-0.226773	0.74615	0.986052	no
gene1483	gene1483	NGEG_RS0106915	NZ_AKCG01000003.1:5037-5289	FA19 Wt	d-gdhR	OK	596.737	590.602	-0.0149098	-0.0647703	0.92525	0.990752	no
gene1484	gene1484	NGEG_RS0106920	NZ_AKCG01000003.1:5340-6147	FA19 Wt	d-gdhR	OK	1660.56	1529.39	-0.118711	-0.537836	0.44645	0.962716	no
gene1485	gene1485	NGEG_RS0106930	NZ_AKCG01000003.1:6453-7371	FA19 Wt	d-gdhR	OK	145.779	139.699	-0.0614638	-0.281635	0.6883	0.986052	no
gene1486	gene1486	NGEG_RS0106935	NZ_AKCG01000003.1:7377-7977	FA19 Wt	d-gdhR	OK	85.7675	93.9266	0.131103	0.550907	0.4291	0.958	no
gene1487	gene1487	NGEG_RS0106940	NZ_AKCG01000003.1:8074-9487	FA19 Wt	d-gdhR	OK	194.395	214.087	0.139208	0.648402	0.3627	0.954711	no
gene1488	gene1488	NGEG_RS14730	NZ_AKCG01000003.1:9646-9832	FA19 Wt	d-gdhR	OK	79.1022	65.7078	-0.267652	-0.635339	0.3878	0.956623	no
gene1489	gene1489	NGEG_RS14735	NZ_AKCG01000003.1:9850-10428	FA19 Wt	d-gdhR	OK	8.93117	6.32792	-0.497119	-0.281016	0.6944	0.986052	no
gene149	gene149	NGEG_RS13870	NZ_AKCG01000001.1:117557-118809	FA19 Wt	d-gdhR	OK	130.139	123.901	-0.0708576	-0.0272938	0.81345	0.986052	no
gene1490	gene1490	NGEG_RS13720	NZ_AKCG01000003.1:9850-10428	FA19 Wt	d-gdhR	OK	55.5219	58.0687	0.0647039	0.240871	0.73225	0.986052	no
gene1491	gene1491	NGEG_RS0106950	NZ_AKCG01000003.1:10517-11372	FA19 Wt	d-gdhR	OK	55.3348	64.6473	0.224403	0.936929	0.18625	0.837225	no
gene1492	gene1492	NGEG_RS0106955	NZ_AKCG01000003.1:11688-13588	FA19 Wt	d-gdhR	OK	7.51814	8.58079	0.190736	0.229592	0.7452	0.986052	no
gene1493	gene1493	NGEG_RS0106960	NZ_AKCG01000003.1:11688-13588	FA19 Wt	d-gdhR	OK	40.1587	46.5	0.211516	0.856141	0.22165	0.856218	no
gene1495	gene1495	NGEG_RS0106975	NZ_AKCG01000003.1:14292-15099	FA19 Wt	d-gdhR	OK	133.793	123.787	-0.112143	-0.513721	0.46625	0.972498	no
gene1496	gene1496	NGEG_RS0106980	NZ_AKCG01000003.1:15156-16026	FA19 Wt	d-gdhR	OK	84.4379	69.4212	-0.282515	-1.21233	0.084	0.651	no
gene1497	gene1497	NGEG_RS0106985	NZ_AKCG01000003.1:16138-16576	FA19 Wt	d-gdhR	OK	56.5602	45.6416	-0.309439	-1.11825	0.1251	0.731192	no
gene1498	gene1498	NGEG_RS0106990	NZ_AKCG01000003.1:16906-17869	FA19 Wt	d-gdhR	OK	70.1797	73.052	0.0578688	0.247679	0.7288	0.986052	no
gene1499	gene1499	NGEG_RS0106995	NZ_AKCG01000003.1:18384-18744	FA19 Wt	d-gdhR	OK	63.1219	60.5393	-0.0602687	-0.202131	0.7755	0.986052	no
gene15	gene15	NGEG_RS0100070	NZ_AKCG01000001.1:6596-7717	FA19 Wt	d-gdhR	OK	143.928	63.3796	-1.18325	-1.65528	0.02185	0.3496	no
gene150	gene150	NGEG_RS0100670	NZ_AKCG01000001.1:118809-120867	FA19 Wt	d-gdhR	OK	85.192	82.4489	-0.0472173	-0.224095	0.7508	0.986052	no
gene1500	gene1500	NGEG_RS0107000	NZ_AKCG01000003.1:18864-19950	FA19 Wt	d-gdhR	NOTEST	0.254402	0.499189	0.972475	0	1	1	no
gene1501	gene1501	NGEG_RS14740	NZ_AKCG01000003.1:19959-20250	FA19 Wt	d-gdhR	NOTEST	0	0	0	0	1	1	no
gene1502	gene1502	NGEG_RS13010	NZ_AKCG01000003.1:20257-21181	FA19 Wt	d-gdhR	OK	2.69551	3.30748	0.295171	0.640492	0.3721	0.954711	no
gene1503	gene1503	NGEG_RS0107010	NZ_AKCG01000003.1:21385-21670	FA19 Wt	d-gdhR	OK	12.3304	14.5963	0.243385	0.45221	0.5258	0.983455	no
gene1504	gene1504	NGEG_RS0107015	NZ_AKCG01000003.1:21670-22858	FA19 Wt	d-gdhR	OK	14.9086	17.6726	0.245366	0.873971	0.2072	0.848474	no
gene1505	gene1505	NGEG_RS0107020	NZ_AKCG01000003.1:23072-24029	FA19 Wt	d-gdhR	OK	17.1243	18.8243	0.136547	0.470652	0.50535	0.983455	no
gene1506	gene1506	NGEG_RS0107030	NZ_AKCG01000003.1:24319-25345	FA19 Wt	d-gdhR	OK	36.0322	37.0552	0.0403864	0.142523	0.83435	0.986052	no
gene1507	gene1507	NGEG_RS13015	NZ_AKCG01000003.1:24319-25345	FA19 Wt	d-gdhR	NOTEST	0	0	0	0	1	1	no
gene1508	gene1508	NGEG_RS0107040	NZ_AKCG01000003.1:24319-25345	FA19 Wt	d-gdhR	NOTEST	0	0	0	0	1	1	no
gene1509	gene1509	NGEG_RS14745	NZ_AKCG01000003.1:25518-26215	FA19 Wt	d-gdhR	OK	23.8719	23.9717	0.00602152	0.00611163	0.9936	0.998218	no
gene151	gene151	NGEG_RS0100675	NZ_AKCG01000001.1:121035-121479	FA19 Wt	d-gdhR	OK	306.303	333.618	0.123237	0.577323	0.4293	0.958	no
gene1510	gene1510	NGEG_RS0107055	NZ_AKCG01000003.1:25518-26215	FA19 Wt	d-gdhR	OK	429.679	413.575	-0.0551088	-0.246815	0.7256	0.986052	no
gene1511	gene1511	NGEG_RS0107060	NZ_AKCG01000003.1:26415-27414	FA19 Wt	d-gdhR	OK	272.435	273.424	0.00522852	0.0243866	0.9754	0.995152	no
gene1512	gene1512	NGEG_RS13020	NZ_AKCG01000003.1:27756-27933	FA19 Wt	d-gdhR	OK	327.563	303.97	-0.107842	-0.344741	0.6365	0.986052	no
gene1513	gene1513	NGEG_RS0107070	NZ_AKCG01000003.1:28260-28752	FA19 Wt	d-gdhR	OK	282.758	317.35	0.166507	0.761762	0.27135	0.909069	no
gene1514	gene1514	NGEG_RS0107075	NZ_AKCG01000003.1:28825-29584	FA19 Wt	d-gdhR	OK	1312.12	1440.28	0.134451	0.608921	0.3791	0.955833	no
gene1515	gene1515	NGEG_RS0107080	NZ_AKCG01000003.1:29653-30520	FA19 Wt	d-gdhR	OK	2067.76	2214.04	0.0986119	0.441382	0.5294	0.983455	no
gene1516	gene1516	NGEG_RS0107085	NZ_AKCG01000003.1:30568-31137	FA19 Wt	d-gdhR	OK	1011.55	1074.52	0.0871271	0.216102	0.75805	0.986052	no
gene1517	gene1517	NGEG_RS0107090	NZ_AKCG01000003.1:30568-31137	FA19 Wt	d-gdhR	OK	2026.31	2227.13	0.136333	0.528223	0.4558	0.967976	no
gene1518	gene1518	NGEG_RS0107095	NZ_AKCG01000003.1:31139-31670	FA19 Wt	d-gdhR	OK	949.872	1138.21	0.260956	1.18534	0.09065	0.657341	no
gene1519	gene1519	NGEG_RS14750	NZ_AKCG01000003.1:31762-34294	FA19 Wt	d-gdhR	OK	682.508	732.349	0.101684	0.104622	0.8899	0.987159	no
gene152	gene152	NGEG_RS12295	NZ_AKCG01000001.1:121485-122205	FA19 Wt	d-gdhR	OK	513.778	539.123	0.0694686	0.325421	0.6488	0.986052	no
gene1520	gene1520	NGEG_RS13025	NZ_AKCG01000003.1:31762-34294	FA19 Wt	d-gdhR	OK	304.123	327.931	0.108737	0.483222	0.4938	0.983072	no
gene1521	gene1521	NGEG_RS0107105	NZ_AKCG01000003.1:34466-34856	FA19 Wt	d-gdhR	OK	977.574	892.041	-0.132097	-0.618468	0.3776	0.955833	no
gene1522	gene1522	NGEG_RS0107110	NZ_AKCG01000003.1:34908-36078	FA19 Wt	d-gdhR	OK	388.975	478.808	0.299773	1.37199	0.0531	0.526046	no
gene1523	gene1523	NGEG_RS0107115	NZ_AKCG01000003.1:36088-36403	FA19 Wt	d-gdhR	OK	616.515	524.263	-0.233844	-1.04746	0.13215	0.750748	no
gene1524	gene1524	NGEG_RS13030	NZ_AKCG01000003.1:36505-36682	FA19 Wt	d-gdhR	OK	122.416	114.819	-0.0924358	-0.231726	0.7432	0.986052	no
gene1525	gene1525	NGEG_RS0107125	NZ_AKCG01000003.1:36712-37711	FA19 Wt	d-gdhR	OK	1304.62	1302.54	-0.00231004	-0.0104532	0.98805	0.997278	no
gene1526	gene1526	NGEG_RS0107130	NZ_AKCG01000003.1:37955-38741	FA19 Wt	d-gdhR	OK	1406.98	1274.06	-0.143171	-0.652821	0.3551	0.954711	no
gene1527	gene1527	NGEG_RS0107135	NZ_AKCG01000003.1:38895-39717	FA19 Wt	d-gdhR	OK	1255.83	1243.79	-0.0138932	-0.0634297	0.92905	0.990752	no
gene1528	gene1528	NGEG_RS0107140	NZ_AKCG01000003.1:39926-41570	FA19 Wt	d-gdhR	OK	90.7241	102.997	0.183038	0.855628	0.2214	0.856218	no
gene1529	gene1529	NGEG_RS0107145	NZ_AKCG01000003.1:42079-43312	FA19 Wt	d-gdhR	OK	1189.24	965.898	-0.300102	-1.35301	0.0524	0.524	no
gene153	gene153	NGEG_RS13875	NZ_AKCG01000001.1:121485-122205	FA19 Wt	d-gdhR	OK	32.0334	24.1698	-0.406372	-0.173403	0.77965	0.986052	no
gene1530	gene1530	NGEG_RS0107150	NZ_AKCG01000003.1:43385-45077	FA19 Wt	d-gdhR	OK	756.033	684.795	-0.142778	-0.476265	0.49775	0.983455	no
gene1531	gene1531	NGEG_RS0107155	NZ_AKCG01000003.1:43385-45077	FA19 Wt	d-gdhR	OK	778.046	695.35	-0.162114	-0.465616	0.50285	0.983455	no
gene1532	gene1532	NGEG_RS0107160	NZ_AKCG01000003.1:43385-45077	FA19 Wt	d-gdhR	OK	822.502	732.289	-0.167605	-0.176382	0.80115	0.986052	no
gene1533	gene1533	NGEG_RS0107165	NZ_AKCG01000003.1:45162-46839	FA19 Wt	d-gdhR	OK	1625.99	1277.38	-0.348124	-1.52631	0.03265	0.432021	no
gene1535	gene1535	NGEG_RS0107175	NZ_AKCG01000003.1:47176-47623	FA19 Wt	d-gdhR	OK	518.634	459.217	-0.17554	-0.811945	0.2454	0.884557	no
gene1536	gene1536	NGEG_RS0107180	NZ_AKCG01000003.1:47626-48601	FA19 Wt	d-gdhR	OK	629.936	602.263	-0.0648127	-0.294126	0.6723	0.986052	no
gene1537	gene1537	NGEG_RS14755	NZ_AKCG01000003.1:48616-48805	FA19 Wt	d-gdhR	OK	8.19149	6.28986	-0.381098	-0.349739	0.6179	0.986052	no
gene1538	gene1538	NGEG_RS0107185	NZ_AKCG01000003.1:48824-49133	FA19 Wt	d-gdhR	OK	8999.06	8097.49	-0.152299	-0.682814	0.33045	0.943644	no
gene1539	gene1539	NGEG_RS0107190	NZ_AKCG01000003.1:49157-49430	FA19 Wt	d-gdhR	OK	6596.78	5845.49	-0.174439	-0.789743	0.25795	0.892212	no
gene154	gene154	NGEG_RS0100685	NZ_AKCG01000001.1:122268-124899	FA19 Wt	d-gdhR	OK	543.571	530.256	-0.0357798	-0.161925	0.81685	0.986052	no
gene1540	gene1540	NGEG_RS0107195	NZ_AKCG01000003.1:49664-50849	FA19 Wt	d-gdhR	OK	453.32	475.462	0.0687995	0.314004	0.65425	0.986052	no
gene1541	gene1541	NGEG_RS0107205	NZ_AKCG01000003.1:51037-51193	FA19 Wt	d-gdhR	OK	8792.69	7321.09	-0.264247	-1.19982	0.08525	0.654062	no
gene1542	gene1542	NGEG_RS0107210	NZ_AKCG01000003.1:51224-51458	FA19 Wt	d-gdhR	OK	9125.73	7726.12	-0.240196	-1.08769	0.1242	0.731192	no
gene1543	gene1543	NGEG_RS13035	NZ_AKCG01000003.1:51529-53231	FA19 Wt	d-gdhR	OK	24.7045	18.1792	-0.442483	-0.167524	0.78305	0.986052	no
gene1544	gene1544	emrB	NZ_AKCG01000003.1:51529-53231	FA19 Wt	d-gdhR	OK	107.929	92.4131	-0.223918	-1.03021	0.1435	0.761302	no
gene1545	gene1545	NGEG_RS0107225	NZ_AKCG01000003.1:53254-54409	FA19 Wt	d-gdhR	OK	91.9241	76.9701	-0.256145	-1.14258	0.10325	0.690333	no
gene1546	gene1546	NGEG_RS0107235	NZ_AKCG01000003.1:54697-55171	FA19 Wt	d-gdhR	OK	87.2527	84.7058	-0.0427387	-0.170219	0.8088	0.986052	no
gene1547	gene1547	NGEG_RS0107240	NZ_AKCG01000003.1:55245-55932	FA19 Wt	d-gdhR	OK	71.68	47.9151	-0.58109	-2.29889	0.0013	0.0608302	no
gene1548	gene1548	NGEG_RS14760	NZ_AKCG01000003.1:55999-56197	FA19 Wt	d-gdhR	OK	44.0558	39.31	-0.164434	-0.33716	0.6356	0.986052	no
gene1549	gene1549	NGEG_RS0107245	NZ_AKCG01000003.1:56281-58619	FA19 Wt	d-gdhR	OK	132.299	138.768	0.068865	0.231748	0.73935	0.986052	no
gene155	gene155	NGEG_RS13880	NZ_AKCG01000001.1:125005-125086	FA19 Wt	d-gdhR	OK	562.592	259.863	-1.11434	-115.935	0.57485	0.986052	no
gene1550	gene1550	NGEG_RS0107250	NZ_AKCG01000003.1:56281-58619	FA19 Wt	d-gdhR	OK	123.457	116.055	-0.0892043	-0.271048	0.69855	0.986052	no
gene1551	gene1551	NGEG_RS0107260	NZ_AKCG01000003.1:58819-60289	FA19 Wt	d-gdhR	OK	79.0385	67.6877	-0.223663	-1.01249	0.15335	0.774811	no
gene1552	gene1552	NGEG_RS14765	NZ_AKCG01000003.1:60346-61682	FA19 Wt	d-gdhR	OK	31.8215	34.7061	0.125187	0.0199907	0.9448	0.990752	no
gene1553	gene1553	NGEG_RS14770	NZ_AKCG01000003.1:60346-61682	FA19 Wt	d-gdhR	OK	1753.42	1631.47	-0.103999	-0.470076	0.50595	0.983455	no
gene1554	gene1554	NGEG_RS0107280	NZ_AKCG01000003.1:62021-62807	FA19 Wt	d-gdhR	OK	618.813	619.496	0.00159115	0.00436965	0.9945	0.998218	no
gene1555	gene1555	NGEG_RS13040	NZ_AKCG01000003.1:62021-62807	FA19 Wt	d-gdhR	OK	67.3298	46.8327	-0.52373	-0.180095	0.8231	0.986052	no
gene1556	gene1556	NGEG_RS0107285	NZ_AKCG01000003.1:62021-62807	FA19 Wt	d-gdhR	OK	381.054	332.308	-0.197474	-0.712932	0.3025	0.927941	no
gene1557	gene1557	NGEG_RS0107290	NZ_AKCG01000003.1:62818-63295	FA19 Wt	d-gdhR	OK	272.676	249.797	-0.126431	-0.56258	0.42045	0.958	no
gene1558	gene1558	NGEG_RS0107295	NZ_AKCG01000003.1:63324-63813	FA19 Wt	d-gdhR	OK	207.253	192.846	-0.103945	-0.455959	0.52395	0.983455	no
gene1559	gene1559	NGEG_RS0107300	NZ_AKCG01000003.1:63880-64936	FA19 Wt	d-gdhR	OK	447.34	394.808	-0.180219	-0.822402	0.24065	0.876376	no
gene156	gene156	NGEG_RS0100690	NZ_AKCG01000001.1:125127-127308	FA19 Wt	d-gdhR	OK	52.9478	49.4735	-0.0979158	-0.246291	0.72635	0.986052	no
gene1560	gene1560	NGEG_RS14775	NZ_AKCG01000003.1:64989-65283	FA19 Wt	d-gdhR	OK	26.0322	31.1265	0.257846	0.62114	0.41115	0.958	no
gene1561	gene1561	NGEG_RS0107310	NZ_AKCG01000003.1:65552-66085	FA19 Wt	d-gdhR	OK	68.1303	65.0478	-0.0667963	-0.159398	0.8188	0.986052	no
gene1562	gene1562	NGEG_RS13050	NZ_AKCG01000003.1:65552-66085	FA19 Wt	d-gdhR	OK	143.957	114.247	-0.333484	-0.837667	0.239	0.876059	no
gene1563	gene1563	NGEG_RS14780	NZ_AKCG01000003.1:66637-67018	FA19 Wt	d-gdhR	OK	3509.05	3033.41	-0.210141	-0.90178	0.2101	0.848474	no
gene1564	gene1564	NGEG_RS0107320	NZ_AKCG01000003.1:66637-67018	FA19 Wt	d-gdhR	NOTEST	0	0	0	0	1	1	no
gene1565	gene1565	NGEG_RS14785	NZ_AKCG01000003.1:67215-67335	FA19 Wt	d-gdhR	NOTEST	0	0	0	0	1	1	no
gene157	gene157	NGEG_RS12300	NZ_AKCG01000001.1:125127-127308	FA19 Wt	d-gdhR	OK	95.3667	103.182	0.113639	0.356243	0.61945	0.986052	no
gene1571	gene1571	NGEG_RS0107350	NZ_AKCG01000003.1:72696-72986	FA19 Wt	d-gdhR	NOTEST	0	0	0	0	1	1	no
gene1572	gene1572	NGEG_RS0107355	NZ_AKCG01000003.1:73073-73880	FA19 Wt	d-gdhR	OK	774.757	647.689	-0.258442	-1.17013	0.0949	0.661101	no
gene1573	gene1573	NGEG_RS0107360	NZ_AKCG01000003.1:74101-75472	FA19 Wt	d-gdhR	OK	415.941	388.328	-0.0991059	-0.450035	0.522	0.983455	no
gene1574	gene1574	NGEG_RS0107365	NZ_AKCG01000003.1:75727-76183	FA19 Wt	d-gdhR	OK	914.154	1079	0.239187	1.12132	0.1142	0.717273	no
gene1575	gene1575	NGEG_RS0107370	NZ_AKCG01000003.1:76237-76657	FA19 Wt	d-gdhR	OK	215.652	320.106	0.569848	2.49341	0.00045	0.0272195	yes
gene1576	gene1576	NGEG_RS0107375	NZ_AKCG01000003.1:76706-77669	FA19 Wt	d-gdhR	OK	33.955	45.1157	0.410005	1.63875	0.01885	0.320192	no
gene1577	gene1577	NGEG_RS0107380	NZ_AKCG01000003.1:77788-77986	FA19 Wt	d-gdhR	OK	80.4275	108.442	0.431168	1.13691	0.1122	0.717273	no
gene1578	gene1578	NGEG_RS0107385	NZ_AKCG01000003.1:78034-78433	FA19 Wt	d-gdhR	OK	35.8795	44.9861	0.326318	1.03072	0.14585	0.762083	no
gene1579	gene1579	NGEG_RS0107390	NZ_AKCG01000003.1:78540-80740	FA19 Wt	d-gdhR	OK	188.781	208.809	0.145474	0.49388	0.49275	0.983072	no
gene158	gene158	NGEG_RS12305	NZ_AKCG01000001.1:125127-127308	FA19 Wt	d-gdhR	OK	111.373	135.747	0.285518	0.65218	0.37285	0.954711	no
gene1580	gene1580	NGEG_RS0107395	NZ_AKCG01000003.1:78540-80740	FA19 Wt	d-gdhR	OK	101.688	134.099	0.399153	1.26165	0.07675	0.62775	no
gene1581	gene1581	NGEG_RS0107400	NZ_AKCG01000003.1:80920-83071	FA19 Wt	d-gdhR	OK	122.96	122.634	-0.00383938	-0.0179272	0.98075	0.995604	no
gene1582	gene1582	NGEG_RS0107405	NZ_AKCG01000003.1:83106-83721	FA19 Wt	d-gdhR	OK	162.903	165.403	0.0219774	0.10015	0.8874	0.987159	no
gene1583	gene1583	NGEG_RS0107410	NZ_AKCG01000003.1:83856-85725	FA19 Wt	d-gdhR	OK	179.922	186.504	0.0518336	0.236493	0.73685	0.986052	no
gene1584	gene1584	NGEG_RS0107415	NZ_AKCG01000003.1:85804-87175	FA19 Wt	d-gdhR	OK	460.847	449.235	-0.0368184	-0.1688	0.81145	0.986052	no
gene1585	gene1585	NGEG_RS0107420	NZ_AKCG01000003.1:87246-87879	FA19 Wt	d-gdhR	OK	215.318	209.248	-0.0412548	-0.186707	0.7921	0.986052	no
gene1586	gene1586	NGEG_RS14790	NZ_AKCG01000003.1:87914-90140	FA19 Wt	d-gdhR	OK	38.907	38.2882	-0.0231308	-0.00699297	0.9636	0.994787	no
gene1587	gene1587	NGEG_RS0107425	NZ_AKCG01000003.1:87914-90140	FA19 Wt	d-gdhR	OK	276.756	258.166	-0.100314	-0.439843	0.5279	0.983455	no
gene1588	gene1588	NGEG_RS14795	NZ_AKCG01000003.1:87914-90140	FA19 Wt	d-gdhR	OK	528.129	491.727	-0.103031	-0.129878	0.8546	0.986052	no
gene1589	gene1589	NGEG_RS0107430	NZ_AKCG01000003.1:90395-91397	FA19 Wt	d-gdhR	OK	605.896	628.772	0.0534681	0.251132	0.7294	0.986052	no
gene159	gene159	NGEG_RS13885	NZ_AKCG01000001.1:127551-127797	FA19 Wt	d-gdhR	OK	283.168	310.329	0.132141	0.521858	0.4582	0.967976	no
gene1590	gene1590	NGEG_RS0107435	NZ_AKCG01000003.1:91498-93904	FA19 Wt	d-gdhR	OK	581.492	606.651	0.0611072	0.277953	0.69495	0.986052	no
gene1591	gene1591	NGEG_RS0107440	NZ_AKCG01000003.1:93973-94978	FA19 Wt	d-gdhR	OK	1112.06	1175.16	0.0796294	0.360174	0.60785	0.986052	no
gene1592	gene1592	NGEG_RS0107445	NZ_AKCG01000003.1:95034-95733	FA19 Wt	d-gdhR	OK	1337.68	1387.65	0.0529133	0.24037	0.73125	0.986052	no
gene1593	gene1593	NGEG_RS0107450	NZ_AKCG01000003.1:96170-97709	FA19 Wt	d-gdhR	OK	187.624	174.153	-0.107491	-0.497045	0.46995	0.973917	no
gene1594	gene1594	NGEG_RS0107460	NZ_AKCG01000003.1:97841-98798	FA19 Wt	d-gdhR	OK	111.583	120.386	0.109551	0.502679	0.4788	0.978835	no
gene1595	gene1595	trpC	NZ_AKCG01000003.1:98848-99631	FA19 Wt	d-gdhR	OK	204.981	222.522	0.118452	0.557103	0.43225	0.958675	no
gene1596	gene1596	NGEG_RS0107470	NZ_AKCG01000003.1:99693-101997	FA19 Wt	d-gdhR	OK	112.476	122.448	0.122555	0.566446	0.414	0.958	no
gene1597	gene1597	NGEG_RS0107475	NZ_AKCG01000003.1:102033-103335	FA19 Wt	d-gdhR	OK	89.2001	92.2642	0.0487264	0.221878	0.754	0.986052	no
gene1598	gene1598	NGEG_RS0107480	NZ_AKCG01000003.1:103716-105975	FA19 Wt	d-gdhR	OK	102.222	101.794	-0.00604405	-0.0154968	0.9832	0.996405	no
gene1599	gene1599	NGEG_RS0107485	NZ_AKCG01000003.1:103716-105975	FA19 Wt	d-gdhR	OK	185.464	181.874	-0.0281948	-0.0956305	0.8943	0.987159	no
gene16	gene16	NGEG_RS13795	NZ_AKCG01000001.1:6596-7717	FA19 Wt	d-gdhR	OK	31.0434	55.7677	0.845141	0.395304	0.5484	0.986052	no
gene160	gene160	NGEG_RS0100705	NZ_AKCG01000001.1:127868-128856	FA19 Wt	d-gdhR	OK	67.2625	87.4863	0.379255	0.247057	0.71605	0.986052	no
gene1600	gene1600	NGEG_RS13055	NZ_AKCG01000003.1:103716-105975	FA19 Wt	d-gdhR	OK	53.3718	55.4769	0.0558101	0.105736	0.88335	0.987159	no
gene1601	gene1601	NGEG_RS0107495	NZ_AKCG01000003.1:106039-106504	FA19 Wt	d-gdhR	OK	190.68	246.942	0.373017	1.64035	0.0195	0.324564	no
gene1602	gene1602	NGEG_RS0107500	NZ_AKCG01000003.1:106631-107318	FA19 Wt	d-gdhR	OK	82.4704	90.5367	0.134626	0.575438	0.41555	0.958	no
gene1603	gene1603	NGEG_RS0107505	NZ_AKCG01000003.1:107378-107705	FA19 Wt	d-gdhR	OK	647.425	704.784	0.122469	0.575237	0.41805	0.958	no
gene1604	gene1604	NGEG_RS0107510	NZ_AKCG01000003.1:107786-108508	FA19 Wt	d-gdhR	OK	320.555	337.527	0.0744324	0.342512	0.61845	0.986052	no
gene1605	gene1605	NGEG_RS13060	NZ_AKCG01000003.1:107786-108508	FA19 Wt	d-gdhR	OK	106.98	118.951	0.153018	0.0745909	0.82075	0.986052	no
gene1606	gene1606	NGEG_RS0107520	NZ_AKCG01000003.1:108533-110390	FA19 Wt	d-gdhR	OK	292.453	301.85	0.0456259	0.20802	0.76415	0.986052	no
gene1607	gene1607	NGEG_RS0107525	NZ_AKCG01000003.1:110394-111318	FA19 Wt	d-gdhR	OK	107.622	109.204	0.0210468	0.0972815	0.89325	0.987159	no
gene1608	gene1608	NGEG_RS0107530	NZ_AKCG01000003.1:111430-112535	FA19 Wt	d-gdhR	OK	624.894	528.024	-0.243009	-0.520583	0.46095	0.967976	no
gene1609	gene1609	NGEG_RS0107535	NZ_AKCG01000003.1:111430-112535	FA19 Wt	d-gdhR	OK	212.488	169.406	-0.326901	-1.35285	0.05615	0.529475	no
gene161	gene161	NGEG_RS13890	NZ_AKCG01000001.1:127868-128856	FA19 Wt	d-gdhR	OK	671.51	657.248	-0.0309711	-0.0617794	0.9322	0.990752	no
gene1610	gene1610	NGEG_RS0107540	NZ_AKCG01000003.1:112651-113002	FA19 Wt	d-gdhR	OK	204.315	220.474	0.109814	0.463003	0.50875	0.983455	no
gene1611	gene1611	NGEG_RS0107545	NZ_AKCG01000003.1:113062-114508	FA19 Wt	d-gdhR	OK	359.608	300.448	-0.259312	-1.18008	0.0933	0.657341	no
gene1612	gene1612	NGEG_RS0107550	NZ_AKCG01000003.1:114517-116014	FA19 Wt	d-gdhR	OK	351.245	284.259	-0.305271	-1.38997	0.052	0.524	no
gene1613	gene1613	NGEG_RS0107555	NZ_AKCG01000003.1:116127-117291	FA19 Wt	d-gdhR	OK	301.539	220.999	-0.448308	-2.27792	0.00335	0.1054	no
gene1614	gene1614	NGEG_RS0107560	NZ_AKCG01000003.1:117474-119499	FA19 Wt	d-gdhR	OK	340.61	270.93	-0.330203	-1.49768	0.03155	0.425239	no
gene1615	gene1615	NGEG_RS0107565	NZ_AKCG01000003.1:119501-120475	FA19 Wt	d-gdhR	OK	368.938	289.858	-0.348032	-0.772093	0.27575	0.909069	no
gene1616	gene1616	NGEG_RS0107570	NZ_AKCG01000003.1:119501-120475	FA19 Wt	d-gdhR	OK	350.726	273.581	-0.358374	-1.45836	0.03775	0.447943	no
gene1617	gene1617	NGEG_RS0107575	NZ_AKCG01000003.1:120486-120966	FA19 Wt	d-gdhR	OK	398.226	303.538	-0.391708	-1.79594	0.00985	0.20023	no
gene1618	gene1618	NGEG_RS0107580	NZ_AKCG01000003.1:121046-122123	FA19 Wt	d-gdhR	OK	328.592	272.788	-0.268519	-1.23564	0.0816	0.642438	no
gene1619	gene1619	NGEG_RS0107585	NZ_AKCG01000003.1:122125-124387	FA19 Wt	d-gdhR	OK	410.176	335.993	-0.287814	-1.30453	0.0661	0.573175	no
gene162	gene162	NGEG_RS0100710	NZ_AKCG01000001.1:127868-128856	FA19 Wt	d-gdhR	OK	602.988	554.83	-0.120084	-0.329108	0.63935	0.986052	no
gene1620	gene1620	NGEG_RS0107590	NZ_AKCG01000003.1:124676-126401	FA19 Wt	d-gdhR	OK	462.25	358.705	-0.365874	-0.801469	0.2743	0.909069	no
gene1621	gene1621	NGEG_RS0107595	NZ_AKCG01000003.1:124676-126401	FA19 Wt	d-gdhR	OK	323.009	233.194	-0.470046	-1.89426	0.0056	0.14551	no
gene1622	gene1622	NGEG_RS0107600	NZ_AKCG01000003.1:126790-129103	FA19 Wt	d-gdhR	OK	436.355	290.595	-0.58649	-1.10466	0.11355	0.717273	no
gene1623	gene1623	NGEG_RS0107605	NZ_AKCG01000003.1:126790-129103	FA19 Wt	d-gdhR	OK	389.778	279.395	-0.480345	-1.6032	0.02265	0.3534	no
gene1624	gene1624	NGEG_RS0107610	NZ_AKCG01000003.1:126790-129103	FA19 Wt	d-gdhR	OK	474.058	405.77	-0.224399	-0.540453	0.44155	0.962716	no
gene1625	gene1625	NGEG_RS0107615	NZ_AKCG01000003.1:129115-129945	FA19 Wt	d-gdhR	OK	573.002	519.568	-0.141229	-0.526651	0.45825	0.967976	no
gene1626	gene1626	NGEG_RS0107620	NZ_AKCG01000003.1:129115-129945	FA19 Wt	d-gdhR	OK	450.193	394.326	-0.191154	-0.481354	0.48495	0.982578	no
gene1627	gene1627	NGEG_RS14800	NZ_AKCG01000003.1:130093-130274	FA19 Wt	d-gdhR	OK	212.389	214.425	0.0137677	0.0410223	0.9504	0.990752	no
gene1628	gene1628	NGEG_RS0107625	NZ_AKCG01000003.1:130437-132532	FA19 Wt	d-gdhR	OK	426.025	340.786	-0.322072	-1.20154	0.08295	0.646906	no
gene1629	gene1629	NGEG_RS0107630	NZ_AKCG01000003.1:130437-132532	FA19 Wt	d-gdhR	OK	560.73	547.999	-0.033134	-0.0862155	0.8994	0.987826	no
gene163	gene163	NGEG_RS12310	NZ_AKCG01000001.1:127868-128856	FA19 Wt	d-gdhR	OK	1196.62	947.872	-0.336204	-0.926357	0.19485	0.838938	no
gene1630	gene1630	NGEG_RS14805	NZ_AKCG01000003.1:132730-133107	FA19 Wt	d-gdhR	OK	67.1416	56.3871	-0.251842	-0.854095	0.22485	0.857333	no
gene1631	gene1631	NGEG_RS14810	NZ_AKCG01000003.1:133279-133468	FA19 Wt	d-gdhR	OK	128.588	138.131	0.103276	0.29348	0.67625	0.986052	no
gene1632	gene1632	NGEG_RS14815	NZ_AKCG01000003.1:133801-134071	FA19 Wt	d-gdhR	OK	80.2211	85.3879	0.0900507	0.294573	0.6745	0.986052	no
gene1633	gene1633	NGEG_RS0107645	NZ_AKCG01000003.1:134256-136464	FA19 Wt	d-gdhR	OK	69.6534	60.4703	-0.203967	-0.953883	0.1765	0.825738	no
gene1634	gene1634	NGEG_RS0107650	NZ_AKCG01000003.1:136514-139578	FA19 Wt	d-gdhR	OK	5.0408	5.33099	0.0807518	0.0282382	0.88985	0.987159	no
gene1635	gene1635	NGEG_RS13065	NZ_AKCG01000003.1:136514-139578	FA19 Wt	d-gdhR	OK	78.909	98.0405	0.313188	1.45379	0.04265	0.473956	no
gene1636	gene1636	NGEG_RS13070	NZ_AKCG01000003.1:139770-140106	FA19 Wt	d-gdhR	OK	12.0102	8.83251	-0.443364	-0.810417	0.25595	0.889678	no
gene1637	gene1637	NGEG_RS0107670	NZ_AKCG01000003.1:140119-140593	FA19 Wt	d-gdhR	OK	85.5071	104.259	0.286059	1.12045	0.11345	0.717273	no
gene1638	gene1638	NGEG_RS0107675	NZ_AKCG01000003.1:140789-141797	FA19 Wt	d-gdhR	OK	311.904	364.54	0.224975	1.03269	0.14075	0.760479	no
gene1639	gene1639	NGEG_RS0107680	NZ_AKCG01000003.1:142028-142265	FA19 Wt	d-gdhR	OK	17177.7	16626.3	-0.0470713	-0.210244	0.76835	0.986052	no
gene164	gene164	NGEG_RS13895	NZ_AKCG01000001.1:127868-128856	FA19 Wt	d-gdhR	OK	1803.71	1473.4	-0.291816	-0.246758	0.7362	0.986052	no
gene1640	gene1640	NGEG_RS0107685	NZ_AKCG01000003.1:142421-143669	FA19 Wt	d-gdhR	OK	1439.26	1343.94	-0.0988635	-0.446019	0.5338	0.983455	no
gene1641	gene1641	NGEG_RS0107690	NZ_AKCG01000003.1:144062-144907	FA19 Wt	d-gdhR	OK	77.9473	52.3154	-0.575262	-2.47404	0.00075	0.0413333	yes
gene1642	gene1642	NGEG_RS0107700	NZ_AKCG01000003.1:144967-145288	FA19 Wt	d-gdhR	OK	22.5748	16.0502	-0.492123	-1.19158	0.09895	0.678072	no
gene1643	gene1643	NGEG_RS13075	NZ_AKCG01000003.1:145641-146774	FA19 Wt	d-gdhR	OK	79.451	84.3627	0.0865393	0.382005	0.5903	0.986052	no
gene1644	gene1644	NGEG_RS13080	NZ_AKCG01000003.1:147175-148026	FA19 Wt	d-gdhR	OK	71.993	86.9807	0.272839	1.19792	0.0928	0.657341	no
gene1645	gene1645	NGEG_RS13085	NZ_AKCG01000003.1:148179-149890	FA19 Wt	d-gdhR	OK	45.0897	49.9491	0.147661	0.0269983	0.9377	0.990752	no
gene1646	gene1646	NGEG_RS0107735	NZ_AKCG01000003.1:148179-149890	FA19 Wt	d-gdhR	OK	1216.71	1089.24	-0.159661	-0.717969	0.31275	0.93493	no
gene1647	gene1647	NGEG_RS13090	NZ_AKCG01000003.1:150405-150972	FA19 Wt	d-gdhR	OK	95.6843	68.7195	-0.477562	-1.9106	0.00655	0.151556	no
gene1648	gene1648	NGEG_RS0107745	NZ_AKCG01000003.1:151193-152357	FA19 Wt	d-gdhR	OK	130.518	178.729	0.453523	2.10152	0.00295	0.0975467	no
gene1649	gene1649	NGEG_RS0107750	NZ_AKCG01000003.1:152937-154974	FA19 Wt	d-gdhR	OK	488.66	497.61	0.0261854	0.120068	0.86325	0.987026	no
gene165	gene165	NGEG_RS12315	NZ_AKCG01000001.1:129104-129389	FA19 Wt	d-gdhR	OK	19.7457	11.7357	-0.750631	-1.4053	0.05765	0.530904	no
gene1650	gene1650	NGEG_RS0107755	NZ_AKCG01000003.1:155061-158590	FA19 Wt	d-gdhR	OK	60.8903	72.7165	0.25607	0.184701	0.7965	0.986052	no
gene1651	gene1651	NGEG_RS14820	NZ_AKCG01000003.1:155061-158590	FA19 Wt	d-gdhR	OK	18.4099	29.3368	0.672225	0.0864054	0.6958	0.986052	no
gene1652	gene1652	NGEG_RS0107760	NZ_AKCG01000003.1:155061-158590	FA19 Wt	d-gdhR	OK	681.671	716.564	0.0720212	0.316332	0.6601	0.986052	no
gene1653	gene1653	NGEG_RS0107765	NZ_AKCG01000003.1:158688-160074	FA19 Wt	d-gdhR	OK	132.115	117.914	-0.164055	-0.772663	0.26925	0.907255	no
gene1654	gene1654	NGEG_RS13095	NZ_AKCG01000003.1:160144-160243	FA19 Wt	d-gdhR	OK	585.478	308.047	-0.926466	-0.937478	0.2305	0.860904	no
gene1655	gene1655	NGEG_RS0107775	NZ_AKCG01000003.1:160443-160779	FA19 Wt	d-gdhR	OK	878.903	972.269	0.145652	0.681194	0.33185	0.943644	no
gene1660	gene1660	NGEG_RS0107800	NZ_AKCG01000003.1:161292-163269	FA19 Wt	d-gdhR	OK	109.66	97.5492	-0.168837	-0.784599	0.2593	0.892903	no
gene1661	gene1661	NGEG_RS0107805	NZ_AKCG01000003.1:163414-164254	FA19 Wt	d-gdhR	OK	53.4735	51.7582	-0.0470377	-0.198272	0.7792	0.986052	no
gene1662	gene1662	NGEG_RS0107810	NZ_AKCG01000003.1:164452-165484	FA19 Wt	d-gdhR	OK	88.2088	76.3675	-0.207963	-0.937719	0.18785	0.837892	no
gene1663	gene1663	NGEG_RS0107815	NZ_AKCG01000003.1:165739-166465	FA19 Wt	d-gdhR	OK	132.58	126.877	-0.0634324	-0.278735	0.6929	0.986052	no
gene1664	gene1664	NGEG_RS0107820	NZ_AKCG01000003.1:166534-166969	FA19 Wt	d-gdhR	OK	602.807	594.667	-0.0196154	-0.0923005	0.8959	0.987159	no
gene1665	gene1665	NGEG_RS14825	NZ_AKCG01000003.1:167034-167181	FA19 Wt	d-gdhR	OK	615.045	531.379	-0.210952	-0.675634	0.3428	0.951762	no
gene1666	gene1666	NGEG_RS0107825	NZ_AKCG01000003.1:167195-167573	FA19 Wt	d-gdhR	OK	311.918	323.161	0.0510879	0.226994	0.75495	0.986052	no
gene1667	gene1667	NGEG_RS0107830	NZ_AKCG01000003.1:167582-168392	FA19 Wt	d-gdhR	OK	422.139	403.32	-0.0657953	-0.307103	0.66765	0.986052	no
gene1668	gene1668	NGEG_RS0107835	NZ_AKCG01000003.1:168505-168820	FA19 Wt	d-gdhR	OK	723.214	535.262	-0.434179	-1.9529	0.00625	0.150231	no
gene1669	gene1669	NGEG_RS0107840	NZ_AKCG01000003.1:169031-170204	FA19 Wt	d-gdhR	OK	92.6552	85.4092	-0.11748	-0.527204	0.45095	0.96327	no
gene167	gene167	NGEG_RS0100725	NZ_AKCG01000001.1:129844-130195	FA19 Wt	d-gdhR	OK	5039.78	5416.54	0.104012	0.470922	0.50415	0.983455	no
gene1670	gene1670	NGEG_RS0107845	NZ_AKCG01000003.1:170354-171347	FA19 Wt	d-gdhR	OK	223.903	202.599	-0.144248	-0.673304	0.33915	0.950807	no
gene1671	gene1671	NGEG_RS13105	NZ_AKCG01000003.1:171423-171718	FA19 Wt	d-gdhR	OK	1676.14	2049.94	0.290445	1.32626	0.05755	0.530904	no
gene1672	gene1672	NGEG_RS0107850	NZ_AKCG01000003.1:171839-174599	FA19 Wt	d-gdhR	OK	742.133	753.504	0.0219383	0.0981517	0.88935	0.987159	no
gene1673	gene1673	NGEG_RS0107855	NZ_AKCG01000003.1:174828-175821	FA19 Wt	d-gdhR	OK	142.514	140.642	-0.0190825	-0.0899165	0.9012	0.98849	no
gene1674	gene1674	NGEG_RS0107860	NZ_AKCG01000003.1:175979-177407	FA19 Wt	d-gdhR	OK	758.524	733.932	-0.0475474	-0.214989	0.76355	0.986052	no
gene1675	gene1675	NGEG_RS0107865	NZ_AKCG01000003.1:177588-179475	FA19 Wt	d-gdhR	OK	278.384	232.583	-0.259327	-1.19845	0.09325	0.657341	no
gene1676	gene1676	NGEG_RS0107870	NZ_AKCG01000003.1:179542-180127	FA19 Wt	d-gdhR	OK	107.124	117.811	0.137185	0.583751	0.4099	0.958	no
gene1677	gene1677	NGEG_RS14830	NZ_AKCG01000003.1:180448-180574	FA19 Wt	d-gdhR	OK	415.752	232.201	-0.840351	-1.64765	0.03495	0.437758	no
gene1678	gene1678	NGEG_RS0107880	NZ_AKCG01000003.1:180871-181645	FA19 Wt	d-gdhR	OK	266.183	247.826	-0.10309	-0.479692	0.49435	0.983072	no
gene1679	gene1679	NGEG_RS0107885	NZ_AKCG01000003.1:181744-182368	FA19 Wt	d-gdhR	OK	183.567	156.728	-0.228038	-1.01168	0.14885	0.764282	no
gene168	gene168	NGEG_RS0100730	NZ_AKCG01000001.1:130201-130975	FA19 Wt	d-gdhR	OK	902.844	906.857	0.00639707	0.029158	0.96735	0.995152	no
gene1680	gene1680	NGEG_RS0107890	NZ_AKCG01000003.1:182462-183038	FA19 Wt	d-gdhR	OK	15.6567	12.2325	-0.35606	-0.960872	0.1746	0.821647	no
gene1682	gene1682	NGEG_RS0107900	NZ_AKCG01000003.1:183193-184370	FA19 Wt	d-gdhR	OK	33.2435	29.7148	-0.161891	-0.689092	0.34445	0.951762	no
gene1683	gene1683	NGEG_RS14835	NZ_AKCG01000003.1:183193-184370	FA19 Wt	d-gdhR	NOTEST	0	0	0	0	1	1	no
gene1684	gene1684	NGEG_RS14840	NZ_AKCG01000003.1:184429-186264	FA19 Wt	d-gdhR	OK	138.666	134.794	-0.0408493	-0.112255	0.87225	0.987159	no
gene1685	gene1685	NGEG_RS0107910	NZ_AKCG01000003.1:184429-186264	FA19 Wt	d-gdhR	OK	172.34	183.54	0.0908348	0.337881	0.6254	0.986052	no
gene1686	gene1686	NGEG_RS0107915	NZ_AKCG01000003.1:186405-186963	FA19 Wt	d-gdhR	OK	1772.16	1847.87	0.0603517	0.273978	0.69595	0.986052	no
gene1687	gene1687	NGEG_RS0107920	NZ_AKCG01000003.1:187018-187765	FA19 Wt	d-gdhR	OK	1440.06	1551.14	0.107205	0.485001	0.4908	0.983072	no
gene1688	gene1688	NGEG_RS0107925	NZ_AKCG01000003.1:187767-188565	FA19 Wt	d-gdhR	OK	901.376	936.587	0.0552841	0.250752	0.7171	0.986052	no
gene1689	gene1689	NGEG_RS0107930	NZ_AKCG01000003.1:188620-189805	FA19 Wt	d-gdhR	OK	583.135	565.009	-0.045556	-0.206722	0.768	0.986052	no
gene169	gene169	NGEG_RS0100735	NZ_AKCG01000001.1:131133-131661	FA19 Wt	d-gdhR	OK	100.88	90.5178	-0.156368	-0.631636	0.3674	0.954711	no
gene1690	gene1690	NGEG_RS0107935	NZ_AKCG01000003.1:189839-191180	FA19 Wt	d-gdhR	OK	487.902	525.286	0.106512	0.493979	0.4891	0.983072	no
gene1691	gene1691	NGEG_RS0107940	NZ_AKCG01000003.1:191236-193615	FA19 Wt	d-gdhR	OK	663.47	709.81	0.0974016	0.444715	0.5435	0.986052	no
gene1692	gene1692	NGEG_RS0107945	NZ_AKCG01000003.1:193623-194181	FA19 Wt	d-gdhR	OK	799.008	806.442	0.0133611	0.0609305	0.9319	0.990752	no
gene1693	gene1693	NGEG_RS0107950	NZ_AKCG01000003.1:194213-195257	FA19 Wt	d-gdhR	OK	381.035	383.94	0.0109566	0.0504566	0.94395	0.990752	no
gene1694	gene1694	NGEG_RS0107955	NZ_AKCG01000003.1:195292-195742	FA19 Wt	d-gdhR	OK	741.076	684.297	-0.114998	-0.533472	0.4443	0.962716	no
gene1695	gene1695	NGEG_RS0107960	NZ_AKCG01000003.1:195949-196636	FA19 Wt	d-gdhR	OK	271.853	268.281	-0.0190813	-0.0914426	0.8987	0.987495	no
gene1696	gene1696	NGEG_RS0107965	NZ_AKCG01000003.1:196678-197455	FA19 Wt	d-gdhR	OK	295.012	284.486	-0.0524135	-0.247871	0.7277	0.986052	no
gene1697	gene1697	NGEG_RS0107970	NZ_AKCG01000003.1:197917-199309	FA19 Wt	d-gdhR	OK	161.193	214.651	0.413203	1.9118	0.0062	0.150231	no
gene1698	gene1698	NGEG_RS0107975	NZ_AKCG01000003.1:199387-200647	FA19 Wt	d-gdhR	OK	47.2328	59.9039	0.342861	1.49057	0.03725	0.44628	no
gene1699	gene1699	NGEG_RS0107980	NZ_AKCG01000003.1:200751-203589	FA19 Wt	d-gdhR	OK	483.864	499.976	0.0472589	0.213941	0.76165	0.986052	no
gene17	gene17	NGEG_RS13800	NZ_AKCG01000001.1:7726-7931	FA19 Wt	d-gdhR	OK	8.02658	16.0325	0.99814	1.18849	0.10235	0.690333	no
gene170	gene170	NGEG_RS0100740	NZ_AKCG01000001.1:131763-132420	FA19 Wt	d-gdhR	OK	357.771	303.833	-0.235758	-1.09424	0.11535	0.717273	no
gene1700	gene1700	NGEG_RS0107985	NZ_AKCG01000003.1:203665-204130	FA19 Wt	d-gdhR	OK	182.472	208.484	0.192265	0.830163	0.23555	0.870587	no
gene1701	gene1701	NGEG_RS14845	NZ_AKCG01000003.1:204137-204215	FA19 Wt	d-gdhR	OK	457.9	554.149	0.275241	41.2516	0.6407	0.986052	no
gene1702	gene1702	NGEG_RS14850	NZ_AKCG01000003.1:204577-204793	FA19 Wt	d-gdhR	OK	41.7646	49.746	0.252301	0.593886	0.3963	0.956623	no
gene1703	gene1703	NGEG_RS0107995	NZ_AKCG01000003.1:204996-205794	FA19 Wt	d-gdhR	OK	163.691	177.909	0.120157	0.570389	0.4233	0.958	no
gene1704	gene1704	NGEG_RS14855	NZ_AKCG01000003.1:206179-207294	FA19 Wt	d-gdhR	HIDATA	0	0	0	0	1	1	no
gene1705	gene1705	NGEG_RS0108000	NZ_AKCG01000003.1:206179-207294	FA19 Wt	d-gdhR	HIDATA	0	0	0	0	1	1	no
gene1706	gene1706	NGEG_RS14860	NZ_AKCG01000003.1:207295-207475	FA19 Wt	d-gdhR	OK	32.5046	47.6998	0.55334	0.963333	0.18985	0.838938	no
gene1707	gene1707	NGEG_RS14865	NZ_AKCG01000003.1:207477-207757	FA19 Wt	d-gdhR	OK	192.985	201.263	0.0605922	0.186472	0.7949	0.986052	no
gene1708	gene1708	NGEG_RS14870	NZ_AKCG01000003.1:207477-207757	FA19 Wt	d-gdhR	OK	566.921	72.8422	-2.9603	-1.45053	0.1862	0.837225	no
gene1709	gene1709	NGEG_RS14875	NZ_AKCG01000003.1:207758-207926	FA19 Wt	d-gdhR	OK	165.923	162.028	-0.0342696	-0.0912689	0.8953	0.987159	no
gene171	gene171	NGEG_RS0100745	NZ_AKCG01000001.1:132500-132824	FA19 Wt	d-gdhR	OK	119.295	106.415	-0.164834	-0.629093	0.3724	0.954711	no
gene1710	gene1710	NGEG_RS0108005	NZ_AKCG01000003.1:207983-208904	FA19 Wt	d-gdhR	OK	1544.62	1451.35	-0.0898583	-0.405434	0.56195	0.986052	no
gene1711	gene1711	NGEG_RS0108010	NZ_AKCG01000003.1:208907-209171	FA19 Wt	d-gdhR	OK	1814.53	1584.1	-0.195935	-0.912455	0.1943	0.838938	no
gene1712	gene1712	NGEG_RS0108015	NZ_AKCG01000003.1:209174-209990	FA19 Wt	d-gdhR	OK	2113.86	2092.98	-0.0143199	-0.0647994	0.92405	0.990752	no
gene1713	gene1713	NGEG_RS0108020	NZ_AKCG01000003.1:210018-210732	FA19 Wt	d-gdhR	OK	979.149	1005.96	0.0389793	0.178333	0.80195	0.986052	no
gene1714	gene1714	NGEG_RS0108025	NZ_AKCG01000003.1:210878-211247	FA19 Wt	d-gdhR	OK	9933.11	7850.8	-0.339406	-1.51903	0.03325	0.433675	no
gene1715	gene1715	NGEG_RS0108030	NZ_AKCG01000003.1:211270-212257	FA19 Wt	d-gdhR	OK	9252.72	7456.31	-0.311415	-1.22476	0.08745	0.657341	no
gene1716	gene1716	NGEG_RS0108035	NZ_AKCG01000003.1:212282-212903	FA19 Wt	d-gdhR	OK	9008.45	6993.08	-0.365352	-1.60495	0.02675	0.387953	no
gene1717	gene1717	NGEG_RS0108040	NZ_AKCG01000003.1:212922-213318	FA19 Wt	d-gdhR	OK	10748.5	8701.03	-0.304876	-1.33524	0.0559	0.52913	no
gene1718	gene1718	NGEG_RS0108045	NZ_AKCG01000003.1:213337-213700	FA19 Wt	d-gdhR	OK	7553.84	5897.46	-0.357117	-1.63391	0.0232	0.357366	no
gene1719	gene1719	NGEG_RS13120	NZ_AKCG01000003.1:213765-213879	FA19 Wt	d-gdhR	OK	26798.8	14767	-0.859793	-3.70255	5e-05	0.00590476	yes
gene172	gene172	NGEG_RS0100750	NZ_AKCG01000001.1:133086-135264	FA19 Wt	d-gdhR	OK	65.0443	57.4203	-0.17986	-0.884781	0.2302	0.860904	no
gene1720	gene1720	NGEG_RS0108050	NZ_AKCG01000003.1:213899-214118	FA19 Wt	d-gdhR	OK	5341.81	3994.7	-0.419241	-1.96483	0.00645	0.150906	no
gene1721	gene1721	NGEG_RS0108055	NZ_AKCG01000003.1:214122-215433	FA19 Wt	d-gdhR	OK	4281.81	3084.6	-0.473139	-2.13516	0.00405	0.119571	no
gene1722	gene1722	NGEG_RS0108060	NZ_AKCG01000003.1:215444-215879	FA19 Wt	d-gdhR	OK	6766.1	4676.92	-0.532767	-2.40643	0.00045	0.0272195	yes
gene1723	gene1723	NGEG_RS0108065	NZ_AKCG01000003.1:215880-216577	FA19 Wt	d-gdhR	OK	3463.49	2434.91	-0.508359	-0.468499	0.5096	0.983455	no
gene1724	gene1724	NGEG_RS0108070	NZ_AKCG01000003.1:215880-216577	FA19 Wt	d-gdhR	OK	9186.97	6311.13	-0.541691	-2.34904	0.00135	0.0608727	no
gene1725	gene1725	NGEG_RS0108075	NZ_AKCG01000003.1:216595-216949	FA19 Wt	d-gdhR	OK	6324.97	4391.56	-0.526323	-2.39198	0.00085	0.0439167	yes
gene1726	gene1726	NGEG_RS0108080	NZ_AKCG01000003.1:216962-217496	FA19 Wt	d-gdhR	OK	9180.72	6023.29	-0.608056	-2.82442	0.0001	0.0107826	yes
gene1727	gene1727	NGEG_RS0108085	NZ_AKCG01000003.1:217509-217902	FA19 Wt	d-gdhR	OK	8021.06	5356.55	-0.582488	-2.6566	0.00025	0.0187879	yes
gene1728	gene1728	NGEG_RS0108090	NZ_AKCG01000003.1:217917-218223	FA19 Wt	d-gdhR	OK	12549.9	8665.93	-0.534246	-2.40666	0.00065	0.038381	yes
gene1729	gene1729	NGEG_RS0108095	NZ_AKCG01000003.1:218225-218765	FA19 Wt	d-gdhR	OK	10520.5	6956.74	-0.596725	-2.67339	0.0003	0.0212571	yes
gene173	gene173	NGEG_RS13900	NZ_AKCG01000001.1:135395-135446	FA19 Wt	d-gdhR	NOTEST	0	0	0	0	1	1	no
gene1730	gene1730	NGEG_RS0108100	NZ_AKCG01000003.1:218774-219098	FA19 Wt	d-gdhR	OK	7287.36	4832.73	-0.592557	-2.75177	0.0001	0.0107826	yes
gene1731	gene1731	NGEG_RS0108105	NZ_AKCG01000003.1:219109-219478	FA19 Wt	d-gdhR	OK	6802.55	4692.68	-0.535663	-2.43424	0.00085	0.0439167	yes
gene1732	gene1732	NGEG_RS0108110	NZ_AKCG01000003.1:219699-221246	FA19 Wt	d-gdhR	OK	6910.73	4993.28	-0.468851	-0.40868	0.5687	0.986052	no
gene1733	gene1733	NGEG_RS0108115	NZ_AKCG01000003.1:219699-221246	FA19 Wt	d-gdhR	OK	12243.1	9241.8	-0.405723	-0.31401	0.6425	0.986052	no
gene1734	gene1734	NGEG_RS0108120	NZ_AKCG01000003.1:219699-221246	FA19 Wt	d-gdhR	OK	16815	12809	-0.392594	-0.893689	0.2023	0.848474	no
gene1735	gene1735	NGEG_RS0108125	NZ_AKCG01000003.1:219699-221246	FA19 Wt	d-gdhR	OK	10702.6	8379.15	-0.353088	-0.87181	0.22035	0.856218	no
gene1736	gene1736	NGEG_RS0108130	NZ_AKCG01000003.1:221255-221585	FA19 Wt	d-gdhR	OK	8375.33	6673.45	-0.327714	-1.48525	0.0382	0.451124	no
gene1737	gene1737	NGEG_RS0108135	NZ_AKCG01000003.1:221593-221872	FA19 Wt	d-gdhR	OK	18881.8	14891.5	-0.34251	-1.51182	0.03265	0.432021	no
gene1738	gene1738	NGEG_RS0108140	NZ_AKCG01000003.1:221877-222711	FA19 Wt	d-gdhR	OK	11500.3	9331.63	-0.301471	-1.14914	0.10835	0.708992	no
gene1739	gene1739	NGEG_RS0108145	NZ_AKCG01000003.1:222716-224292	FA19 Wt	d-gdhR	HIDATA	0	8259.54	0	0	1	1	no
gene174	gene174	NGEG_RS0100755	NZ_AKCG01000001.1:135526-135850	FA19 Wt	d-gdhR	OK	37.122	32.2912	-0.201132	-0.567431	0.42665	0.958	no
gene1740	gene1740	NGEG_RS0108150	NZ_AKCG01000003.1:222716-224292	FA19 Wt	d-gdhR	HIDATA	0	10159	0	0	1	1	no
gene1741	gene1741	NGEG_RS0108155	NZ_AKCG01000003.1:222716-224292	FA19 Wt	d-gdhR	HIDATA	0	13215.8	0	0	1	1	no
gene1742	gene1742	NGEG_RS14880	NZ_AKCG01000003.1:224329-224458	FA19 Wt	d-gdhR	OK	49.9661	45.3561	-0.139653	-0.141228	0.84685	0.986052	no
gene1743	gene1743	NGEG_RS13125	NZ_AKCG01000003.1:224509-224701	FA19 Wt	d-gdhR	OK	50.5891	52.8859	0.0640581	0.13352	0.8488	0.986052	no
gene1744	gene1744	NGEG_RS0108160	NZ_AKCG01000003.1:225077-225389	FA19 Wt	d-gdhR	OK	14048	11402.3	-0.301043	-1.33976	0.0572	0.530904	no
gene1745	gene1745	NGEG_RS0108165	NZ_AKCG01000003.1:225406-226591	FA19 Wt	d-gdhR	HIDATA	0	0	0	0	1	1	no
gene1746	gene1746	NGEG_RS0108170	NZ_AKCG01000003.1:226678-228784	FA19 Wt	d-gdhR	HIDATA	0	6493.7	0	0	1	1	no
gene1747	gene1747	NGEG_RS0108175	NZ_AKCG01000003.1:228802-229273	FA19 Wt	d-gdhR	OK	6782.14	5010.12	-0.436897	-1.94255	0.0062	0.150231	no
gene1748	gene1748	NGEG_RS0108180	NZ_AKCG01000003.1:229390-229762	FA19 Wt	d-gdhR	OK	7424.72	5893.64	-0.333179	-1.49337	0.03485	0.437758	no
gene1749	gene1749	NGEG_RS13130	NZ_AKCG01000003.1:229940-230090	FA19 Wt	d-gdhR	OK	38.6272	52.9941	0.456217	0.573346	0.40265	0.958	no
gene175	gene175	NGEG_RS0100760	NZ_AKCG01000001.1:135882-136854	FA19 Wt	d-gdhR	OK	21.4474	20.268	-0.0816001	-0.306318	0.6671	0.986052	no
gene1750	gene1750	NGEG_RS0108190	NZ_AKCG01000003.1:230096-230903	FA19 Wt	d-gdhR	OK	41.1808	49.3799	0.26195	1.03149	0.14275	0.761302	no
gene1751	gene1751	NGEG_RS0108195	NZ_AKCG01000003.1:230997-231240	FA19 Wt	d-gdhR	OK	4.58772	8.72068	0.926663	1.10158	0.11875	0.726373	no
gene1752	gene1752	NGEG_RS0108205	NZ_AKCG01000003.1:231477-232107	FA19 Wt	d-gdhR	OK	10.4057	12.5371	0.268826	0.714745	0.32725	0.943644	no
gene1753	gene1753	NGEG_RS13135	NZ_AKCG01000003.1:232124-232538	FA19 Wt	d-gdhR	OK	5.07951	7.64655	0.590119	0.959279	0.1573	0.784918	no
gene1754	gene1754	NGEG_RS0108215	NZ_AKCG01000003.1:232826-237002	FA19 Wt	d-gdhR	OK	1759.89	1535.63	-0.196651	-0.765342	0.2744	0.909069	no
gene1755	gene1755	NGEG_RS0108220	NZ_AKCG01000003.1:237154-241333	FA19 Wt	d-gdhR	OK	2368.37	2155.99	-0.135544	-0.489954	0.4939	0.983072	no
gene1756	gene1756	NGEG_RS0108225	NZ_AKCG01000003.1:241523-241895	FA19 Wt	d-gdhR	OK	29328	25518.1	-0.200758	-0.8004	0.2488	0.88594	no
gene1757	gene1757	NGEG_RS0108230	NZ_AKCG01000003.1:241952-242453	FA19 Wt	d-gdhR	OK	21921.7	19910.4	-0.13884	-0.550919	0.44435	0.962716	no
gene1758	gene1758	NGEG_RS0108235	NZ_AKCG01000003.1:242680-243810	FA19 Wt	d-gdhR	OK	8262.7	6755.05	-0.290647	-0.81978	0.23915	0.876059	no
gene1759	gene1759	NGEG_RS0108240	NZ_AKCG01000003.1:242680-243810	FA19 Wt	d-gdhR	OK	14955.7	12153.8	-0.299296	-0.798298	0.26865	0.907255	no
gene176	gene176	NGEG_RS0100770	NZ_AKCG01000001.1:137110-138067	FA19 Wt	d-gdhR	OK	11.5761	10.7325	-0.109159	-0.351014	0.6217	0.986052	no
gene1760	gene1760	NGEG_RS0108245	NZ_AKCG01000003.1:243910-244447	FA19 Wt	d-gdhR	OK	1660	1324.39	-0.325855	-1.47812	0.0342	0.437196	no
gene1761	gene1761	NGEG_RS0108250	NZ_AKCG01000003.1:244448-244727	FA19 Wt	d-gdhR	OK	2868.33	2255.14	-0.346997	-1.64649	0.0228	0.3534	no
gene1763	gene1763	NGEG_RS0108260	NZ_AKCG01000003.1:244923-246108	FA19 Wt	d-gdhR	HIDATA	0	0	0	0	1	1	no
gene1767	gene1767	NGEG_RS0108280	NZ_AKCG01000003.1:246524-246776	FA19 Wt	d-gdhR	OK	329.862	323.313	-0.0289326	-0.116054	0.86915	0.987159	no
gene1768	gene1768	NGEG_RS0108285	NZ_AKCG01000003.1:246898-247468	FA19 Wt	d-gdhR	OK	286.731	225.392	-0.347267	-1.56641	0.02645	0.386588	no
gene1769	gene1769	NGEG_RS0108290	NZ_AKCG01000003.1:247570-247909	FA19 Wt	d-gdhR	OK	78.8348	80.7949	0.0354316	0.1279	0.8613	0.986052	no
gene177	gene177	NGEG_RS0100775	NZ_AKCG01000001.1:138179-140195	FA19 Wt	d-gdhR	OK	187.073	173.707	-0.106947	-0.488139	0.4894	0.983072	no
gene1770	gene1770	NGEG_RS0108295	NZ_AKCG01000003.1:247922-248735	FA19 Wt	d-gdhR	OK	2876.94	2567.59	-0.16412	-0.729781	0.2991	0.926052	no
gene1771	gene1771	NGEG_RS14885	NZ_AKCG01000003.1:248821-249618	FA19 Wt	d-gdhR	OK	42.8806	43.2953	0.0138879	0.0542305	0.9385	0.990752	no
gene1772	gene1772	NGEG_RS0108305	NZ_AKCG01000003.1:249704-252011	FA19 Wt	d-gdhR	OK	262.935	264.976	0.0111592	0.0509516	0.9416	0.990752	no
gene1773	gene1773	NGEG_RS0108310	NZ_AKCG01000003.1:252088-252550	FA19 Wt	d-gdhR	OK	406.227	462.756	0.187965	0.874124	0.21595	0.856218	no
gene1774	gene1774	NGEG_RS0108315	NZ_AKCG01000003.1:252575-253763	FA19 Wt	d-gdhR	OK	170.086	153.985	-0.143474	-0.673389	0.3417	0.951762	no
gene1775	gene1775	NGEG_RS0108320	NZ_AKCG01000003.1:253853-259068	FA19 Wt	d-gdhR	OK	242.863	213.008	-0.189239	-0.376653	0.59155	0.986052	no
gene1776	gene1776	NGEG_RS0108325	NZ_AKCG01000003.1:253853-259068	FA19 Wt	d-gdhR	OK	268.71	266.744	-0.0105957	-0.0302556	0.9647	0.995152	no
gene1777	gene1777	NGEG_RS0108330	NZ_AKCG01000003.1:253853-259068	FA19 Wt	d-gdhR	OK	347.219	383.727	0.144236	0.235512	0.7451	0.986052	no
gene1778	gene1778	NGEG_RS0108335	NZ_AKCG01000003.1:253853-259068	FA19 Wt	d-gdhR	OK	338.878	307.077	-0.142168	-0.329365	0.63965	0.986052	no
gene1779	gene1779	NGEG_RS0108340	NZ_AKCG01000003.1:259146-260073	FA19 Wt	d-gdhR	OK	350.106	314.381	-0.155277	-0.719364	0.31015	0.93493	no
gene178	gene178	NGEG_RS0100780	NZ_AKCG01000001.1:140290-142026	FA19 Wt	d-gdhR	OK	235.279	251.281	0.0949268	0.382129	0.58355	0.986052	no
gene1780	gene1780	NGEG_RS0108345	NZ_AKCG01000003.1:260160-260706	FA19 Wt	d-gdhR	OK	1162.71	1083.61	-0.101645	-0.463985	0.5134	0.983455	no
gene1781	gene1781	NGEG_RS0108350	NZ_AKCG01000003.1:260733-262071	FA19 Wt	d-gdhR	OK	2309.88	2028.38	-0.187486	-0.820774	0.2516	0.88594	no
gene1782	gene1782	NGEG_RS0108355	NZ_AKCG01000003.1:262491-263142	FA19 Wt	d-gdhR	OK	246.466	248.159	0.00987248	0.0454235	0.9478	0.990752	no
gene1783	gene1783	NGEG_RS0108360	NZ_AKCG01000003.1:263204-263663	FA19 Wt	d-gdhR	OK	397.788	396.671	-0.00405943	-0.0189362	0.9774	0.995152	no
gene1784	gene1784	NGEG_RS0108365	NZ_AKCG01000003.1:263672-264593	FA19 Wt	d-gdhR	OK	550.537	555.566	0.0131182	0.0598125	0.93055	0.990752	no
gene1785	gene1785	NGEG_RS0108375	NZ_AKCG01000003.1:264827-265670	FA19 Wt	d-gdhR	OK	414.259	399.871	-0.050999	-0.23547	0.74135	0.986052	no
gene1786	gene1786	NGEG_RS13160	NZ_AKCG01000003.1:266187-266424	FA19 Wt	d-gdhR	OK	81.8335	79.7079	-0.0379678	-0.109545	0.89095	0.987159	no
gene1787	gene1787	NGEG_RS13165	NZ_AKCG01000003.1:266471-267062	FA19 Wt	d-gdhR	OK	156.28	172.953	0.146244	0.639895	0.3654	0.954711	no
gene1788	gene1788	NGEG_RS0108390	NZ_AKCG01000003.1:267327-267879	FA19 Wt	d-gdhR	OK	51.0575	47.0564	-0.117732	-0.434518	0.536	0.983455	no
gene1789	gene1789	NGEG_RS0108400	NZ_AKCG01000003.1:268116-269589	FA19 Wt	d-gdhR	OK	712.374	936.061	0.393967	1.78853	0.01115	0.223	no
gene179	gene179	NGEG_RS0100785	NZ_AKCG01000001.1:140290-142026	FA19 Wt	d-gdhR	OK	281.927	327.592	0.216582	0.466892	0.50785	0.983455	no
gene1790	gene1790	NGEG_RS14890	NZ_AKCG01000003.1:269822-271175	FA19 Wt	d-gdhR	OK	172.422	196.081	0.185509	0.857968	0.2203	0.856218	no
gene1791	gene1791	NGEG_RS0108420	NZ_AKCG01000003.1:271257-271551	FA19 Wt	d-gdhR	OK	85.3042	94.6874	0.150556	0.517475	0.46035	0.967976	no
gene1792	gene1792	NGEG_RS13180	NZ_AKCG01000003.1:271857-272007	FA19 Wt	d-gdhR	OK	43.5912	22.6803	-0.942596	-1.17635	0.1262	0.731832	no
gene1793	gene1793	NGEG_RS0108430	NZ_AKCG01000003.1:272024-272222	FA19 Wt	d-gdhR	OK	253.997	197.859	-0.360342	-1.24233	0.0825	0.645426	no
gene1794	gene1794	NGEG_RS0108435	NZ_AKCG01000003.1:272231-273248	FA19 Wt	d-gdhR	OK	271.393	284.992	0.0705395	0.326933	0.6433	0.986052	no
gene1795	gene1795	NGEG_RS0108440	NZ_AKCG01000003.1:273346-274561	FA19 Wt	d-gdhR	OK	927.032	807.318	-0.199484	-0.902752	0.1996	0.84185	no
gene1796	gene1796	NGEG_RS14895	NZ_AKCG01000003.1:274813-275096	FA19 Wt	d-gdhR	OK	171.61	186.738	0.121883	0.473977	0.5045	0.983455	no
gene1797	gene1797	NGEG_RS0108445	NZ_AKCG01000003.1:275114-276239	FA19 Wt	d-gdhR	OK	197.68	189.091	-0.0640896	-0.309166	0.67125	0.986052	no
gene1798	gene1798	NGEG_RS0108450	NZ_AKCG01000003.1:276301-278303	FA19 Wt	d-gdhR	OK	239.644	262.839	0.13329	0.371709	0.6077	0.986052	no
gene1799	gene1799	NGEG_RS0108455	NZ_AKCG01000003.1:276301-278303	FA19 Wt	d-gdhR	OK	412.332	395.379	-0.0605684	-0.222333	0.7505	0.986052	no
gene18	gene18	NGEG_RS0100080	NZ_AKCG01000001.1:8145-9575	FA19 Wt	d-gdhR	OK	91.9482	85.0035	-0.113299	-0.321647	0.6535	0.986052	no
gene180	gene180	NGEG_RS0100790	NZ_AKCG01000001.1:142093-142735	FA19 Wt	d-gdhR	OK	329.951	332.386	0.0106061	0.0492674	0.94215	0.990752	no
gene1800	gene1800	NGEG_RS0108460	NZ_AKCG01000003.1:278333-280607	FA19 Wt	d-gdhR	OK	112.058	110.201	-0.0240983	-0.112274	0.87235	0.987159	no
gene1801	gene1801	NGEG_RS0108465	NZ_AKCG01000003.1:280721-281738	FA19 Wt	d-gdhR	OK	194.029	236.136	0.283345	1.317	0.0618	0.555304	no
gene1802	gene1802	NGEG_RS0108470	NZ_AKCG01000003.1:281738-282779	FA19 Wt	d-gdhR	OK	103.824	131.387	0.339684	1.55432	0.0274	0.392786	no
gene1803	gene1803	NGEG_RS0108475	NZ_AKCG01000003.1:282883-283750	FA19 Wt	d-gdhR	OK	73.6845	86.8961	0.23793	1.03278	0.14675	0.762083	no
gene1804	gene1804	NGEG_RS0108485	NZ_AKCG01000003.1:283888-284446	FA19 Wt	d-gdhR	OK	135.945	146.029	0.103232	0.442359	0.5331	0.983455	no
gene1805	gene1805	NGEG_RS0108490	NZ_AKCG01000003.1:284489-286508	FA19 Wt	d-gdhR	OK	365.336	379.304	0.0541319	0.245938	0.72115	0.986052	no
gene1806	gene1806	NGEG_RS0108495	NZ_AKCG01000003.1:286702-287824	FA19 Wt	d-gdhR	OK	694.941	504.444	-0.462195	-2.0997	0.00275	0.0934247	no
gene1807	gene1807	NGEG_RS0108500	NZ_AKCG01000003.1:287957-288537	FA19 Wt	d-gdhR	OK	49.2898	45.5086	-0.11515	-0.316945	0.65185	0.986052	no
gene1808	gene1808	NGEG_RS14900	NZ_AKCG01000003.1:287957-288537	FA19 Wt	d-gdhR	OK	194.13	148.314	-0.388372	-0.943851	0.1825	0.830459	no
gene181	gene181	NGEG_RS0100795	NZ_AKCG01000001.1:142796-144642	FA19 Wt	d-gdhR	OK	144.628	161.914	0.16288	0.377551	0.59855	0.986052	no
gene1810	gene1810	NGEG_RS0108515	NZ_AKCG01000004.1:411-701	FA19 Wt	d-gdhR	NOTEST	0	0	0	0	1	1	no
gene1811	gene1811	NGEG_RS0108520	NZ_AKCG01000004.1:859-2044	FA19 Wt	d-gdhR	OK	422.992	510.902	0.272415	1.23519	0.07695	0.62775	no
gene1812	gene1812	NGEG_RS0108525	NZ_AKCG01000004.1:2110-4267	FA19 Wt	d-gdhR	OK	600.849	655.828	0.126316	0.568204	0.41935	0.958	no
gene1813	gene1813	NGEG_RS0108530	NZ_AKCG01000004.1:4359-4566	FA19 Wt	d-gdhR	OK	1985.19	2152.82	0.116949	0.535455	0.43755	0.962716	no
gene1814	gene1814	NGEG_RS0108535	NZ_AKCG01000004.1:4623-5241	FA19 Wt	d-gdhR	OK	1237.67	1137.09	-0.122273	-0.553825	0.42145	0.958	no
gene1815	gene1815	NGEG_RS0108540	NZ_AKCG01000004.1:5368-5968	FA19 Wt	d-gdhR	OK	485.119	499.583	0.0423872	0.196479	0.7819	0.986052	no
gene1816	gene1816	NGEG_RS0108545	NZ_AKCG01000004.1:6013-6823	FA19 Wt	d-gdhR	OK	70.6385	72.393	0.0353941	0.148537	0.83035	0.986052	no
gene1817	gene1817	NGEG_RS13190	NZ_AKCG01000004.1:6855-6966	FA19 Wt	d-gdhR	OK	18.9087	19.6957	0.0588315	0.492751	0.64075	0.986052	no
gene1818	gene1818	NGEG_RS0108555	NZ_AKCG01000004.1:7127-8483	FA19 Wt	d-gdhR	OK	241.793	206.236	-0.229475	-1.05757	0.1335	0.750748	no
gene1819	gene1819	NGEG_RS0108560	NZ_AKCG01000004.1:8614-9088	FA19 Wt	d-gdhR	OK	266.681	262.158	-0.0246798	-0.111666	0.87655	0.987159	no
gene182	gene182	NGEG_RS0100800	NZ_AKCG01000001.1:142796-144642	FA19 Wt	d-gdhR	OK	277.764	295.719	0.0903692	0.194067	0.79075	0.986052	no
gene1820	gene1820	NGEG_RS14905	NZ_AKCG01000004.1:9296-10594	FA19 Wt	d-gdhR	OK	40.3588	48.2789	0.258512	1.10332	0.1194	0.726373	no
gene1821	gene1821	NGEG_RS14910	NZ_AKCG01000004.1:10815-11670	FA19 Wt	d-gdhR	OK	75.1336	93.5006	0.315517	1.3548	0.0575	0.530904	no
gene1822	gene1822	NGEG_RS0108575	NZ_AKCG01000004.1:11866-12536	FA19 Wt	d-gdhR	OK	65.6667	67.3423	0.0363503	0.146834	0.8341	0.986052	no
gene1823	gene1823	NGEG_RS0108580	NZ_AKCG01000004.1:12560-13253	FA19 Wt	d-gdhR	OK	441.627	401.395	-0.137805	-0.639595	0.363	0.954711	no
gene1824	gene1824	NGEG_RS0108590	NZ_AKCG01000004.1:13530-17007	FA19 Wt	d-gdhR	OK	208.371	204.617	-0.0262279	-0.0656382	0.92935	0.990752	no
gene1825	gene1825	NGEG_RS0108595	NZ_AKCG01000004.1:13530-17007	FA19 Wt	d-gdhR	OK	216.896	212.433	-0.0299963	-0.0960196	0.8898	0.987159	no
gene1826	gene1826	NGEG_RS0108600	NZ_AKCG01000004.1:13530-17007	FA19 Wt	d-gdhR	OK	321.147	333.339	0.053756	0.11254	0.87785	0.987159	no
gene1827	gene1827	NGEG_RS0108605	NZ_AKCG01000004.1:17010-18723	FA19 Wt	d-gdhR	OK	258.162	241.298	-0.0974642	-0.300235	0.66605	0.986052	no
gene1828	gene1828	NGEG_RS0108610	NZ_AKCG01000004.1:17010-18723	FA19 Wt	d-gdhR	OK	140.344	142.228	0.0192312	0.0510378	0.94125	0.990752	no
gene1829	gene1829	NGEG_RS14915	NZ_AKCG01000004.1:17010-18723	FA19 Wt	d-gdhR	OK	52.0161	34.198	-0.605045	-0.321316	0.66135	0.986052	no
gene183	gene183	NGEG_RS0100805	NZ_AKCG01000001.1:142796-144642	FA19 Wt	d-gdhR	OK	355.382	379.912	0.0962977	0.309674	0.66225	0.986052	no
gene1830	gene1830	NGEG_RS0108615	NZ_AKCG01000004.1:17010-18723	FA19 Wt	d-gdhR	OK	216.217	223.167	0.0456437	0.0962676	0.89205	0.987159	no
gene1831	gene1831	NGEG_RS0108620	NZ_AKCG01000004.1:18753-21606	FA19 Wt	d-gdhR	OK	204.461	203.91	-0.0038939	-0.0179009	0.9796	0.995453	no
gene1832	gene1832	NGEG_RS0108625	NZ_AKCG01000004.1:21713-22202	FA19 Wt	d-gdhR	OK	89.0137	103.597	0.218882	0.875335	0.21495	0.854288	no
gene1833	gene1833	NGEG_RS14920	NZ_AKCG01000004.1:22210-22558	FA19 Wt	d-gdhR	NOTEST	0	0	0	0	1	1	no
gene1834	gene1834	NGEG_RS13200	NZ_AKCG01000004.1:22746-22884	FA19 Wt	d-gdhR	OK	194.122	91.9116	-1.07864	-1.61992	0.01995	0.32984	no
gene1835	gene1835	NGEG_RS0108635	NZ_AKCG01000004.1:22967-23807	FA19 Wt	d-gdhR	OK	1012.25	888.276	-0.18849	-0.857066	0.2192	0.856218	no
gene1837	gene1837	NGEG_RS0108645	NZ_AKCG01000004.1:24231-25425	FA19 Wt	d-gdhR	OK	280.132	256.456	-0.127397	-0.586069	0.40455	0.958	no
gene1838	gene1838	NGEG_RS0108650	NZ_AKCG01000004.1:25444-26533	FA19 Wt	d-gdhR	OK	251.306	227.314	-0.144756	-0.671342	0.32755	0.943644	no
gene1839	gene1839	NGEG_RS0108655	NZ_AKCG01000004.1:26679-27780	FA19 Wt	d-gdhR	OK	101.67	100.396	-0.0181915	-0.0852368	0.9049	0.989816	no
gene184	gene184	NGEG_RS0100810	NZ_AKCG01000001.1:144780-145638	FA19 Wt	d-gdhR	OK	95.4427	104.672	0.133174	0.603551	0.3977	0.956623	no
gene1840	gene1840	NGEG_RS0108660	NZ_AKCG01000004.1:27870-28296	FA19 Wt	d-gdhR	OK	812.181	857.801	0.078842	0.367116	0.5956	0.986052	no
gene1841	gene1841	NGEG_RS0108665	NZ_AKCG01000004.1:28369-30355	FA19 Wt	d-gdhR	OK	154.179	150.817	-0.0318078	-0.14772	0.83885	0.986052	no
gene1842	gene1842	NGEG_RS0108670	NZ_AKCG01000004.1:30421-31030	FA19 Wt	d-gdhR	OK	642.549	656.308	0.0305647	0.139904	0.8421	0.986052	no
gene1843	gene1843	NGEG_RS0108675	NZ_AKCG01000004.1:31111-32407	FA19 Wt	d-gdhR	OK	597.865	520.366	-0.200294	-0.914521	0.1909	0.838938	no
gene1844	gene1844	NGEG_RS0108680	NZ_AKCG01000004.1:32479-33478	FA19 Wt	d-gdhR	OK	1217.65	1120.37	-0.120122	-0.543926	0.43295	0.958675	no
gene1845	gene1845	NGEG_RS0108685	NZ_AKCG01000004.1:33602-34679	FA19 Wt	d-gdhR	OK	200.745	196.227	-0.0328375	-0.153609	0.82545	0.986052	no
gene1846	gene1846	NGEG_RS0108690	NZ_AKCG01000004.1:34768-35539	FA19 Wt	d-gdhR	OK	159.112	174.162	0.130389	0.595522	0.3982	0.956623	no
gene1847	gene1847	NGEG_RS0108695	NZ_AKCG01000004.1:35541-36534	FA19 Wt	d-gdhR	OK	220.561	248.463	0.171853	0.807991	0.2484	0.88594	no
gene1848	gene1848	NGEG_RS0108700	NZ_AKCG01000004.1:36600-37284	FA19 Wt	d-gdhR	OK	360.333	409.644	0.185041	0.860014	0.22025	0.856218	no
gene1849	gene1849	NGEG_RS0108705	NZ_AKCG01000004.1:37473-38811	FA19 Wt	d-gdhR	OK	296.325	290.276	-0.0297555	-0.135715	0.84265	0.986052	no
gene185	gene185	NGEG_RS0100815	NZ_AKCG01000001.1:145776-146841	FA19 Wt	d-gdhR	OK	917.489	830.246	-0.144152	-0.655437	0.34735	0.951762	no
gene1850	gene1850	NGEG_RS0108710	NZ_AKCG01000004.1:38937-39792	FA19 Wt	d-gdhR	OK	98.0742	100.737	0.0386443	0.169993	0.8118	0.986052	no
gene1851	gene1851	NGEG_RS0108715	NZ_AKCG01000004.1:39931-40825	FA19 Wt	d-gdhR	OK	115.505	123.706	0.0989628	0.447857	0.5253	0.983455	no
gene1852	gene1852	NGEG_RS0108720	NZ_AKCG01000004.1:40915-43018	FA19 Wt	d-gdhR	OK	150.229	176.607	0.233379	1.08846	0.12745	0.735926	no
gene1853	gene1853	NGEG_RS0108725	NZ_AKCG01000004.1:43081-44560	FA19 Wt	d-gdhR	OK	377.076	428.361	0.18397	0.83725	0.2355	0.870587	no
gene1854	gene1854	NGEG_RS0108730	NZ_AKCG01000004.1:44579-45095	FA19 Wt	d-gdhR	OK	659.214	966.453	0.551951	2.55682	0.0004	0.0261053	yes
gene1855	gene1855	NGEG_RS0108735	NZ_AKCG01000004.1:45101-45443	FA19 Wt	d-gdhR	OK	1230.8	1383.97	0.169226	0.784777	0.268	0.907255	no
gene1856	gene1856	NGEG_RS14925	NZ_AKCG01000004.1:45731-46545	FA19 Wt	d-gdhR	OK	175.681	170.577	-0.0425379	-0.194684	0.7731	0.986052	no
gene1857	gene1857	NGEG_RS14930	NZ_AKCG01000004.1:46670-46904	FA19 Wt	d-gdhR	OK	25.804	28.7688	0.156913	0.342581	0.6309	0.986052	no
gene1858	gene1858	NGEG_RS0108765	NZ_AKCG01000004.1:47275-48759	FA19 Wt	d-gdhR	OK	17.4754	19.344	0.146567	0.378439	0.59275	0.986052	no
gene1859	gene1859	NGEG_RS13210	NZ_AKCG01000004.1:47275-48759	FA19 Wt	d-gdhR	OK	16.0128	16.1397	0.0113909	0.0308211	0.9634	0.994787	no
gene186	gene186	NGEG_RS0100820	NZ_AKCG01000001.1:147034-147952	FA19 Wt	d-gdhR	OK	75.8051	79.8376	0.074773	0.328078	0.64945	0.986052	no
gene1860	gene1860	NGEG_RS14935	NZ_AKCG01000004.1:48777-49280	FA19 Wt	d-gdhR	OK	19.3024	20.8095	0.108461	0.339347	0.6492	0.986052	no
gene1862	gene1862	NGEG_RS0108780	NZ_AKCG01000004.1:49477-50242	FA19 Wt	d-gdhR	OK	126.992	112.055	-0.180521	-0.798732	0.25375	0.887588	no
gene1863	gene1863	NGEG_RS0108785	NZ_AKCG01000004.1:50242-51307	FA19 Wt	d-gdhR	OK	183.824	160.396	-0.196689	-0.912112	0.1917	0.838938	no
gene1864	gene1864	NGEG_RS0108790	NZ_AKCG01000004.1:51540-52878	FA19 Wt	d-gdhR	OK	68.8015	67.3808	-0.030104	-0.132947	0.8571	0.986052	no
gene1865	gene1865	NGEG_RS0108795	NZ_AKCG01000004.1:53052-54065	FA19 Wt	d-gdhR	OK	127.833	120.62	-0.0837893	-0.288807	0.6752	0.986052	no
gene1866	gene1866	NGEG_RS0108800	NZ_AKCG01000004.1:53052-54065	FA19 Wt	d-gdhR	OK	223.947	194.583	-0.20277	-0.58995	0.3984	0.956623	no
gene1867	gene1867	NGEG_RS0108805	NZ_AKCG01000004.1:54073-54868	FA19 Wt	d-gdhR	OK	238.427	213.715	-0.157859	-0.72958	0.29325	0.918258	no
gene1868	gene1868	NGEG_RS0108810	NZ_AKCG01000004.1:55291-57644	FA19 Wt	d-gdhR	OK	1078.99	1338.42	0.310845	1.37401	0.04805	0.508136	no
gene1869	gene1869	NGEG_RS13220	NZ_AKCG01000004.1:55291-57644	FA19 Wt	d-gdhR	OK	38.9462	52.4495	0.429446	0.106197	0.8463	0.986052	no
gene187	gene187	NGEG_RS0100825	NZ_AKCG01000001.1:148036-149950	FA19 Wt	d-gdhR	OK	456.274	494.472	0.11599	0.528673	0.44855	0.962716	no
gene1870	gene1870	NGEG_RS0108815	NZ_AKCG01000004.1:55291-57644	FA19 Wt	d-gdhR	OK	52.8546	82.3584	0.639885	0.428772	0.5475	0.986052	no
gene1871	gene1871	NGEG_RS0108820	NZ_AKCG01000004.1:57993-58221	FA19 Wt	d-gdhR	OK	24.8864	28.5496	0.198111	0.40203	0.56755	0.986052	no
gene1872	gene1872	NGEG_RS13225	NZ_AKCG01000004.1:58248-58398	FA19 Wt	d-gdhR	OK	34.0542	54.577	0.68046	0.889085	0.2272	0.860238	no
gene1873	gene1873	NGEG_RS0108830	NZ_AKCG01000004.1:58598-60002	FA19 Wt	d-gdhR	OK	662.559	617.965	-0.100523	-0.455749	0.51735	0.983455	no
gene1874	gene1874	NGEG_RS0108835	NZ_AKCG01000004.1:60054-63258	FA19 Wt	d-gdhR	OK	514.048	485.89	-0.0812734	-0.363838	0.6038	0.986052	no
gene1875	gene1875	NGEG_RS0108840	NZ_AKCG01000004.1:63269-64508	FA19 Wt	d-gdhR	OK	604.075	597.178	-0.0165673	-0.0751532	0.9132	0.990752	no
gene1876	gene1876	NGEG_RS0108850	NZ_AKCG01000004.1:64758-65391	FA19 Wt	d-gdhR	OK	125.796	110.692	-0.184534	-0.792298	0.262	0.896221	no
gene1877	gene1877	NGEG_RS0108855	NZ_AKCG01000004.1:65483-65741	FA19 Wt	d-gdhR	OK	45.2511	33.5981	-0.429571	-1.05217	0.1702	0.814211	no
gene1878	gene1878	NGEG_RS0108860	NZ_AKCG01000004.1:66027-67596	FA19 Wt	d-gdhR	OK	903.537	594.323	-0.604336	-2.75108	5e-05	0.00590476	yes
gene1879	gene1879	NGEG_RS0108865	NZ_AKCG01000004.1:67665-70875	FA19 Wt	d-gdhR	OK	167.243	133.494	-0.325164	-1.4807	0.03635	0.442166	no
gene188	gene188	NGEG_RS0100835	NZ_AKCG01000001.1:150196-151525	FA19 Wt	d-gdhR	OK	200.201	150.744	-0.409345	-1.90828	0.0064	0.150906	no
gene1880	gene1880	NGEG_RS0108870	NZ_AKCG01000004.1:70975-72385	FA19 Wt	d-gdhR	OK	57.0358	61.3994	0.106355	0.465914	0.50645	0.983455	no
gene1881	gene1881	NGEG_RS14940	NZ_AKCG01000004.1:72494-72713	FA19 Wt	d-gdhR	OK	2.38343	2.99959	0.331729	0.230968	0.71325	0.986052	no
gene1882	gene1882	NGEG_RS0108875	NZ_AKCG01000004.1:72729-74049	FA19 Wt	d-gdhR	OK	1090.1	813.689	-0.421915	-1.9043	0.007	0.156396	no
gene1883	gene1883	NGEG_RS0108880	NZ_AKCG01000004.1:74072-74243	FA19 Wt	d-gdhR	OK	1115.27	875.878	-0.348597	-1.37967	0.0501	0.515552	no
gene1884	gene1884	NGEG_RS0108885	NZ_AKCG01000004.1:74247-74859	FA19 Wt	d-gdhR	OK	1425.78	1357.01	-0.0713219	-0.324392	0.63905	0.986052	no
gene1885	gene1885	NGEG_RS0108890	NZ_AKCG01000004.1:74885-76331	FA19 Wt	d-gdhR	OK	2098.2	2166.92	0.0464916	0.200796	0.7735	0.986052	no
gene1886	gene1886	NGEG_RS0108895	NZ_AKCG01000004.1:76644-78393	FA19 Wt	d-gdhR	OK	191.909	206.503	0.105741	0.484565	0.4952	0.983072	no
gene1887	gene1887	NGEG_RS0108900	NZ_AKCG01000004.1:78418-78886	FA19 Wt	d-gdhR	OK	285.923	323.264	0.177087	0.805884	0.2452	0.884557	no
gene1888	gene1888	NGEG_RS0108905	NZ_AKCG01000004.1:79386-79821	FA19 Wt	d-gdhR	OK	257.235	294.133	0.193385	0.867931	0.2202	0.856218	no
gene1889	gene1889	NGEG_RS0108910	NZ_AKCG01000004.1:79823-80534	FA19 Wt	d-gdhR	OK	273.756	296.321	0.114271	0.53153	0.4454	0.962716	no
gene189	gene189	NGEG_RS0100840	NZ_AKCG01000001.1:151849-152233	FA19 Wt	d-gdhR	OK	136.094	146.508	0.106373	0.426421	0.546	0.986052	no
gene1890	gene1890	NGEG_RS0108915	NZ_AKCG01000004.1:80551-81403	FA19 Wt	d-gdhR	OK	273.561	305.521	0.159408	0.749711	0.2861	0.909069	no
gene1891	gene1891	NGEG_RS0108920	NZ_AKCG01000004.1:81658-82297	FA19 Wt	d-gdhR	OK	263.925	345.809	0.389851	1.80799	0.00905	0.188605	no
gene1892	gene1892	NGEG_RS0108925	NZ_AKCG01000004.1:82368-83076	FA19 Wt	d-gdhR	OK	171.363	211.101	0.300878	1.36491	0.05275	0.525382	no
gene1893	gene1893	NGEG_RS14945	NZ_AKCG01000004.1:82368-83076	FA19 Wt	d-gdhR	NOTEST	0	0	0	0	1	1	no
gene1894	gene1894	NGEG_RS0108930	NZ_AKCG01000004.1:83152-85366	FA19 Wt	d-gdhR	OK	146.701	186.588	0.346983	1.6072	0.0246	0.372752	no
gene1895	gene1895	NGEG_RS0108935	NZ_AKCG01000004.1:85429-85807	FA19 Wt	d-gdhR	OK	209.727	164.382	-0.351454	-1.44045	0.044	0.481251	no
gene1896	gene1896	NGEG_RS0108940	NZ_AKCG01000004.1:85875-87059	FA19 Wt	d-gdhR	OK	184.846	178.971	-0.0465961	-0.130587	0.8576	0.986052	no
gene1897	gene1897	NGEG_RS0108945	NZ_AKCG01000004.1:85875-87059	FA19 Wt	d-gdhR	OK	156.574	172.757	0.141904	0.48149	0.4904	0.983072	no
gene1898	gene1898	NGEG_RS14950	NZ_AKCG01000004.1:85875-87059	FA19 Wt	d-gdhR	OK	374.95	382.671	0.0294094	0.0448578	0.9459	0.990752	no
gene1899	gene1899	NGEG_RS0108950	NZ_AKCG01000004.1:87089-87320	FA19 Wt	d-gdhR	OK	129.334	103.116	-0.326832	-1.01435	0.17225	0.818352	no
gene19	gene19	NGEG_RS0100085	NZ_AKCG01000001.1:8145-9575	FA19 Wt	d-gdhR	OK	139.626	113.369	-0.300545	-1.04381	0.13505	0.754613	no
gene190	gene190	NGEG_RS0100845	NZ_AKCG01000001.1:152296-153577	FA19 Wt	d-gdhR	OK	598.808	540.016	-0.149093	-0.677533	0.33365	0.943644	no
gene1900	gene1900	NGEG_RS0108955	NZ_AKCG01000004.1:87486-88078	FA19 Wt	d-gdhR	OK	248.703	224.263	-0.149234	-0.368924	0.6087	0.986052	no
gene1901	gene1901	NGEG_RS0108960	NZ_AKCG01000004.1:87486-88078	FA19 Wt	d-gdhR	OK	279.013	299.607	0.102741	0.383508	0.59485	0.986052	no
gene1902	gene1902	NGEG_RS0108965	NZ_AKCG01000004.1:88292-88652	FA19 Wt	d-gdhR	OK	234.505	217.039	-0.111668	-0.481546	0.5221	0.983455	no
gene1903	gene1903	NGEG_RS14955	NZ_AKCG01000004.1:88654-89251	FA19 Wt	d-gdhR	OK	292.314	274.612	-0.090125	-0.420336	0.5564	0.986052	no
gene1904	gene1904	NGEG_RS0108975	NZ_AKCG01000004.1:89309-90081	FA19 Wt	d-gdhR	OK	282.783	247.152	-0.194301	-0.330227	0.6428	0.986052	no
gene1905	gene1905	NGEG_RS14960	NZ_AKCG01000004.1:89309-90081	FA19 Wt	d-gdhR	OK	512.06	546.984	0.0951859	0.410343	0.56195	0.986052	no
gene1906	gene1906	NGEG_RS0108990	NZ_AKCG01000004.1:90140-91204	FA19 Wt	d-gdhR	OK	558.346	523.254	-0.0936496	-0.261101	0.7076	0.986052	no
gene1907	gene1907	NGEG_RS0108995	NZ_AKCG01000004.1:90140-91204	FA19 Wt	d-gdhR	OK	256.517	274.191	0.0961295	0.339796	0.63035	0.986052	no
gene1908	gene1908	NGEG_RS13230	NZ_AKCG01000004.1:91338-91882	FA19 Wt	d-gdhR	OK	442.714	430.085	-0.0417562	-0.202649	0.7785	0.986052	no
gene1909	gene1909	NGEG_RS0109005	NZ_AKCG01000004.1:92008-92236	FA19 Wt	d-gdhR	OK	633.951	619.261	-0.0338252	-0.142674	0.838	0.986052	no
gene191	gene191	NGEG_RS0100855	NZ_AKCG01000001.1:153800-154481	FA19 Wt	d-gdhR	OK	17.6439	11.0032	-0.681255	-1.99282	0.00565	0.14551	no
gene1910	gene1910	NGEG_RS0109010	NZ_AKCG01000004.1:92294-92961	FA19 Wt	d-gdhR	OK	451.188	451.314	0.00040243	0.0010834	0.999	0.99935	no
gene1911	gene1911	NGEG_RS0109015	NZ_AKCG01000004.1:92294-92961	FA19 Wt	d-gdhR	OK	782.397	850.157	0.119828	0.480879	0.50515	0.983455	no
gene1912	gene1912	NGEG_RS0109020	NZ_AKCG01000004.1:93257-95613	FA19 Wt	d-gdhR	OK	1519.84	1433.4	-0.0844799	-0.300421	0.6626	0.986052	no
gene1913	gene1913	NGEG_RS0109025	NZ_AKCG01000004.1:93257-95613	FA19 Wt	d-gdhR	OK	180.239	173.753	-0.0528719	-0.153504	0.8307	0.986052	no
gene1914	gene1914	NGEG_RS0109030	NZ_AKCG01000004.1:95616-96558	FA19 Wt	d-gdhR	OK	58.2192	49.3678	-0.237924	-1.03681	0.1526	0.774811	no
gene1915	gene1915	NGEG_RS0109035	NZ_AKCG01000004.1:96697-97367	FA19 Wt	d-gdhR	OK	13.2063	14.2067	0.105348	0.309672	0.65975	0.986052	no
gene1916	gene1916	NGEG_RS0109040	NZ_AKCG01000004.1:97417-99789	FA19 Wt	d-gdhR	OK	16.5879	14.1131	-0.233095	-0.183934	0.7941	0.986052	no
gene1917	gene1917	NGEG_RS0109045	NZ_AKCG01000004.1:97417-99789	FA19 Wt	d-gdhR	OK	124.349	115.808	-0.102658	-0.469429	0.5016	0.983455	no
gene1918	gene1918	NGEG_RS0109050	NZ_AKCG01000004.1:99922-102167	FA19 Wt	d-gdhR	OK	533.233	570.548	0.0975829	0.397809	0.573	0.986052	no
gene1919	gene1919	NGEG_RS0109055	NZ_AKCG01000004.1:99922-102167	FA19 Wt	d-gdhR	OK	36.6593	39.1234	0.0938525	0.141406	0.8453	0.986052	no
gene192	gene192	NGEG_RS13905	NZ_AKCG01000001.1:154502-154799	FA19 Wt	d-gdhR	OK	165.203	152.237	-0.117921	-0.448573	0.52125	0.983455	no
gene1920	gene1920	NGEG_RS0109060	NZ_AKCG01000004.1:99922-102167	FA19 Wt	d-gdhR	OK	30.5663	36.138	0.241572	0.378496	0.5933	0.986052	no
gene1921	gene1921	NGEG_RS14965	NZ_AKCG01000004.1:102194-103550	FA19 Wt	d-gdhR	OK	24.2535	30.3777	0.32482	1.31336	0.0627	0.559111	no
gene1922	gene1922	NGEG_RS0109075	NZ_AKCG01000004.1:103722-104079	FA19 Wt	d-gdhR	OK	55.6844	63.2147	0.182987	0.63397	0.36655	0.954711	no
gene1923	gene1923	NGEG_RS0109080	NZ_AKCG01000004.1:104088-105690	FA19 Wt	d-gdhR	OK	63.8159	70.1083	0.13567	0.614834	0.37875	0.955833	no
gene1924	gene1924	NGEG_RS0109085	NZ_AKCG01000004.1:105818-107006	FA19 Wt	d-gdhR	OK	36.2162	48.9413	0.434417	1.80028	0.0122	0.236375	no
gene1925	gene1925	NGEG_RS14970	NZ_AKCG01000004.1:107009-108199	FA19 Wt	d-gdhR	OK	83.445	92.1062	0.142473	0.635994	0.36955	0.954711	no
gene1926	gene1926	NGEG_RS0109100	NZ_AKCG01000004.1:108370-109618	FA19 Wt	d-gdhR	OK	714.857	665.096	-0.104093	-0.471887	0.4985	0.983455	no
gene1927	gene1927	NGEG_RS0109105	NZ_AKCG01000004.1:109770-110157	FA19 Wt	d-gdhR	OK	662.863	623.32	-0.0887377	-0.41272	0.55875	0.986052	no
gene1928	gene1928	NGEG_RS0109110	NZ_AKCG01000004.1:110208-112184	FA19 Wt	d-gdhR	OK	275.704	369.267	0.421545	0.679815	0.33825	0.950433	no
gene1929	gene1929	NGEG_RS0109115	NZ_AKCG01000004.1:110208-112184	FA19 Wt	d-gdhR	OK	649.162	710.707	0.130677	0.09934	0.8922	0.987159	no
gene193	gene193	NGEG_RS0100865	NZ_AKCG01000001.1:154881-155445	FA19 Wt	d-gdhR	OK	293.569	245.126	-0.260178	-1.22343	0.0834	0.648376	no
gene1930	gene1930	NGEG_RS0109120	NZ_AKCG01000004.1:110208-112184	FA19 Wt	d-gdhR	OK	546.864	666.369	0.285139	1.07348	0.12315	0.731192	no
gene1931	gene1931	NGEG_RS14975	NZ_AKCG01000004.1:110208-112184	FA19 Wt	d-gdhR	OK	1755.89	1779.04	0.0188982	0.0310332	0.96555	0.995152	no
gene1932	gene1932	NGEG_RS0109130	NZ_AKCG01000004.1:112505-112988	FA19 Wt	d-gdhR	OK	1253.01	1072.16	-0.224869	-1.02126	0.1441	0.761302	no
gene1933	gene1933	NGEG_RS0109135	NZ_AKCG01000004.1:113034-113996	FA19 Wt	d-gdhR	OK	384.282	447.277	0.219004	0.867686	0.21075	0.848474	no
gene1934	gene1934	NGEG_RS0109140	NZ_AKCG01000004.1:113034-113996	FA19 Wt	d-gdhR	OK	271.412	382.53	0.495084	1.15504	0.1025	0.690333	no
gene1935	gene1935	NGEG_RS0109145	NZ_AKCG01000004.1:114049-115776	FA19 Wt	d-gdhR	OK	186.408	245.47	0.397084	0.200265	0.62265	0.986052	no
gene1936	gene1936	NGEG_RS0109150	NZ_AKCG01000004.1:114049-115776	FA19 Wt	d-gdhR	OK	1372.31	1391.68	0.0202229	0.0889818	0.89765	0.987216	no
gene1937	gene1937	NGEG_RS0109155	NZ_AKCG01000004.1:115849-116519	FA19 Wt	d-gdhR	OK	68.1653	95.8673	0.492	2.03091	0.0041	0.119624	no
gene1938	gene1938	NGEG_RS0109160	NZ_AKCG01000004.1:116740-118084	FA19 Wt	d-gdhR	OK	542.18	387.051	-0.486247	-2.20543	0.0015	0.0664286	no
gene1939	gene1939	NGEG_RS0109165	NZ_AKCG01000004.1:118086-120714	FA19 Wt	d-gdhR	OK	457.168	294.812	-0.632932	-1.98994	0.00455	0.128227	no
gene194	gene194	NGEG_RS0100870	NZ_AKCG01000001.1:155462-156350	FA19 Wt	d-gdhR	OK	259.393	239.625	-0.114358	-0.539278	0.4419	0.962716	no
gene1940	gene1940	NGEG_RS0109170	NZ_AKCG01000004.1:118086-120714	FA19 Wt	d-gdhR	OK	395.66	259.743	-0.607177	-1.45634	0.0403	0.459763	no
gene1941	gene1941	NGEG_RS0109175	NZ_AKCG01000004.1:118086-120714	FA19 Wt	d-gdhR	OK	510.651	323.303	-0.65945	-1.44895	0.0397	0.459763	no
gene1942	gene1942	NGEG_RS0109180	NZ_AKCG01000004.1:120717-121311	FA19 Wt	d-gdhR	OK	406.177	273.389	-0.571151	-2.63849	0.00015	0.0132857	yes
gene1943	gene1943	NGEG_RS0109185	NZ_AKCG01000004.1:121324-122542	FA19 Wt	d-gdhR	OK	382.501	272.839	-0.487414	-2.22431	0.0019	0.073625	no
gene1944	gene1944	NGEG_RS0109195	NZ_AKCG01000004.1:123058-124114	FA19 Wt	d-gdhR	OK	85.3055	93.3584	0.130142	0.584856	0.40795	0.958	no
gene1945	gene1945	NGEG_RS0109200	NZ_AKCG01000004.1:124139-124355	FA19 Wt	d-gdhR	OK	356.327	328.877	-0.115653	-0.443925	0.52435	0.983455	no
gene1946	gene1946	NGEG_RS0109205	NZ_AKCG01000004.1:124478-125057	FA19 Wt	d-gdhR	OK	789.776	697.388	-0.179482	-0.819474	0.23475	0.870224	no
gene1947	gene1947	NGEG_RS0109210	NZ_AKCG01000004.1:125239-126058	FA19 Wt	d-gdhR	OK	218.753	244.81	0.162358	0.758017	0.2742	0.909069	no
gene1948	gene1948	NGEG_RS0109220	NZ_AKCG01000004.1:126261-127773	FA19 Wt	d-gdhR	OK	272.147	264.038	-0.0436409	-0.199437	0.78215	0.986052	no
gene1949	gene1949	NGEG_RS14980	NZ_AKCG01000004.1:127807-128265	FA19 Wt	d-gdhR	OK	40.6785	23.2988	-0.804011	-1.21535	0.1147	0.717273	no
gene195	gene195	NGEG_RS0100875	NZ_AKCG01000001.1:156453-157815	FA19 Wt	d-gdhR	OK	561.204	530.763	-0.0804563	-0.368102	0.60195	0.986052	no
gene1950	gene1950	NGEG_RS14985	NZ_AKCG01000004.1:127807-128265	FA19 Wt	d-gdhR	OK	102.87	90.3716	-0.186877	-0.558945	0.42465	0.958	no
gene1951	gene1951	NGEG_RS0109230	NZ_AKCG01000004.1:128424-128763	FA19 Wt	d-gdhR	OK	1247.43	1196.87	-0.0596938	-0.275816	0.69	0.986052	no
gene1952	gene1952	NGEG_RS0109235	NZ_AKCG01000004.1:128895-129606	FA19 Wt	d-gdhR	OK	63.683	49.1002	-0.37518	-1.48107	0.03745	0.446519	no
gene1953	gene1953	NGEG_RS0109240	NZ_AKCG01000004.1:129768-130041	FA19 Wt	d-gdhR	OK	147.883	110.185	-0.424529	-1.4828	0.03655	0.442166	no
gene1954	gene1954	NGEG_RS0109245	NZ_AKCG01000004.1:130248-132177	FA19 Wt	d-gdhR	OK	3809.61	3743.85	-0.0251195	-0.0955824	0.8906	0.987159	no
gene1955	gene1955	NGEG_RS0109250	NZ_AKCG01000004.1:132399-134326	FA19 Wt	d-gdhR	OK	8.33292	7.727	-0.108913	-0.305037	0.6606	0.986052	no
gene1956	gene1956	NGEG_RS0109255	NZ_AKCG01000004.1:132399-134326	FA19 Wt	d-gdhR	OK	9.40987	9.20192	-0.0322398	-0.0690218	0.9216	0.990752	no
gene1957	gene1957	NGEG_RS0109260	NZ_AKCG01000004.1:134382-135360	FA19 Wt	d-gdhR	OK	15.868	18.9914	0.259225	0.916597	0.1946	0.838938	no
gene1958	gene1958	NGEG_RS0109265	NZ_AKCG01000004.1:135912-136602	FA19 Wt	d-gdhR	OK	13.099	14.4217	0.138785	0.399074	0.5813	0.986052	no
gene1959	gene1959	NGEG_RS0109270	NZ_AKCG01000004.1:136705-137401	FA19 Wt	d-gdhR	OK	524.976	577.835	0.138406	0.634812	0.3669	0.954711	no
gene196	gene196	NGEG_RS0100880	NZ_AKCG01000001.1:157928-158629	FA19 Wt	d-gdhR	OK	480.46	468.764	-0.0355547	-0.148997	0.83585	0.986052	no
gene1960	gene1960	NGEG_RS0109275	NZ_AKCG01000004.1:137580-138207	FA19 Wt	d-gdhR	OK	435.675	460.482	0.0798946	0.413299	0.5991	0.986052	no
gene1961	gene1961	NGEG_RS13245	NZ_AKCG01000004.1:138635-139599	FA19 Wt	d-gdhR	OK	194.824	222.392	0.190931	0.894978	0.20215	0.848474	no
gene1962	gene1962	NGEG_RS0109285	NZ_AKCG01000004.1:139645-141835	FA19 Wt	d-gdhR	OK	147.362	139.549	-0.0785866	-0.359841	0.6088	0.986052	no
gene1963	gene1963	NGEG_RS0109290	NZ_AKCG01000004.1:141974-142760	FA19 Wt	d-gdhR	OK	976.698	1055.99	0.112617	0.510217	0.4634	0.971264	no
gene1964	gene1964	NGEG_RS0109295	NZ_AKCG01000004.1:142858-144793	FA19 Wt	d-gdhR	OK	268.956	327.543	0.284315	1.29273	0.0654	0.571705	no
gene1965	gene1965	NGEG_RS0109300	NZ_AKCG01000004.1:144858-146037	FA19 Wt	d-gdhR	OK	551.18	579.991	0.0735065	0.335011	0.6391	0.986052	no
gene1966	gene1966	NGEG_RS0109305	NZ_AKCG01000004.1:146262-146652	FA19 Wt	d-gdhR	OK	440.753	379.765	-0.214863	-0.993379	0.1632	0.802943	no
gene1967	gene1967	NGEG_RS14990	NZ_AKCG01000004.1:146701-146886	FA19 Wt	d-gdhR	OK	31.3243	26.804	-0.224833	-0.353671	0.6213	0.986052	no
gene1968	gene1968	NGEG_RS0109310	NZ_AKCG01000004.1:146931-147972	FA19 Wt	d-gdhR	OK	860.955	730.059	-0.237924	-1.07355	0.1256	0.731192	no
gene1969	gene1969	NGEG_RS0109315	NZ_AKCG01000004.1:148272-151921	FA19 Wt	d-gdhR	OK	101.347	110.105	0.119567	0.550013	0.44365	0.962716	no
gene197	gene197	NGEG_RS0100885	NZ_AKCG01000001.1:157928-158629	FA19 Wt	d-gdhR	OK	266.706	344.172	0.367881	0.615171	0.3782	0.955833	no
gene1970	gene1970	NGEG_RS13250	NZ_AKCG01000004.1:148272-151921	FA19 Wt	d-gdhR	OK	130.352	170.434	0.386804	0.202979	0.7948	0.986052	no
gene1971	gene1971	NGEG_RS14995	NZ_AKCG01000004.1:152099-153275	FA19 Wt	d-gdhR	OK	350.621	439.632	0.326384	1.49095	0.03545	0.43958	no
gene1972	gene1972	NGEG_RS13260	NZ_AKCG01000004.1:153397-154206	FA19 Wt	d-gdhR	OK	74.5613	54.765	-0.445175	-0.147405	0.82435	0.986052	no
gene1973	gene1973	NGEG_RS0109335	NZ_AKCG01000004.1:153397-154206	FA19 Wt	d-gdhR	OK	102.636	111.845	0.123964	0.537247	0.44595	0.962716	no
gene1974	gene1974	NGEG_RS0109340	NZ_AKCG01000004.1:154474-156061	FA19 Wt	d-gdhR	OK	392.954	2023.33	2.3643	10.4454	5e-05	0.00590476	yes
gene1975	gene1975	NGEG_RS0109350	NZ_AKCG01000004.1:156226-156430	FA19 Wt	d-gdhR	OK	230.513	267.054	0.212282	0.748718	0.29275	0.917851	no
gene1976	gene1976	NGEG_RS0109355	NZ_AKCG01000004.1:156545-157043	FA19 Wt	d-gdhR	OK	144.274	138.902	-0.054748	-0.233996	0.7405	0.986052	no
gene1977	gene1977	NGEG_RS0109360	NZ_AKCG01000004.1:157124-158315	FA19 Wt	d-gdhR	OK	701.357	611.106	-0.198727	-0.90116	0.19635	0.839566	no
gene1978	gene1978	NGEG_RS0109365	NZ_AKCG01000004.1:158315-158804	FA19 Wt	d-gdhR	OK	6.85926	0	#NAME?	#NAME?	5e-05	0.00590476	yes
gene1979	gene1979	NGEG_RS15000	NZ_AKCG01000004.1:158812-159160	FA19 Wt	d-gdhR	NOTEST	0.304897	0	#NAME?	0	1	1	no
gene198	gene198	NGEG_RS0100890	NZ_AKCG01000001.1:158745-159786	FA19 Wt	d-gdhR	OK	278.755	270.454	-0.0436113	-0.202228	0.7779	0.986052	no
gene1980	gene1980	NGEG_RS0109375	NZ_AKCG01000004.1:159370-161033	FA19 Wt	d-gdhR	OK	462.91	363.74	-0.347824	-1.56846	0.0248	0.372752	no
gene1981	gene1981	NGEG_RS15005	NZ_AKCG01000004.1:159370-161033	FA19 Wt	d-gdhR	OK	176.019	171.051	-0.0413031	-0.021995	0.97635	0.995152	no
gene1982	gene1982	NGEG_RS0109380	NZ_AKCG01000004.1:161036-162290	FA19 Wt	d-gdhR	OK	131.508	128.514	-0.0332247	-0.153641	0.82415	0.986052	no
gene1983	gene1983	NGEG_RS13265	NZ_AKCG01000004.1:162350-162551	FA19 Wt	d-gdhR	OK	45.685	44.1289	-0.0499965	-0.103482	0.8839	0.987159	no
gene1984	gene1984	NGEG_RS0109390	NZ_AKCG01000004.1:162748-164545	FA19 Wt	d-gdhR	OK	233.1	256.212	0.136392	0.630576	0.37345	0.954711	no
gene1985	gene1985	NGEG_RS13270	NZ_AKCG01000004.1:164674-164947	FA19 Wt	d-gdhR	OK	128.35	131.898	0.0393462	0.141031	0.84075	0.986052	no
gene1986	gene1986	NGEG_RS15010	NZ_AKCG01000004.1:165217-165400	FA19 Wt	d-gdhR	OK	61.7659	45.0929	-0.45391	-0.971859	0.1834	0.833026	no
gene1987	gene1987	NGEG_RS15015	NZ_AKCG01000004.1:166124-166193	FA19 Wt	d-gdhR	NOTEST	0	0	0	0	1	1	no
gene1988	gene1988	NGEG_RS0109400	NZ_AKCG01000004.1:166546-166843	FA19 Wt	d-gdhR	NOTEST	0	0	0	0	1	1	no
gene1989	gene1989	NGEG_RS15020	NZ_AKCG01000004.1:166972-168004	FA19 Wt	d-gdhR	NOTEST	0	0	0	0	1	1	no
gene199	gene199	carB	NZ_AKCG01000001.1:159986-163202	FA19 Wt	d-gdhR	OK	1172.42	1104.14	-0.0865604	-0.365328	0.60615	0.986052	no
gene1990	gene1990	NGEG_RS0109405	NZ_AKCG01000004.1:166972-168004	FA19 Wt	d-gdhR	OK	3032.42	2512.76	-0.2712	-1.20055	0.0897	0.657341	no
gene1991	gene1991	NGEG_RS15025	NZ_AKCG01000004.1:166972-168004	FA19 Wt	d-gdhR	OK	137.872	114.332	-0.270104	-0.0809029	0.90385	0.989755	no
gene1992	gene1992	NGEG_RS13280	NZ_AKCG01000004.1:168176-168590	FA19 Wt	d-gdhR	OK	56.9017	60.0088	0.0767033	0.274324	0.691	0.986052	no
gene1993	gene1993	NGEG_RS0109415	NZ_AKCG01000004.1:168607-170188	FA19 Wt	d-gdhR	OK	109.017	89.9999	-0.276563	-1.30295	0.06455	0.567674	no
gene1994	gene1994	NGEG_RS0109420	NZ_AKCG01000004.1:170348-171490	FA19 Wt	d-gdhR	OK	90.8764	80.7285	-0.170828	-0.759539	0.2792	0.909069	no
gene1995	gene1995	NGEG_RS0109425	NZ_AKCG01000004.1:171634-172468	FA19 Wt	d-gdhR	OK	173.201	152.84	-0.180423	-0.826208	0.23955	0.87623	no
gene1996	gene1996	NGEG_RS13285	NZ_AKCG01000004.1:172513-172642	FA19 Wt	d-gdhR	OK	13.0857	10.3983	-0.331651	-0.241221	0.7866	0.986052	no
gene1997	gene1997	NGEG_RS0109435	NZ_AKCG01000004.1:172756-174295	FA19 Wt	d-gdhR	OK	302.076	385.11	0.350357	1.60077	0.02565	0.38091	no
gene1998	gene1998	NGEG_RS0109440	NZ_AKCG01000004.1:174298-174682	FA19 Wt	d-gdhR	OK	274.853	324.083	0.237703	1.04172	0.1374	0.757227	no
gene1999	gene1999	NGEG_RS0109445	NZ_AKCG01000004.1:174761-176147	FA19 Wt	d-gdhR	OK	240.434	245.201	0.0283285	0.129656	0.85815	0.986052	no
gene2	gene2	NGEG_RS13770	NZ_AKCG01000001.1:499-1420	FA19 Wt	d-gdhR	OK	116.689	90.0397	-0.374033	-0.239024	0.74275	0.986052	no
gene20	gene20	NGEG_RS0100090	NZ_AKCG01000001.1:9604-10168	FA19 Wt	d-gdhR	OK	226.138	202.896	-0.156467	-0.705969	0.31095	0.93493	no
gene200	gene200	NGEG_RS0100900	NZ_AKCG01000001.1:163212-163746	FA19 Wt	d-gdhR	OK	878.941	656.672	-0.420593	-2.39094	0.0047	0.130966	no
gene2000	gene2000	NGEG_RS0109450	NZ_AKCG01000004.1:176354-176933	FA19 Wt	d-gdhR	OK	2657.15	2829.26	0.0905458	0.407211	0.5618	0.986052	no
gene2001	gene2001	NGEG_RS15030	NZ_AKCG01000004.1:176979-178083	FA19 Wt	d-gdhR	OK	89.9119	93.6735	0.0591283	0.0487199	0.9446	0.990752	no
gene2002	gene2002	NGEG_RS0109455	NZ_AKCG01000004.1:176979-178083	FA19 Wt	d-gdhR	OK	160.017	177.425	0.148987	0.676775	0.33205	0.943644	no
gene2004	gene2004	NGEG_RS0109465	NZ_AKCG01000004.1:178747-179107	FA19 Wt	d-gdhR	OK	91.8322	79.6368	-0.205565	-0.741302	0.28425	0.909069	no
gene2005	gene2005	NGEG_RS13290	NZ_AKCG01000004.1:179127-179770	FA19 Wt	d-gdhR	OK	265.264	253.077	-0.0678497	-0.311183	0.66235	0.986052	no
gene2006	gene2006	NGEG_RS13295	NZ_AKCG01000004.1:179771-180140	FA19 Wt	d-gdhR	OK	235.406	230.469	-0.0305771	-0.129113	0.8519	0.986052	no
gene2007	gene2007	NGEG_RS13300	NZ_AKCG01000004.1:180318-180564	FA19 Wt	d-gdhR	OK	107.559	104.322	-0.0440834	-0.139475	0.8453	0.986052	no
gene2008	gene2008	NGEG_RS13305	NZ_AKCG01000004.1:180787-181417	FA19 Wt	d-gdhR	OK	141.016	127.473	-0.145675	-0.627098	0.37085	0.954711	no
gene2009	gene2009	NGEG_RS13740	NZ_AKCG01000004.1:181419-182857	FA19 Wt	d-gdhR	OK	234.122	248.633	0.0867546	0.396085	0.57025	0.986052	no
gene201	gene201	NGEG_RS13910	NZ_AKCG01000001.1:164102-164342	FA19 Wt	d-gdhR	OK	368.679	377.434	0.0338606	0.137367	0.8439	0.986052	no
gene2010	gene2010	NGEG_RS0109490	NZ_AKCG01000004.1:183077-184495	FA19 Wt	d-gdhR	OK	224.215	217.146	-0.0462153	-0.163678	0.81925	0.986052	no
gene2011	gene2011	NGEG_RS0109495	NZ_AKCG01000004.1:183077-184495	FA19 Wt	d-gdhR	OK	204.692	205.266	0.00404317	0.0125205	0.98895	0.997278	no
gene2012	gene2012	NGEG_RS0109500	NZ_AKCG01000004.1:184504-185647	FA19 Wt	d-gdhR	OK	198.013	220.185	0.153119	0.726783	0.30655	0.930531	no
gene2013	gene2013	NGEG_RS0109505	NZ_AKCG01000004.1:185668-185806	FA19 Wt	d-gdhR	OK	40.9784	72.4146	0.821415	0.886914	0.18175	0.830459	no
gene2014	gene2014	NGEG_RS0109510	NZ_AKCG01000004.1:185869-186946	FA19 Wt	d-gdhR	OK	342.989	359.581	0.0681547	0.31099	0.66165	0.986052	no
gene2015	gene2015	NGEG_RS0109515	NZ_AKCG01000004.1:187153-188620	FA19 Wt	d-gdhR	OK	477.146	426.125	-0.163152	-0.740467	0.2862	0.909069	no
gene2016	gene2016	NGEG_RS0109520	NZ_AKCG01000004.1:188817-189741	FA19 Wt	d-gdhR	OK	735.622	668.306	-0.138456	-0.630226	0.37485	0.955537	no
gene2017	gene2017	NGEG_RS0109525	NZ_AKCG01000004.1:189839-191732	FA19 Wt	d-gdhR	OK	729.605	656.007	-0.153404	-0.691355	0.3243	0.942865	no
gene2018	gene2018	NGEG_RS0109530	NZ_AKCG01000004.1:191898-192183	FA19 Wt	d-gdhR	OK	296.841	330.019	0.152859	0.641199	0.35985	0.954711	no
gene2019	gene2019	NGEG_RS0109535	NZ_AKCG01000004.1:192332-194141	FA19 Wt	d-gdhR	OK	1611.35	1462.79	-0.139552	-0.606695	0.3859	0.956623	no
gene202	gene202	NGEG_RS13915	NZ_AKCG01000001.1:164436-164622	FA19 Wt	d-gdhR	OK	851.162	627.674	-0.439419	-1.8412	0.01275	0.239545	no
gene2020	gene2020	NGEG_RS0109540	NZ_AKCG01000004.1:194198-194936	FA19 Wt	d-gdhR	OK	807.316	842.166	0.0609721	0.276738	0.6928	0.986052	no
gene2021	gene2021	NGEG_RS0109550	NZ_AKCG01000004.1:195041-196190	FA19 Wt	d-gdhR	OK	352.917	320.812	-0.137597	-0.628531	0.37375	0.954711	no
gene2022	gene2022	NGEG_RS0109555	NZ_AKCG01000004.1:196349-196613	FA19 Wt	d-gdhR	OK	7979.93	6403.74	-0.317461	-1.43806	0.04045	0.459763	no
gene2023	gene2023	NGEG_RS15035	NZ_AKCG01000004.1:196658-196902	FA19 Wt	d-gdhR	OK	6.25143	2.61878	-1.25529	-1.17892	0.11695	0.72509	no
gene2024	gene2024	NGEG_RS0109560	NZ_AKCG01000004.1:196917-198060	FA19 Wt	d-gdhR	OK	858.974	610.631	-0.492314	-2.23691	0.00135	0.0608727	no
gene2025	gene2025	NGEG_RS15040	NZ_AKCG01000004.1:198522-198591	FA19 Wt	d-gdhR	OK	0	1196.57	inf	#NAME?	0.1195	0.726373	no
gene2026	gene2026	NGEG_RS15045	NZ_AKCG01000004.1:198661-198841	FA19 Wt	d-gdhR	NOTEST	0	0	0	0	1	1	no
gene2027	gene2027	NGEG_RS15050	NZ_AKCG01000004.1:199149-199329	FA19 Wt	d-gdhR	NOTEST	0	0	0	0	1	1	no
gene2028	gene2028	NGEG_RS0109565	NZ_AKCG01000004.1:199637-199915	FA19 Wt	d-gdhR	NOTEST	0	0	0	0	1	1	no
gene2029	gene2029	NGEG_RS15055	NZ_AKCG01000004.1:199637-199915	FA19 Wt	d-gdhR	OK	81.408	76.1718	-0.0959133	-0.234975	0.7563	0.986052	no
gene203	gene203	NGEG_RS13920	NZ_AKCG01000001.1:164646-164903	FA19 Wt	d-gdhR	OK	892.958	792.705	-0.171808	-0.767314	0.2731	0.909069	no
gene2030	gene2030	NGEG_RS0109570	NZ_AKCG01000004.1:200160-202908	FA19 Wt	d-gdhR	OK	43.5209	49.5499	0.187174	0.875331	0.21765	0.856218	no
gene2031	gene2031	NGEG_RS0109575	NZ_AKCG01000004.1:202994-205121	FA19 Wt	d-gdhR	OK	81.4901	92.5389	0.183435	0.850444	0.2187	0.856218	no
gene2032	gene2032	NGEG_RS15060	NZ_AKCG01000004.1:205203-205345	FA19 Wt	d-gdhR	OK	50.5051	25.9686	-0.959661	-1.09457	0.14315	0.761302	no
gene2033	gene2033	NGEG_RS15065	NZ_AKCG01000004.1:205632-205881	FA19 Wt	d-gdhR	OK	66.7392	77.7246	0.219836	0.664509	0.35655	0.954711	no
gene2034	gene2034	NGEG_RS15070	NZ_AKCG01000004.1:205922-206287	FA19 Wt	d-gdhR	OK	470.005	471.434	0.00438025	0.0157615	0.98335	0.996405	no
gene2035	gene2035	NGEG_RS15075	NZ_AKCG01000004.1:205922-206287	FA19 Wt	d-gdhR	OK	367.807	401.874	0.127794	0.242208	0.734	0.986052	no
gene2036	gene2036	NGEG_RS13330	NZ_AKCG01000004.1:206926-207109	FA19 Wt	d-gdhR	OK	96.8051	135.28	0.482792	1.2216	0.0892	0.657341	no
gene2037	gene2037	NGEG_RS0109585	NZ_AKCG01000004.1:207248-208358	FA19 Wt	d-gdhR	OK	48.5976	50.0144	0.0414597	0.177275	0.79955	0.986052	no
gene2038	gene2038	NGEG_RS0109590	NZ_AKCG01000004.1:208701-208884	FA19 Wt	d-gdhR	OK	12.0391	26.2625	1.12527	1.36723	0.0542	0.526046	no
gene2039	gene2039	NGEG_RS0109595	NZ_AKCG01000004.1:209085-210066	FA19 Wt	d-gdhR	OK	184.298	189.361	0.0390959	0.181968	0.80255	0.986052	no
gene204	gene204	NGEG_RS0100905	NZ_AKCG01000001.1:165027-165417	FA19 Wt	d-gdhR	OK	257.03	264.481	0.0412274	0.178723	0.8021	0.986052	no
gene2040	gene2040	NGEG_RS15080	NZ_AKCG01000004.1:209085-210066	FA19 Wt	d-gdhR	OK	18.0897	19.9061	0.138038	0.0645275	0.67245	0.986052	no
gene2041	gene2041	NGEG_RS0109600	NZ_AKCG01000004.1:210086-211795	FA19 Wt	d-gdhR	OK	189.939	238.645	0.329334	0.68532	0.34195	0.951762	no
gene2042	gene2042	amiC	NZ_AKCG01000004.1:210086-211795	FA19 Wt	d-gdhR	OK	177.391	213.612	0.268053	1.10254	0.11845	0.726373	no
gene2043	gene2043	NGEG_RS0109610	NZ_AKCG01000004.1:211822-212695	FA19 Wt	d-gdhR	OK	202.08	225.426	0.157733	0.732656	0.2982	0.926052	no
gene2044	gene2044	NGEG_RS0109615	NZ_AKCG01000004.1:212740-213883	FA19 Wt	d-gdhR	OK	411.359	388.841	-0.0812184	-0.371903	0.5964	0.986052	no
gene2045	gene2045	NGEG_RS0109620	NZ_AKCG01000004.1:213931-215156	FA19 Wt	d-gdhR	OK	264.098	264.011	-0.000477799	-0.00103741	0.99895	0.99935	no
gene2046	gene2046	NGEG_RS0109625	NZ_AKCG01000004.1:213931-215156	FA19 Wt	d-gdhR	OK	370.503	362.394	-0.0319249	-0.128396	0.85325	0.986052	no
gene2047	gene2047	NGEG_RS0109630	NZ_AKCG01000004.1:215237-215615	FA19 Wt	d-gdhR	OK	587.094	637.199	0.118152	0.546006	0.435	0.961497	no
gene2048	gene2048	NGEG_RS0109635	NZ_AKCG01000004.1:215664-216393	FA19 Wt	d-gdhR	OK	517.484	533.359	0.0435907	0.201018	0.78	0.986052	no
gene2049	gene2049	NGEG_RS0109640	NZ_AKCG01000004.1:216445-217189	FA19 Wt	d-gdhR	OK	568.759	626.875	0.14036	0.642298	0.3621	0.954711	no
gene205	gene205	NGEG_RS12325	NZ_AKCG01000001.1:165579-165959	FA19 Wt	d-gdhR	OK	450.238	381.056	-0.240687	-1.08833	0.121	0.72835	no
gene2050	gene2050	NGEG_RS0109645	NZ_AKCG01000004.1:217222-218350	FA19 Wt	d-gdhR	OK	887.04	943.301	0.0887193	0.402587	0.5632	0.986052	no
gene2051	gene2051	NGEG_RS0109650	NZ_AKCG01000004.1:218388-219426	FA19 Wt	d-gdhR	OK	187.383	193.164	0.0438362	0.203782	0.76685	0.986052	no
gene2052	gene2052	NGEG_RS0109655	NZ_AKCG01000004.1:219441-220585	FA19 Wt	d-gdhR	OK	302.449	334.942	0.147219	0.28244	0.68735	0.986052	no
gene2053	gene2053	NGEG_RS0109660	NZ_AKCG01000004.1:219441-220585	FA19 Wt	d-gdhR	OK	246.44	292.22	0.245821	1.02043	0.14515	0.761302	no
gene2054	gene2054	NGEG_RS0109665	NZ_AKCG01000004.1:220710-221133	FA19 Wt	d-gdhR	OK	100.081	79.5021	-0.3321	-1.26639	0.0703	0.595031	no
gene2055	gene2055	NGEG_RS15085	NZ_AKCG01000004.1:221578-221677	FA19 Wt	d-gdhR	NOTEST	0	0	0	0	1	1	no
gene2057	gene2057	NGEG_RS0109675	NZ_AKCG01000005.1:411-701	FA19 Wt	d-gdhR	OK	4.99804	3.55109	-0.493099	-0.591616	0.39345	0.956623	no
gene2058	gene2058	NGEG_RS0109680	NZ_AKCG01000005.1:789-1206	FA19 Wt	d-gdhR	OK	1120.75	935.966	-0.259941	-1.19848	0.0905	0.657341	no
gene2059	gene2059	NGEG_RS0109685	NZ_AKCG01000005.1:1353-2145	FA19 Wt	d-gdhR	OK	162.305	153.224	-0.0830682	-0.380273	0.5856	0.986052	no
gene206	gene206	NGEG_RS0100915	NZ_AKCG01000001.1:166012-167313	FA19 Wt	d-gdhR	OK	497.961	430.835	-0.208897	-0.956621	0.1825	0.830459	no
gene2060	gene2060	NGEG_RS0109690	NZ_AKCG01000005.1:2193-3287	FA19 Wt	d-gdhR	OK	92.6848	90.9389	-0.0274356	-0.0633295	0.9326	0.990752	no
gene2061	gene2061	NGEG_RS0109695	NZ_AKCG01000005.1:2193-3287	FA19 Wt	d-gdhR	OK	101.437	102.962	0.0215348	0.0797803	0.9094	0.989825	no
gene2062	gene2062	NGEG_RS0109700	NZ_AKCG01000005.1:3406-4450	FA19 Wt	d-gdhR	OK	2023.37	1760.71	-0.200606	-0.904509	0.20885	0.848474	no
gene2063	gene2063	NGEG_RS0109705	NZ_AKCG01000005.1:4613-5840	FA19 Wt	d-gdhR	OK	1904.68	1959.57	0.0409902	0.1815	0.7935	0.986052	no
gene2064	gene2064	NGEG_RS0109710	NZ_AKCG01000005.1:5956-8107	FA19 Wt	d-gdhR	OK	59.1096	52.364	-0.174818	-0.848736	0.2469	0.88594	no
gene2065	gene2065	NGEG_RS15090	NZ_AKCG01000005.1:8249-8462	FA19 Wt	d-gdhR	OK	371.903	290.712	-0.355334	-1.3298	0.05955	0.540967	no
gene2066	gene2066	NGEG_RS0109720	NZ_AKCG01000005.1:8590-8875	FA19 Wt	d-gdhR	OK	148.999	127.611	-0.223555	-0.813057	0.2496	0.88594	no
gene2067	gene2067	NGEG_RS15095	NZ_AKCG01000005.1:9037-9244	FA19 Wt	d-gdhR	OK	486.544	403.863	-0.268705	-1.06011	0.1369	0.756151	no
gene2068	gene2068	NGEG_RS0109725	NZ_AKCG01000005.1:9439-12514	FA19 Wt	d-gdhR	NOTEST	0	0	0	0	1	1	no
gene2069	gene2069	NGEG_RS0109730	NZ_AKCG01000005.1:9439-12514	FA19 Wt	d-gdhR	OK	491.609	591.501	0.266869	1.19377	0.09245	0.657341	no
gene207	gene207	NGEG_RS13925	NZ_AKCG01000001.1:166012-167313	FA19 Wt	d-gdhR	OK	417.622	263.481	-0.664497	-0.343537	0.62705	0.986052	no
gene2070	gene2070	NGEG_RS15100	NZ_AKCG01000005.1:12763-12946	FA19 Wt	d-gdhR	OK	12.5399	24.5971	0.971961	1.23955	0.0789	0.635299	no
gene2071	gene2071	NGEG_RS0109745	NZ_AKCG01000005.1:13346-13739	FA19 Wt	d-gdhR	OK	9.22841	11.6669	0.338268	0.715917	0.30595	0.929848	no
gene2072	gene2072	NGEG_RS0109750	NZ_AKCG01000005.1:13818-15267	FA19 Wt	d-gdhR	OK	962.079	864.352	-0.154538	-0.69666	0.31675	0.938519	no
gene2073	gene2073	NGEG_RS0109755	NZ_AKCG01000005.1:15329-16601	FA19 Wt	d-gdhR	OK	116.28	91.5844	-0.344433	-1.58007	0.02645	0.386588	no
gene2074	gene2074	NGEG_RS0109760	NZ_AKCG01000005.1:16641-17091	FA19 Wt	d-gdhR	OK	266.032	251.039	-0.0836931	-0.37142	0.59445	0.986052	no
gene2075	gene2075	NGEG_RS0109765	NZ_AKCG01000005.1:17123-18098	FA19 Wt	d-gdhR	OK	181.568	141.32	-0.36154	-1.66593	0.01825	0.318732	no
gene2077	gene2077	NGEG_RS15105	NZ_AKCG01000005.1:18265-19718	FA19 Wt	d-gdhR	OK	111.137	99.7284	-0.156268	-0.0696557	0.48635	0.983072	no
gene2078	gene2078	NGEG_RS0109775	NZ_AKCG01000005.1:18265-19718	FA19 Wt	d-gdhR	OK	541.751	503.816	-0.104734	-0.475342	0.49195	0.983072	no
gene2079	gene2079	NGEG_RS0109780	NZ_AKCG01000005.1:19798-20992	FA19 Wt	d-gdhR	OK	762.977	708.64	-0.106585	-0.483071	0.48245	0.980718	no
gene208	gene208	NGEG_RS13930	NZ_AKCG01000001.1:167649-167997	FA19 Wt	d-gdhR	OK	68.0104	69.2621	0.0263117	0.0682836	0.92245	0.990752	no
gene2080	gene2080	NGEG_RS0109785	NZ_AKCG01000005.1:21043-21292	FA19 Wt	d-gdhR	OK	970.916	895.529	-0.116607	-0.523914	0.4569	0.967976	no
gene2081	gene2081	NGEG_RS0109790	NZ_AKCG01000005.1:21384-23625	FA19 Wt	d-gdhR	OK	390.602	473.644	0.278101	0.820961	0.2498	0.88594	no
gene2082	gene2082	NGEG_RS0109795	NZ_AKCG01000005.1:21384-23625	FA19 Wt	d-gdhR	OK	552.388	654.725	0.245208	0.708518	0.31745	0.93947	no
gene2083	gene2083	NGEG_RS15110	NZ_AKCG01000005.1:21384-23625	FA19 Wt	d-gdhR	OK	321.527	393.059	0.289806	0.214769	0.75665	0.986052	no
gene2084	gene2084	NGEG_RS0109800	NZ_AKCG01000005.1:21384-23625	FA19 Wt	d-gdhR	OK	348.353	366.232	0.0722076	0.129824	0.8483	0.986052	no
gene2085	gene2085	NGEG_RS0109805	NZ_AKCG01000005.1:23748-24755	FA19 Wt	d-gdhR	OK	550.174	528.115	-0.0590351	-0.157014	0.82305	0.986052	no
gene2086	gene2086	NGEG_RS0109810	NZ_AKCG01000005.1:23748-24755	FA19 Wt	d-gdhR	OK	338.089	410.23	0.279028	1.03783	0.1358	0.756151	no
gene2087	gene2087	NGEG_RS0109815	NZ_AKCG01000005.1:24870-26265	FA19 Wt	d-gdhR	OK	565.804	547.183	-0.0482793	-0.219571	0.7518	0.986052	no
gene2088	gene2088	NGEG_RS0109820	NZ_AKCG01000005.1:26285-26681	FA19 Wt	d-gdhR	OK	490.327	465.827	-0.0739492	-0.33783	0.6178	0.986052	no
gene2089	gene2089	NGEG_RS0109825	NZ_AKCG01000005.1:26684-27176	FA19 Wt	d-gdhR	OK	352.727	311.803	-0.177919	-0.81131	0.25055	0.88594	no
gene209	gene209	NGEG_RS13935	NZ_AKCG01000001.1:167649-167997	FA19 Wt	d-gdhR	OK	42.5669	45.5988	0.099264	0.141205	0.84515	0.986052	no
gene2090	gene2090	NGEG_RS15115	NZ_AKCG01000005.1:27181-27310	FA19 Wt	d-gdhR	OK	192.8	61.5368	-1.64759	-2.48517	0.00395	0.118024	no
gene2091	gene2091	NGEG_RS0109830	NZ_AKCG01000005.1:27451-30361	FA19 Wt	d-gdhR	OK	103.084	97.07	-0.0867185	-0.402285	0.57095	0.986052	no
gene2092	gene2092	NGEG_RS15120	NZ_AKCG01000005.1:27451-30361	FA19 Wt	d-gdhR	OK	21.7567	16.2194	-0.423735	-0.22832	0.7896	0.986052	no
gene2093	gene2093	NGEG_RS0109840	NZ_AKCG01000005.1:30476-31481	FA19 Wt	d-gdhR	OK	1517.58	1202.38	-0.335879	-1.52392	0.03015	0.413105	no
gene2094	gene2094	NGEG_RS0109845	NZ_AKCG01000005.1:31632-32313	FA19 Wt	d-gdhR	OK	126.62	133.164	0.0727006	0.318989	0.64765	0.986052	no
gene2095	gene2095	NGEG_RS0109850	NZ_AKCG01000005.1:32772-33408	FA19 Wt	d-gdhR	OK	610.018	566.57	-0.106597	-0.496746	0.47385	0.97455	no
gene2096	gene2096	NGEG_RS0109855	NZ_AKCG01000005.1:33444-34413	FA19 Wt	d-gdhR	OK	561.347	526.43	-0.0926515	-0.424894	0.54845	0.986052	no
gene2097	gene2097	NGEG_RS0109860	NZ_AKCG01000005.1:34638-35388	FA19 Wt	d-gdhR	OK	1233.97	1075.57	-0.1982	-0.904355	0.19855	0.840703	no
gene2098	gene2098	NGEG_RS0109865	NZ_AKCG01000005.1:35398-36334	FA19 Wt	d-gdhR	OK	1045.71	917.825	-0.188197	-0.853664	0.2244	0.857333	no
gene2099	gene2099	NGEG_RS0109870	NZ_AKCG01000005.1:36396-37008	FA19 Wt	d-gdhR	OK	903.672	831.002	-0.120947	-0.557248	0.4291	0.958	no
gene21	gene21	NGEG_RS0100095	NZ_AKCG01000001.1:10310-11963	FA19 Wt	d-gdhR	OK	115.433	114.836	-0.00748893	-0.0347879	0.9597	0.993916	no
gene210	gene210	NGEG_RS13940	NZ_AKCG01000001.1:168045-168147	FA19 Wt	d-gdhR	NOTEST	0	0	0	0	1	1	no
gene2100	gene2100	NGEG_RS0109875	NZ_AKCG01000005.1:37059-37365	FA19 Wt	d-gdhR	OK	623.956	561.149	-0.153062	-0.683855	0.3277	0.943644	no
gene2101	gene2101	NGEG_RS0109880	NZ_AKCG01000005.1:37534-38806	FA19 Wt	d-gdhR	OK	526.28	431.311	-0.287103	-1.30228	0.0657	0.571705	no
gene2102	gene2102	NGEG_RS0109885	NZ_AKCG01000005.1:38839-39442	FA19 Wt	d-gdhR	OK	168.088	136.813	-0.297008	-1.29173	0.07015	0.595031	no
gene2103	gene2103	NGEG_RS0109890	NZ_AKCG01000005.1:39456-39972	FA19 Wt	d-gdhR	OK	134.773	110.049	-0.292393	-1.24396	0.0917	0.657341	no
gene2104	gene2104	NGEG_RS0109895	NZ_AKCG01000005.1:40123-40733	FA19 Wt	d-gdhR	OK	156.339	145.116	-0.107474	-0.401751	0.56205	0.986052	no
gene2105	gene2105	NGEG_RS0109900	NZ_AKCG01000005.1:40123-40733	FA19 Wt	d-gdhR	OK	87.6921	88.2791	0.00962468	0.0161207	0.98285	0.996405	no
gene2106	gene2106	NGEG_RS0109905	NZ_AKCG01000005.1:40795-40975	FA19 Wt	d-gdhR	OK	117.615	127.91	0.121051	0.30897	0.6653	0.986052	no
gene2107	gene2107	NGEG_RS0109910	NZ_AKCG01000005.1:40980-41568	FA19 Wt	d-gdhR	OK	161.229	171.105	0.0857689	0.376659	0.58865	0.986052	no
gene2108	gene2108	NGEG_RS0109915	NZ_AKCG01000005.1:41589-43168	FA19 Wt	d-gdhR	OK	144.107	129.754	-0.151358	-0.406105	0.56655	0.986052	no
gene2109	gene2109	NGEG_RS0109920	NZ_AKCG01000005.1:41589-43168	FA19 Wt	d-gdhR	OK	235.851	217.389	-0.1176	-0.440683	0.5273	0.983455	no
gene211	gene211	NGEG_RS0100925	NZ_AKCG01000001.1:168686-171902	FA19 Wt	d-gdhR	NOTEST	0	0	0	0	1	1	no
gene2110	gene2110	NGEG_RS0109925	NZ_AKCG01000005.1:43285-43594	FA19 Wt	d-gdhR	OK	5163.77	5087.65	-0.0214266	-0.09739	0.88985	0.987159	no
gene2111	gene2111	NGEG_RS0109930	NZ_AKCG01000005.1:43667-44117	FA19 Wt	d-gdhR	OK	621.489	585.205	-0.0867866	-0.402771	0.56465	0.986052	no
gene2112	gene2112	NGEG_RS0109935	NZ_AKCG01000005.1:44447-45350	FA19 Wt	d-gdhR	OK	194.074	178.897	-0.117477	-0.54335	0.43715	0.962716	no
gene2113	gene2113	NGEG_RS0109945	NZ_AKCG01000005.1:45452-46556	FA19 Wt	d-gdhR	OK	530.481	398.914	-0.411222	-1.87121	0.0071	0.157214	no
gene2115	gene2115	NGEG_RS13350	NZ_AKCG01000005.1:47051-47312	FA19 Wt	d-gdhR	OK	38.4335	32.8312	-0.227295	-0.564531	0.42425	0.958	no
gene2116	gene2116	NGEG_RS0109955	NZ_AKCG01000005.1:47323-48781	FA19 Wt	d-gdhR	OK	96.8567	110.518	0.190356	0.879671	0.20885	0.848474	no
gene2117	gene2117	NGEG_RS15125	NZ_AKCG01000005.1:49178-49229	FA19 Wt	d-gdhR	NOTEST	0	0	0	0	1	1	no
gene2118	gene2118	NGEG_RS0109965	NZ_AKCG01000005.1:49562-53732	FA19 Wt	d-gdhR	OK	428.562	429.247	0.00230369	0.0104045	0.98745	0.997278	no
gene2119	gene2119	NGEG_RS0109970	NZ_AKCG01000005.1:53786-55825	FA19 Wt	d-gdhR	OK	365.173	395.346	0.114535	0.524589	0.45745	0.967976	no
gene212	gene212	NGEG_RS0100930	NZ_AKCG01000001.1:168686-171902	FA19 Wt	d-gdhR	OK	1259.86	1211.97	-0.0559127	-0.235322	0.73375	0.986052	no
gene2120	gene2120	NGEG_RS15130	NZ_AKCG01000005.1:53786-55825	FA19 Wt	d-gdhR	OK	320.519	245.36	-0.385507	-0.219783	0.7586	0.986052	no
gene2121	gene2121	NGEG_RS0109975	NZ_AKCG01000005.1:56004-57234	FA19 Wt	d-gdhR	OK	406.986	291.144	-0.483246	-2.19729	0.00165	0.0705517	no
gene2122	gene2122	NGEG_RS0109980	NZ_AKCG01000005.1:57384-58868	FA19 Wt	d-gdhR	OK	105.439	102.443	-0.0415807	-0.189598	0.78995	0.986052	no
gene2123	gene2123	NGEG_RS0109985	NZ_AKCG01000005.1:57384-58868	FA19 Wt	d-gdhR	OK	35.9951	23.0545	-0.642754	-0.334673	0.70845	0.986052	no
gene2124	gene2124	NGEG_RS15135	NZ_AKCG01000005.1:58897-59592	FA19 Wt	d-gdhR	OK	63.9918	55.2076	-0.213019	-0.303888	0.66605	0.986052	no
gene2125	gene2125	NGEG_RS0109990	NZ_AKCG01000005.1:58897-59592	FA19 Wt	d-gdhR	OK	692.246	601.628	-0.202413	-0.715598	0.3202	0.941313	no
gene2126	gene2126	NGEG_RS0109995	NZ_AKCG01000005.1:58897-59592	FA19 Wt	d-gdhR	OK	272.61	285.553	0.0669201	0.141552	0.84145	0.986052	no
gene2127	gene2127	NGEG_RS0110000	NZ_AKCG01000005.1:59794-61138	FA19 Wt	d-gdhR	OK	643.917	660.152	0.0359233	0.164108	0.81195	0.986052	no
gene2128	gene2128	NGEG_RS0110005	NZ_AKCG01000005.1:61262-62063	FA19 Wt	d-gdhR	OK	194.672	223.539	0.199479	0.932999	0.18245	0.830459	no
gene2129	gene2129	NGEG_RS0110010	NZ_AKCG01000005.1:62102-63089	FA19 Wt	d-gdhR	OK	238.007	273.497	0.200519	0.941805	0.1877	0.837892	no
gene213	gene213	NGEG_RS13945	NZ_AKCG01000001.1:172194-172786	FA19 Wt	d-gdhR	OK	209.846	239.452	0.190404	0.783538	0.27485	0.909069	no
gene2130	gene2130	NGEG_RS15140	NZ_AKCG01000005.1:63122-63678	FA19 Wt	d-gdhR	OK	273.044	315.647	0.20918	0.955602	0.1663	0.806484	no
gene2131	gene2131	NGEG_RS15145	NZ_AKCG01000005.1:63749-64192	FA19 Wt	d-gdhR	OK	312.942	335.774	0.101598	0.36432	0.60665	0.986052	no
gene2132	gene2132	NGEG_RS15150	NZ_AKCG01000005.1:63749-64192	FA19 Wt	d-gdhR	OK	171.907	142.635	-0.269301	-0.510592	0.4705	0.973917	no
gene2133	gene2133	NGEG_RS15155	NZ_AKCG01000005.1:64272-64655	FA19 Wt	d-gdhR	OK	102.297	117.365	0.19824	0.753724	0.28395	0.909069	no
gene2134	gene2134	NGEG_RS0110025	NZ_AKCG01000005.1:64692-65067	FA19 Wt	d-gdhR	OK	367.351	378.375	0.042658	0.191393	0.7929	0.986052	no
gene2135	gene2135	NGEG_RS0110030	NZ_AKCG01000005.1:65240-66469	FA19 Wt	d-gdhR	OK	223.501	273.274	0.290067	0.712414	0.32175	0.942078	no
gene2136	gene2136	NGEG_RS13745	NZ_AKCG01000005.1:65240-66469	FA19 Wt	d-gdhR	OK	167.38	160.156	-0.0636497	-0.250603	0.7197	0.986052	no
gene2137	gene2137	NGEG_RS0110040	NZ_AKCG01000005.1:66546-66762	FA19 Wt	d-gdhR	OK	146.767	124.362	-0.238981	-0.730531	0.3195	0.941313	no
gene2138	gene2138	NGEG_RS13370	NZ_AKCG01000005.1:66769-68027	FA19 Wt	d-gdhR	OK	344.896	324.454	-0.0881446	-0.176014	0.81215	0.986052	no
gene2139	gene2139	NGEG_RS13375	NZ_AKCG01000005.1:66769-68027	FA19 Wt	d-gdhR	OK	58.7754	69.0859	0.23318	0.364536	0.6596	0.986052	no
gene214	gene214	NGEG_RS13950	NZ_AKCG01000001.1:172194-172786	FA19 Wt	d-gdhR	OK	300.352	303.32	0.0141875	0.0211189	0.97655	0.995152	no
gene2140	gene2140	NGEG_RS15160	NZ_AKCG01000005.1:66769-68027	FA19 Wt	d-gdhR	OK	93.8486	93.9364	0.0013491	0.00497091	0.99485	0.998218	no
gene2141	gene2141	NGEG_RS0110050	NZ_AKCG01000005.1:68233-68440	FA19 Wt	d-gdhR	OK	115.391	109.711	-0.0728268	-0.203099	0.77525	0.986052	no
gene2142	gene2142	NGEG_RS0110055	NZ_AKCG01000005.1:68449-69322	FA19 Wt	d-gdhR	OK	93.6353	98.3557	0.0709558	0.309753	0.6555	0.986052	no
gene2143	gene2143	NGEG_RS0110060	NZ_AKCG01000005.1:69395-69605	FA19 Wt	d-gdhR	OK	518.246	466.09	-0.153028	-0.613777	0.39885	0.956623	no
gene2144	gene2144	NGEG_RS13380	NZ_AKCG01000005.1:69681-70041	FA19 Wt	d-gdhR	OK	206.032	193.981	-0.0869555	-0.376337	0.6253	0.986052	no
gene2145	gene2145	NGEG_RS0110065	NZ_AKCG01000005.1:70045-71542	FA19 Wt	d-gdhR	OK	128.008	123.763	-0.0486515	-0.225998	0.747	0.986052	no
gene2146	gene2146	NGEG_RS15165	NZ_AKCG01000005.1:71661-73060	FA19 Wt	d-gdhR	OK	405.398	430.424	0.0864198	0.0959982	0.89155	0.987159	no
gene2147	gene2147	NGEG_RS0110070	NZ_AKCG01000005.1:71661-73060	FA19 Wt	d-gdhR	OK	277.23	266.035	-0.0594674	-0.109752	0.8824	0.987159	no
gene2148	gene2148	NGEG_RS15170	NZ_AKCG01000005.1:71661-73060	FA19 Wt	d-gdhR	OK	333.762	342.607	0.0377362	0.152935	0.82825	0.986052	no
gene2149	gene2149	NGEG_RS0110080	NZ_AKCG01000005.1:73101-73446	FA19 Wt	d-gdhR	OK	203.605	171.144	-0.250563	-1.09652	0.1752	0.822909	no
gene215	gene215	NGEG_RS13955	NZ_AKCG01000001.1:173085-173346	FA19 Wt	d-gdhR	OK	680.978	731.728	0.103699	0.461195	0.5115	0.983455	no
gene2150	gene2150	NGEG_RS0110085	NZ_AKCG01000005.1:73458-74850	FA19 Wt	d-gdhR	OK	450.28	441.748	-0.027597	-0.125238	0.8592	0.986052	no
gene2151	gene2151	NGEG_RS0110090	NZ_AKCG01000005.1:74889-75852	FA19 Wt	d-gdhR	OK	287.364	248.364	-0.210425	-0.976419	0.16105	0.795625	no
gene2152	gene2152	NGEG_RS0110095	NZ_AKCG01000005.1:75990-76710	FA19 Wt	d-gdhR	OK	270.676	186.202	-0.539695	-2.51689	0.0002	0.0165333	yes
gene2153	gene2153	NGEG_RS15175	NZ_AKCG01000005.1:76780-76921	FA19 Wt	d-gdhR	OK	124.697	71.355	-0.805336	-1.27724	0.0804	0.640667	no
gene2154	gene2154	NGEG_RS0110100	NZ_AKCG01000005.1:76926-77885	FA19 Wt	d-gdhR	OK	5033.68	4013.4	-0.326787	-1.35063	0.0514	0.523951	no
gene2155	gene2155	NGEG_RS15180	NZ_AKCG01000005.1:76926-77885	FA19 Wt	d-gdhR	OK	6880.95	5608.4	-0.295017	-0.265009	0.71105	0.986052	no
gene2156	gene2156	NGEG_RS0110105	NZ_AKCG01000005.1:77909-78638	FA19 Wt	d-gdhR	OK	6067.59	5171.86	-0.23044	-0.987129	0.1553	0.77882	no
gene2157	gene2157	NGEG_RS0110110	NZ_AKCG01000005.1:78810-79703	FA19 Wt	d-gdhR	OK	207.371	176.788	-0.230194	-0.51956	0.4573	0.967976	no
gene2158	gene2158	NGEG_RS0110115	NZ_AKCG01000005.1:78810-79703	FA19 Wt	d-gdhR	OK	93.6246	83.216	-0.170026	-0.624347	0.36715	0.954711	no
gene2159	gene2159	NGEG_RS0110120	NZ_AKCG01000005.1:79763-80354	FA19 Wt	d-gdhR	OK	59.6065	55.1448	-0.112247	-0.430727	0.53775	0.983455	no
gene216	gene216	NGEG_RS0100955	NZ_AKCG01000001.1:173952-175032	FA19 Wt	d-gdhR	OK	478.059	611.261	0.354599	1.63953	0.02225	0.3534	no
gene2160	gene2160	NGEG_RS0110125	NZ_AKCG01000005.1:80737-82204	FA19 Wt	d-gdhR	OK	619.71	699.093	0.173892	0.790985	0.2557	0.889678	no
gene2161	gene2161	NGEG_RS0110130	NZ_AKCG01000005.1:82390-82948	FA19 Wt	d-gdhR	OK	662.169	924.159	0.480943	2.20049	0.0024	0.083831	no
gene2162	gene2162	NGEG_RS0110135	NZ_AKCG01000005.1:82999-83299	FA19 Wt	d-gdhR	OK	889.576	789.04	-0.17302	-0.792965	0.25925	0.892903	no
gene2163	gene2163	NGEG_RS0110145	NZ_AKCG01000005.1:83397-84177	FA19 Wt	d-gdhR	OK	406.655	344.714	-0.238405	-1.11779	0.11755	0.725184	no
gene2164	gene2164	NGEG_RS0110150	NZ_AKCG01000005.1:84216-84867	FA19 Wt	d-gdhR	OK	71.4902	69.2213	-0.0465307	-0.201431	0.78385	0.986052	no
gene2165	gene2165	NGEG_RS0110155	NZ_AKCG01000005.1:84874-85483	FA19 Wt	d-gdhR	OK	532.302	582.673	0.130442	0.615416	0.38445	0.956623	no
gene2166	gene2166	NGEG_RS0110160	NZ_AKCG01000005.1:85546-86140	FA19 Wt	d-gdhR	OK	651.977	664.646	0.0277661	0.12852	0.8558	0.986052	no
gene2167	gene2167	NGEG_RS0110165	NZ_AKCG01000005.1:86144-86492	FA19 Wt	d-gdhR	OK	311.275	335.141	0.106579	0.464391	0.5157	0.983455	no
gene2168	gene2168	NGEG_RS0110170	NZ_AKCG01000005.1:86538-87414	FA19 Wt	d-gdhR	OK	253.832	251.05	-0.0159015	-0.0739765	0.91725	0.990752	no
gene2169	gene2169	NGEG_RS0110175	NZ_AKCG01000005.1:87448-89412	FA19 Wt	d-gdhR	OK	613.609	614.402	0.00186404	0.00488568	0.99535	0.998218	no
gene2170	gene2170	NGEG_RS15185	NZ_AKCG01000005.1:87448-89412	FA19 Wt	d-gdhR	OK	52.1387	58.1572	0.157601	0.075092	0.60785	0.986052	no
gene2171	gene2171	NGEG_RS0110180	NZ_AKCG01000005.1:87448-89412	FA19 Wt	d-gdhR	OK	349.161	352.155	0.012318	0.0450261	0.95055	0.990752	no
gene2172	gene2172	NGEG_RS0110185	NZ_AKCG01000005.1:89465-91462	FA19 Wt	d-gdhR	OK	430.865	447.006	0.0530565	0.177763	0.8011	0.986052	no
gene2173	gene2173	NGEG_RS0110190	NZ_AKCG01000005.1:89465-91462	FA19 Wt	d-gdhR	OK	388.678	378.025	-0.0400948	-0.130588	0.8565	0.986052	no
gene2174	gene2174	NGEG_RS0110195	NZ_AKCG01000005.1:91477-92899	FA19 Wt	d-gdhR	OK	340.583	342.271	0.00713341	0.0326084	0.96325	0.994787	no
gene2175	gene2175	NGEG_RS0110205	NZ_AKCG01000005.1:93069-94180	FA19 Wt	d-gdhR	OK	163.925	164.769	0.0074072	0.0291782	0.9662	0.995152	no
gene2176	gene2176	NGEG_RS0110210	NZ_AKCG01000005.1:93069-94180	FA19 Wt	d-gdhR	OK	236.645	183.23	-0.36907	-0.876316	0.2079	0.848474	no
gene2177	gene2177	NGEG_RS0110215	NZ_AKCG01000005.1:94189-94720	FA19 Wt	d-gdhR	OK	239.163	213.142	-0.166182	-0.749542	0.28165	0.909069	no
gene2178	gene2178	NGEG_RS0110220	NZ_AKCG01000005.1:94812-95928	FA19 Wt	d-gdhR	OK	720.187	771.73	0.0997252	0.454449	0.5179	0.983455	no
gene2179	gene2179	NGEG_RS0110225	NZ_AKCG01000005.1:96102-96684	FA19 Wt	d-gdhR	OK	512.706	457.292	-0.165017	-0.765803	0.2705	0.909069	no
gene218	gene218	NGEG_RS0100965	NZ_AKCG01000001.1:175404-175914	FA19 Wt	d-gdhR	OK	140.932	111.862	-0.333276	-1.40042	0.04705	0.505086	no
gene2180	gene2180	NGEG_RS0110230	NZ_AKCG01000005.1:96745-97600	FA19 Wt	d-gdhR	OK	395.296	401.12	0.0211026	0.0968547	0.89185	0.987159	no
gene2181	gene2181	NGEG_RS15190	NZ_AKCG01000005.1:97628-97900	FA19 Wt	d-gdhR	OK	28.2248	20.4326	-0.466092	-0.744108	0.30355	0.927941	no
gene2185	gene2185	NGEG_RS0110255	NZ_AKCG01000005.1:98143-100597	FA19 Wt	d-gdhR	OK	328.151	252.192	-0.379841	-0.224931	0.7695	0.986052	no
gene2186	gene2186	NGEG_RS0110260	NZ_AKCG01000005.1:98143-100597	FA19 Wt	d-gdhR	OK	464.241	426.109	-0.12365	-0.266396	0.7139	0.986052	no
gene2187	gene2187	NGEG_RS0110265	NZ_AKCG01000005.1:98143-100597	FA19 Wt	d-gdhR	OK	332.84	318.34	-0.064262	-0.253029	0.7179	0.986052	no
gene2188	gene2188	NGEG_RS0110270	NZ_AKCG01000005.1:100709-101534	FA19 Wt	d-gdhR	OK	245.487	228.519	-0.103333	-0.488065	0.48885	0.983072	no
gene2189	gene2189	NGEG_RS13395	NZ_AKCG01000005.1:101742-101865	FA19 Wt	d-gdhR	OK	94.7659	89.384	-0.0843514	-0.100349	0.8901	0.987159	no
gene219	gene219	NGEG_RS0100970	NZ_AKCG01000001.1:176254-176695	FA19 Wt	d-gdhR	OK	2739.35	1900.68	-0.527316	-2.40339	0.0009	0.045551	yes
gene2190	gene2190	NGEG_RS0110280	NZ_AKCG01000005.1:102039-103055	FA19 Wt	d-gdhR	OK	39.0831	25.7746	-0.600598	-0.751331	0.2948	0.920786	no
gene2191	gene2191	NGEG_RS0110285	NZ_AKCG01000005.1:102039-103055	FA19 Wt	d-gdhR	OK	46.1125	37.9486	-0.281112	-1.05911	0.12895	0.741986	no
gene2192	gene2192	NGEG_RS0110290	NZ_AKCG01000005.1:103133-103328	FA19 Wt	d-gdhR	OK	50.1491	37.7366	-0.410259	-0.844559	0.229	0.860904	no
gene2193	gene2193	NGEG_RS15195	NZ_AKCG01000005.1:103452-103675	FA19 Wt	d-gdhR	OK	63.5043	30.1885	-1.07285	-0.997092	0.1974	0.839712	no
gene2194	gene2194	NGEG_RS15200	NZ_AKCG01000005.1:103452-103675	FA19 Wt	d-gdhR	OK	113.369	43.1872	-1.39235	-1.22161	0.1231	0.731192	no
gene2195	gene2195	NGEG_RS0110295	NZ_AKCG01000005.1:103749-104367	FA19 Wt	d-gdhR	OK	35.1223	28.0589	-0.32393	-1.21581	0.09965	0.678934	no
gene2196	gene2196	NGEG_RS0110300	NZ_AKCG01000005.1:104388-106712	FA19 Wt	d-gdhR	OK	26.3506	26.1901	-0.0088125	-0.0200519	0.9769	0.995152	no
gene2197	gene2197	NGEG_RS0110305	NZ_AKCG01000005.1:104388-106712	FA19 Wt	d-gdhR	OK	91.9899	84.11	-0.129198	-0.520633	0.4571	0.967976	no
gene2198	gene2198	NGEG_RS0110315	NZ_AKCG01000005.1:106998-108441	FA19 Wt	d-gdhR	OK	308.795	288.828	-0.0964412	-0.440075	0.53375	0.983455	no
gene2199	gene2199	NGEG_RS0110320	NZ_AKCG01000005.1:108584-109902	FA19 Wt	d-gdhR	OK	408.084	269.264	-0.599843	-2.09268	0.00255	0.0878333	no
gene22	gene22	NGEG_RS12240	NZ_AKCG01000001.1:12029-13084	FA19 Wt	d-gdhR	OK	139.247	113.69	-0.292536	-1.34473	0.05515	0.526046	no
gene220	gene220	NGEG_RS0100975	NZ_AKCG01000001.1:176809-177310	FA19 Wt	d-gdhR	OK	527.284	503.565	-0.0664021	-0.309045	0.65755	0.986052	no
gene2200	gene2200	NGEG_RS0110325	NZ_AKCG01000005.1:108584-109902	FA19 Wt	d-gdhR	OK	307.919	170.068	-0.856438	-2.55152	0.0004	0.0261053	yes
gene2201	gene2201	NGEG_RS0110330	NZ_AKCG01000005.1:109903-110635	FA19 Wt	d-gdhR	OK	337.297	203.143	-0.731528	-3.38254	5e-05	0.00590476	yes
gene2202	gene2202	NGEG_RS0110335	NZ_AKCG01000005.1:110747-111602	FA19 Wt	d-gdhR	OK	831.495	512.508	-0.698134	-3.21747	5e-05	0.00590476	yes
gene2203	gene2203	NGEG_RS0110350	NZ_AKCG01000005.1:111981-112839	FA19 Wt	d-gdhR	OK	148.868	130.559	-0.189335	-0.872248	0.22355	0.856901	no
gene2204	gene2204	NGEG_RS0110355	NZ_AKCG01000005.1:112924-114313	FA19 Wt	d-gdhR	OK	677.83	615.715	-0.13866	-0.627249	0.3738	0.954711	no
gene2205	gene2205	NGEG_RS0110360	NZ_AKCG01000005.1:114313-114538	FA19 Wt	d-gdhR	OK	439.866	428.305	-0.0384249	-0.158244	0.8215	0.986052	no
gene2206	gene2206	NGEG_RS13400	NZ_AKCG01000005.1:114645-115708	FA19 Wt	d-gdhR	OK	214.344	177.128	-0.275135	-0.261367	0.70255	0.986052	no
gene2207	gene2207	NGEG_RS15205	NZ_AKCG01000005.1:114645-115708	FA19 Wt	d-gdhR	OK	306.147	231.723	-0.401822	-0.438984	0.557	0.986052	no
gene2208	gene2208	NGEG_RS0110365	NZ_AKCG01000005.1:114645-115708	FA19 Wt	d-gdhR	OK	285.411	253.074	-0.17348	-0.75584	0.28545	0.909069	no
gene2209	gene2209	NGEG_RS0110370	NZ_AKCG01000005.1:115873-118576	FA19 Wt	d-gdhR	OK	459.289	502.342	0.12927	0.589776	0.4075	0.958	no
gene221	gene221	NGEG_RS0100980	NZ_AKCG01000001.1:177325-178021	FA19 Wt	d-gdhR	OK	363.317	342.05	-0.0870207	-0.410768	0.5696	0.986052	no
gene2210	gene2210	NGEG_RS0110375	NZ_AKCG01000005.1:118698-119688	FA19 Wt	d-gdhR	OK	956.486	1083	0.179214	0.815889	0.2447	0.884557	no
gene2211	gene2211	NGEG_RS0110380	NZ_AKCG01000005.1:119741-120071	FA19 Wt	d-gdhR	OK	686.899	895.931	0.383289	1.77153	0.01085	0.218764	no
gene2212	gene2212	NGEG_RS0110385	NZ_AKCG01000005.1:120081-120387	FA19 Wt	d-gdhR	OK	722.991	958.727	0.407143	1.87707	0.008	0.170632	no
gene2214	gene2214	NGEG_RS0110390	NZ_AKCG01000005.1:120749-121181	FA19 Wt	d-gdhR	OK	9679.58	9015.73	-0.102499	-0.444952	0.53095	0.983455	no
gene2215	gene2215	NGEG_RS0110395	NZ_AKCG01000005.1:121193-121771	FA19 Wt	d-gdhR	OK	14211.6	10974.8	-0.372878	-1.59186	0.0242	0.370469	no
gene2216	gene2216	NGEG_RS15215	NZ_AKCG01000005.1:121193-121771	FA19 Wt	d-gdhR	OK	72.4357	60.4105	-0.261902	-0.0328211	0.88355	0.987159	no
gene2217	gene2217	NGEG_RS0110400	NZ_AKCG01000005.1:121966-122461	FA19 Wt	d-gdhR	OK	188.983	166.162	-0.185668	-0.971648	0.2965	0.923925	no
gene2218	gene2218	NGEG_RS0110405	NZ_AKCG01000005.1:122653-123583	FA19 Wt	d-gdhR	OK	109.133	111.502	0.0309867	0.139859	0.844	0.986052	no
gene2219	gene2219	NGEG_RS0110410	NZ_AKCG01000005.1:123711-124461	FA19 Wt	d-gdhR	OK	209.884	216.125	0.042274	0.195804	0.77985	0.986052	no
gene222	gene222	NGEG_RS12335	NZ_AKCG01000001.1:178054-178485	FA19 Wt	d-gdhR	OK	289.941	275.984	-0.0711742	-0.320065	0.65285	0.986052	no
gene2220	gene2220	NGEG_RS0110415	NZ_AKCG01000005.1:124583-125165	FA19 Wt	d-gdhR	OK	1900.96	1574.07	-0.272228	-1.25771	0.0785	0.635299	no
gene2221	gene2221	NGEG_RS0110420	NZ_AKCG01000005.1:125183-126533	FA19 Wt	d-gdhR	OK	1615.45	1468.58	-0.13752	-0.610327	0.38245	0.956623	no
gene2222	gene2222	NGEG_RS0110425	NZ_AKCG01000005.1:126547-127336	FA19 Wt	d-gdhR	OK	1431.17	1132.41	-0.337793	-1.53021	0.0281	0.395955	no
gene2223	gene2223	NGEG_RS0110430	NZ_AKCG01000005.1:127667-129458	FA19 Wt	d-gdhR	OK	107.934	92.3095	-0.225595	-1.04707	0.13155	0.750748	no
gene2224	gene2224	NGEG_RS0110435	NZ_AKCG01000005.1:129524-130157	FA19 Wt	d-gdhR	OK	145.052	132.848	-0.126794	-0.560522	0.4252	0.958	no
gene2225	gene2225	NGEG_RS0110440	NZ_AKCG01000005.1:130249-131074	FA19 Wt	d-gdhR	OK	48.9802	44.6325	-0.134103	-0.544134	0.4423	0.962716	no
gene2226	gene2226	NGEG_RS0110445	NZ_AKCG01000005.1:131142-131706	FA19 Wt	d-gdhR	OK	399.298	358.663	-0.154838	-0.720265	0.3004	0.927941	no
gene2227	gene2227	NGEG_RS0110450	NZ_AKCG01000005.1:131789-132227	FA19 Wt	d-gdhR	OK	164.497	186.981	0.184833	0.794325	0.26825	0.907255	no
gene2228	gene2228	NGEG_RS0110455	NZ_AKCG01000005.1:132447-134492	FA19 Wt	d-gdhR	OK	347.711	381.736	0.13469	0.200983	0.7695	0.986052	no
gene2229	gene2229	NGEG_RS0110460	NZ_AKCG01000005.1:132447-134492	FA19 Wt	d-gdhR	OK	204.929	188.124	-0.123437	-0.534695	0.44735	0.962716	no
gene223	gene223	NGEG_RS0100990	NZ_AKCG01000001.1:178659-180336	FA19 Wt	d-gdhR	OK	697.238	660.349	-0.0784232	-0.354843	0.6053	0.986052	no
gene2230	gene2230	NGEG_RS0110465	NZ_AKCG01000005.1:134618-135560	FA19 Wt	d-gdhR	OK	100.62	113.252	0.170617	0.760461	0.27605	0.909069	no
gene2231	gene2231	NGEG_RS0110470	NZ_AKCG01000005.1:135568-136625	FA19 Wt	d-gdhR	OK	227.415	256.805	0.175342	0.76787	0.27075	0.909069	no
gene2232	gene2232	NGEG_RS15220	NZ_AKCG01000005.1:135568-136625	FA19 Wt	d-gdhR	OK	299.423	266.612	-0.167442	-0.261981	0.704	0.986052	no
gene2234	gene2234	NGEG_RS0110485	NZ_AKCG01000005.1:137041-138943	FA19 Wt	d-gdhR	OK	6.89605	7.86706	0.190053	0.68662	0.3418	0.951762	no
gene2235	gene2235	NGEG_RS0110500	NZ_AKCG01000005.1:139431-140204	FA19 Wt	d-gdhR	OK	2480.53	1822.11	-0.445033	-1.98459	0.00565	0.14551	no
gene2236	gene2236	NGEG_RS0110505	NZ_AKCG01000005.1:140221-141347	FA19 Wt	d-gdhR	OK	119.138	221.139	0.892319	3.79347	5e-05	0.00590476	yes
gene2237	gene2237	NGEG_RS15225	NZ_AKCG01000005.1:140221-141347	FA19 Wt	d-gdhR	OK	39.9154	42.861	0.102722	0.0752439	0.90955	0.989825	no
gene2238	gene2238	NGEG_RS15230	NZ_AKCG01000005.1:140221-141347	FA19 Wt	d-gdhR	OK	253.155	284.946	0.17067	0.243604	0.7322	0.986052	no
gene2239	gene2239	NGEG_RS0110510	NZ_AKCG01000005.1:141522-142413	FA19 Wt	d-gdhR	OK	29788.1	34329.2	0.204699	0.81206	0.24515	0.884557	no
gene224	gene224	NGEG_RS0100995	NZ_AKCG01000001.1:180449-181541	FA19 Wt	d-gdhR	OK	543.578	436.344	-0.317021	-1.44923	0.0406	0.459763	no
gene2240	gene2240	NGEG_RS0110515	NZ_AKCG01000005.1:141522-142413	FA19 Wt	d-gdhR	OK	269.127	123.588	-1.12275	-0.50873	0.5455	0.986052	no
gene2241	gene2241	NGEG_RS15235	NZ_AKCG01000005.1:141522-142413	FA19 Wt	d-gdhR	OK	0	21.9096	inf	#NAME?	0.11435	0.717273	no
gene2242	gene2242	NGEG_RS13410	NZ_AKCG01000005.1:142768-143849	FA19 Wt	d-gdhR	OK	1167.5	206.433	-2.49968	-9.82069	5e-05	0.00590476	yes
gene2243	gene2243	NGEG_RS0110530	NZ_AKCG01000005.1:142768-143849	FA19 Wt	d-gdhR	OK	51.7044	28.546	-0.856995	-1.58286	0.0334	0.433675	no
gene2244	gene2244	NGEG_RS0110535	NZ_AKCG01000005.1:143852-144167	FA19 Wt	d-gdhR	OK	22.1602	19.0887	-0.215247	-0.531649	0.4668	0.972827	no
gene2245	gene2245	NGEG_RS0110540	NZ_AKCG01000005.1:144241-146296	FA19 Wt	d-gdhR	OK	276.729	238.7	-0.213272	-0.973639	0.16775	0.807922	no
gene2246	gene2246	NGEG_RS0110545	NZ_AKCG01000005.1:146411-148250	FA19 Wt	d-gdhR	OK	286.526	303.127	0.0812601	0.370871	0.5933	0.986052	no
gene2247	gene2247	NGEG_RS13415	NZ_AKCG01000005.1:148284-148473	FA19 Wt	d-gdhR	OK	29.2135	18.1854	-0.683852	-1.07954	0.13805	0.759122	no
gene2248	gene2248	NGEG_RS0110555	NZ_AKCG01000005.1:148522-149047	FA19 Wt	d-gdhR	OK	94.3099	105.045	0.155529	0.646979	0.3619	0.954711	no
gene2249	gene2249	NGEG_RS0110565	NZ_AKCG01000005.1:149329-150655	FA19 Wt	d-gdhR	OK	298.146	297.066	-0.00523286	-0.0240572	0.9735	0.995152	no
gene225	gene225	NGEG_RS0101000	NZ_AKCG01000001.1:181578-183689	FA19 Wt	d-gdhR	OK	326.386	245.661	-0.409909	-0.4663	0.51165	0.983455	no
gene2250	gene2250	NGEG_RS13425	NZ_AKCG01000005.1:150969-152871	FA19 Wt	d-gdhR	OK	22.3861	24.8736	0.152012	0.261184	0.7077	0.986052	no
gene2251	gene2251	NGEG_RS0110580	NZ_AKCG01000005.1:150969-152871	FA19 Wt	d-gdhR	OK	74.4588	70.1665	-0.0856608	-0.357499	0.6117	0.986052	no
gene2252	gene2252	NGEG_RS15240	NZ_AKCG01000005.1:153013-153064	FA19 Wt	d-gdhR	NOTEST	0	0	0	0	1	1	no
gene2253	gene2253	NGEG_RS0110585	NZ_AKCG01000005.1:153178-154435	FA19 Wt	d-gdhR	OK	127.593	121.187	-0.0743116	-0.353174	0.62625	0.986052	no
gene2254	gene2254	NGEG_RS0110590	NZ_AKCG01000005.1:154506-154836	FA19 Wt	d-gdhR	OK	212.816	211.262	-0.010573	-0.0433461	0.9497	0.990752	no
gene2255	gene2255	NGEG_RS0110595	NZ_AKCG01000005.1:154910-156281	FA19 Wt	d-gdhR	OK	190.757	218.858	0.198255	0.92684	0.1945	0.838938	no
gene2256	gene2256	NGEG_RS0110600	NZ_AKCG01000005.1:156335-156566	FA19 Wt	d-gdhR	OK	533.595	571.819	0.0998129	0.420278	0.55085	0.986052	no
gene2257	gene2257	NGEG_RS0110605	NZ_AKCG01000005.1:156602-157316	FA19 Wt	d-gdhR	OK	89.6187	80.1571	-0.160971	-0.687642	0.33735	0.949635	no
gene2258	gene2258	NGEG_RS0110610	NZ_AKCG01000005.1:157374-158376	FA19 Wt	d-gdhR	OK	653.655	582.073	-0.167329	-0.767503	0.2759	0.909069	no
gene2259	gene2259	NGEG_RS0110615	NZ_AKCG01000005.1:158469-159318	FA19 Wt	d-gdhR	OK	732.767	647.896	-0.177592	-0.805598	0.25105	0.88594	no
gene226	gene226	NGEG_RS0101005	NZ_AKCG01000001.1:181578-183689	FA19 Wt	d-gdhR	OK	239.181	185.067	-0.370054	-1.62372	0.0201	0.330119	no
gene2260	gene2260	NGEG_RS0110620	NZ_AKCG01000005.1:159343-159826	FA19 Wt	d-gdhR	OK	393.293	342.784	-0.198304	-0.912124	0.1932	0.838938	no
gene2261	gene2261	NGEG_RS0110625	NZ_AKCG01000005.1:159909-161478	FA19 Wt	d-gdhR	OK	53.9228	45.8939	-0.232591	-1.07025	0.14325	0.761302	no
gene2262	gene2262	NGEG_RS15245	NZ_AKCG01000005.1:161523-162877	FA19 Wt	d-gdhR	OK	54.4476	64.8442	0.252109	0.113957	0.88515	0.987159	no
gene2263	gene2263	NGEG_RS0110630	NZ_AKCG01000005.1:161523-162877	FA19 Wt	d-gdhR	OK	272.106	233.555	-0.220408	-1.00328	0.15545	0.77882	no
gene2264	gene2264	NGEG_RS0110640	NZ_AKCG01000005.1:163230-163743	FA19 Wt	d-gdhR	OK	8518.67	7744.87	-0.137388	-0.591947	0.39965	0.956691	no
gene2265	gene2265	NGEG_RS0110645	NZ_AKCG01000005.1:164111-164255	FA19 Wt	d-gdhR	OK	122.409	74.4122	-0.718099	-1.18388	0.0967	0.6665	no
gene2266	gene2266	NGEG_RS15250	NZ_AKCG01000005.1:164280-164397	FA19 Wt	d-gdhR	OK	425.244	325.001	-0.387845	-0.709576	0.3533	0.95449	no
gene2267	gene2267	NGEG_RS0110650	NZ_AKCG01000005.1:164557-165994	FA19 Wt	d-gdhR	OK	1271.66	1290.39	0.0210871	0.0710109	0.91715	0.990752	no
gene2268	gene2268	NGEG_RS15255	NZ_AKCG01000005.1:164557-165994	FA19 Wt	d-gdhR	OK	152.029	118.576	-0.358537	-0.179299	0.80135	0.986052	no
gene2269	gene2269	NGEG_RS0110655	NZ_AKCG01000005.1:164557-165994	FA19 Wt	d-gdhR	OK	231.119	252.45	0.127361	0.319754	0.6447	0.986052	no
gene227	gene227	NGEG_RS0101010	NZ_AKCG01000001.1:183750-185046	FA19 Wt	d-gdhR	OK	723.502	557.494	-0.37604	-1.7127	0.0162	0.295412	no
gene2270	gene2270	NGEG_RS0110660	NZ_AKCG01000005.1:166485-167238	FA19 Wt	d-gdhR	OK	112.831	89.2445	-0.338326	-1.0609	0.1328	0.750748	no
gene2271	gene2271	NGEG_RS15260	NZ_AKCG01000005.1:166485-167238	FA19 Wt	d-gdhR	OK	59.0794	54.0367	-0.128717	-0.226239	0.75305	0.986052	no
gene2272	gene2272	NGEG_RS15265	NZ_AKCG01000005.1:166485-167238	FA19 Wt	d-gdhR	OK	176.019	164.785	-0.0951456	-0.15623	0.823	0.986052	no
gene2273	gene2273	NGEG_RS0110665	NZ_AKCG01000005.1:167420-167897	FA19 Wt	d-gdhR	OK	189.163	92.8725	-1.02631	-4.25462	5e-05	0.00590476	yes
gene2274	gene2274	NGEG_RS15270	NZ_AKCG01000005.1:168063-168261	FA19 Wt	d-gdhR	OK	877.122	826.047	-0.0865533	-0.364681	0.6064	0.986052	no
gene2275	gene2275	NGEG_RS0110670	NZ_AKCG01000005.1:168264-168791	FA19 Wt	d-gdhR	OK	4.07605	4.738	0.217105	0.250654	0.7337	0.986052	no
gene2276	gene2276	NGEG_RS15275	NZ_AKCG01000005.1:168264-168791	FA19 Wt	d-gdhR	OK	37.0274	39.3321	0.0871111	0.196704	0.7807	0.986052	no
gene2277	gene2277	NGEG_RS0110685	NZ_AKCG01000006.1:0-340	FA19 Wt	d-gdhR	OK	0.489237	1.0892	1.15467	0.710214	0.3114	0.93493	no
gene2278	gene2278	NGEG_RS0110695	NZ_AKCG01000006.1:457-685	FA19 Wt	d-gdhR	OK	3.21298	3.69218	0.20056	0.165919	0.815	0.986052	no
gene2279	gene2279	NGEG_RS0110700	NZ_AKCG01000006.1:857-1178	FA19 Wt	d-gdhR	NOTEST	0	0	0	0	1	1	no
gene228	gene228	NGEG_RS13960	NZ_AKCG01000001.1:185051-185234	FA19 Wt	d-gdhR	OK	557.537	430.063	-0.374518	-1.37953	0.04755	0.506112	no
gene2280	gene2280	NGEG_RS13435	NZ_AKCG01000006.1:857-1178	FA19 Wt	d-gdhR	NOTEST	0	0	0	0	1	1	no
gene2281	gene2281	NGEG_RS0110710	NZ_AKCG01000006.1:1266-1452	FA19 Wt	d-gdhR	OK	67.7544	65.0731	-0.0582533	-0.128901	0.8526	0.986052	no
gene2282	gene2282	NGEG_RS0110715	NZ_AKCG01000006.1:1588-2344	FA19 Wt	d-gdhR	OK	110.31	109.543	-0.0100684	-0.0440956	0.9494	0.990752	no
gene2283	gene2283	NGEG_RS0110720	NZ_AKCG01000006.1:2618-3437	FA19 Wt	d-gdhR	OK	50.0098	53.0796	0.0859486	0.360405	0.61695	0.986052	no
gene2284	gene2284	NGEG_RS13440	NZ_AKCG01000006.1:3606-3789	FA19 Wt	d-gdhR	OK	2200.02	2078.37	-0.0820621	-0.355638	0.6151	0.986052	no
gene2285	gene2285	NGEG_RS0110725	NZ_AKCG01000006.1:3890-4292	FA19 Wt	d-gdhR	OK	2509.8	2236.66	-0.166226	-0.752592	0.28175	0.909069	no
gene2286	gene2286	NGEG_RS0110730	NZ_AKCG01000006.1:4410-5058	FA19 Wt	d-gdhR	OK	3565.95	3601.78	0.0144235	0.0640694	0.92735	0.990752	no
gene2287	gene2287	NGEG_RS13445	NZ_AKCG01000006.1:5066-5483	FA19 Wt	d-gdhR	OK	1588.37	1923.93	0.276509	1.25498	0.07165	0.596698	no
gene2288	gene2288	NGEG_RS0110745	NZ_AKCG01000006.1:5572-6355	FA19 Wt	d-gdhR	OK	81.0843	80.6026	-0.00859609	-0.0364687	0.95685	0.993714	no
gene2289	gene2289	NGEG_RS0110750	NZ_AKCG01000006.1:6543-6738	FA19 Wt	d-gdhR	OK	10.3805	3.37365	-1.6215	-1.32296	0.09065	0.657341	no
gene229	gene229	NGEG_RS0101015	NZ_AKCG01000001.1:185442-185913	FA19 Wt	d-gdhR	OK	4823.79	3988.41	-0.274354	-1.22941	0.07865	0.635299	no
gene2290	gene2290	NGEG_RS0110755	NZ_AKCG01000006.1:6923-7211	FA19 Wt	d-gdhR	OK	20.1913	21.227	0.0721673	0.163331	0.8182	0.986052	no
gene2291	gene2291	NGEG_RS0110760	NZ_AKCG01000006.1:7363-7797	FA19 Wt	d-gdhR	NOTEST	0	0	0	0	1	1	no
gene2292	gene2292	NGEG_RS13450	NZ_AKCG01000006.1:7363-7797	FA19 Wt	d-gdhR	NOTEST	0	0	0	0	1	1	no
gene2293	gene2293	NGEG_RS0110770	NZ_AKCG01000006.1:7865-8552	FA19 Wt	d-gdhR	NOTEST	0	0	0	0	1	1	no
gene2294	gene2294	NGEG_RS0110775	NZ_AKCG01000006.1:8691-9362	FA19 Wt	d-gdhR	NOTEST	0	0	0	0	1	1	no
gene2295	gene2295	NGEG_RS0110780	NZ_AKCG01000006.1:8691-9362	FA19 Wt	d-gdhR	OK	2.72527	4.68151	0.780576	1.29967	0.08	0.64	no
gene2296	gene2296	NGEG_RS0110785	NZ_AKCG01000006.1:9413-9629	FA19 Wt	d-gdhR	NOTEST	0	0	0	0	1	1	no
gene2297	gene2297	NGEG_RS0110790	NZ_AKCG01000006.1:9739-11868	FA19 Wt	d-gdhR	NOTEST	0	0	0	0	1	1	no
gene2298	gene2298	NGEG_RS0110800	NZ_AKCG01000006.1:9739-11868	FA19 Wt	d-gdhR	OK	42.1219	44.1827	0.0689126	0.29436	0.6815	0.986052	no
gene2299	gene2299	NGEG_RS0110805	NZ_AKCG01000006.1:11975-12242	FA19 Wt	d-gdhR	OK	152.756	175.387	0.199311	0.73303	0.28995	0.914855	no
gene23	gene23	NGEG_RS0100110	NZ_AKCG01000001.1:13235-14477	FA19 Wt	d-gdhR	OK	80.9135	72.0208	-0.167965	-0.75695	0.28315	0.909069	no
gene230	gene230	NGEG_RS0101020	NZ_AKCG01000001.1:185998-186196	FA19 Wt	d-gdhR	OK	13.1435	24.6674	0.908252	1.36467	0.07105	0.596698	no
gene2300	gene2300	NGEG_RS0110810	NZ_AKCG01000006.1:12291-13446	FA19 Wt	d-gdhR	OK	150.852	191.453	0.343857	1.59605	0.0218	0.3496	no
gene2301	gene2301	NGEG_RS0110815	NZ_AKCG01000006.1:13535-14582	FA19 Wt	d-gdhR	OK	264.081	284.132	0.105584	0.489916	0.4856	0.983072	no
gene2302	gene2302	NGEG_RS0110820	NZ_AKCG01000006.1:14651-15539	FA19 Wt	d-gdhR	OK	224.555	267.393	0.251894	1.20386	0.0921	0.657341	no
gene2303	gene2303	NGEG_RS0110825	NZ_AKCG01000006.1:15555-15846	FA19 Wt	d-gdhR	OK	493.723	588.371	0.253024	1.12476	0.1203	0.727105	no
gene2304	gene2304	NGEG_RS0110830	NZ_AKCG01000006.1:15996-17052	FA19 Wt	d-gdhR	OK	531.66	630.994	0.247121	1.13649	0.10615	0.698281	no
gene2305	gene2305	NGEG_RS0110835	NZ_AKCG01000006.1:17071-18127	FA19 Wt	d-gdhR	OK	194.295	189.627	-0.0350852	-0.166048	0.81325	0.986052	no
gene2306	gene2306	NGEG_RS0110840	NZ_AKCG01000006.1:18165-19818	FA19 Wt	d-gdhR	OK	792.219	897.155	0.179457	0.549452	0.4266	0.958	no
gene2307	gene2307	NGEG_RS0110845	NZ_AKCG01000006.1:18165-19818	FA19 Wt	d-gdhR	OK	466.044	559.284	0.263115	0.666787	0.333	0.943644	no
gene2308	gene2308	NGEG_RS0110850	NZ_AKCG01000006.1:18165-19818	FA19 Wt	d-gdhR	OK	397.617	448.287	0.173045	0.365359	0.6085	0.986052	no
gene2309	gene2309	NGEG_RS0110855	NZ_AKCG01000006.1:19888-20623	FA19 Wt	d-gdhR	OK	264.196	286.762	0.118242	0.550077	0.42785	0.958	no
gene231	gene231	NGEG_RS13965	NZ_AKCG01000001.1:186199-187330	FA19 Wt	d-gdhR	OK	412.029	461.003	0.162031	0.28613	0.68765	0.986052	no
gene2311	gene2311	NGEG_RS13455	NZ_AKCG01000006.1:20908-21151	FA19 Wt	d-gdhR	OK	246.88	252.722	0.0337392	0.12874	0.8566	0.986052	no
gene2312	gene2312	NGEG_RS0110865	NZ_AKCG01000006.1:21162-21864	FA19 Wt	d-gdhR	OK	194.016	184.544	-0.0722121	-0.329463	0.63375	0.986052	no
gene2313	gene2313	NGEG_RS0110870	NZ_AKCG01000006.1:21866-22676	FA19 Wt	d-gdhR	OK	251.599	227.528	-0.145085	-0.674775	0.3309	0.943644	no
gene2314	gene2314	NGEG_RS15280	NZ_AKCG01000006.1:22707-22964	FA19 Wt	d-gdhR	OK	50.7356	45.0945	-0.170049	-0.462453	0.51585	0.983455	no
gene2315	gene2315	NGEG_RS0110875	NZ_AKCG01000006.1:22986-24405	FA19 Wt	d-gdhR	OK	803.446	729.581	-0.139133	-0.636897	0.3648	0.954711	no
gene2316	gene2316	NGEG_RS0110880	NZ_AKCG01000006.1:24553-26109	FA19 Wt	d-gdhR	OK	183.722	191.078	0.0566358	0.252083	0.71925	0.986052	no
gene2317	gene2317	NGEG_RS0110885	NZ_AKCG01000006.1:24553-26109	FA19 Wt	d-gdhR	OK	106.989	141.273	0.401023	0.476825	0.4985	0.983455	no
gene2318	gene2318	NGEG_RS0110890	NZ_AKCG01000006.1:26284-26605	FA19 Wt	d-gdhR	OK	149.149	147.61	-0.014966	-0.0574787	0.9366	0.990752	no
gene2319	gene2319	NGEG_RS0110895	NZ_AKCG01000006.1:26611-27745	FA19 Wt	d-gdhR	OK	74.3693	61.7149	-0.269087	-1.16246	0.09925	0.678072	no
gene232	gene232	NGEG_RS0101025	NZ_AKCG01000001.1:186199-187330	FA19 Wt	d-gdhR	OK	322.727	344.228	0.093048	0.39546	0.57435	0.986052	no
gene2320	gene2320	NGEG_RS0110900	NZ_AKCG01000006.1:27864-28359	FA19 Wt	d-gdhR	OK	142.981	126.418	-0.177624	-0.741952	0.29905	0.926052	no
gene2321	gene2321	NGEG_RS0110905	NZ_AKCG01000006.1:28630-29032	FA19 Wt	d-gdhR	OK	83.6187	95.4553	0.191	0.785466	0.3582	0.954711	no
gene2322	gene2322	NGEG_RS13460	NZ_AKCG01000006.1:29062-29400	FA19 Wt	d-gdhR	OK	77.5874	83.6706	0.1089	0.316733	0.6593	0.986052	no
gene2323	gene2323	NGEG_RS15285	NZ_AKCG01000006.1:29062-29400	FA19 Wt	d-gdhR	OK	98.9303	94.2809	-0.0694459	-0.140265	0.848	0.986052	no
gene2324	gene2324	NGEG_RS0110915	NZ_AKCG01000006.1:29435-29981	FA19 Wt	d-gdhR	OK	172.113	196.941	0.194404	0.85543	0.2331	0.866699	no
gene2325	gene2325	NGEG_RS0110920	NZ_AKCG01000006.1:30101-30374	FA19 Wt	d-gdhR	OK	124.244	141.987	0.192588	0.673988	0.3477	0.951762	no
gene2326	gene2326	NGEG_RS0110925	NZ_AKCG01000006.1:30621-30966	FA19 Wt	d-gdhR	OK	75.3467	84.6439	0.167863	0.586135	0.4158	0.958	no
gene2327	gene2327	NGEG_RS0110930	NZ_AKCG01000006.1:31037-31775	FA19 Wt	d-gdhR	OK	56.0159	58.5281	0.0632921	0.252879	0.72015	0.986052	no
gene2328	gene2328	NGEG_RS0110935	NZ_AKCG01000006.1:31905-32283	FA19 Wt	d-gdhR	OK	89.3526	79.7924	-0.163259	-0.593253	0.4051	0.958	no
gene2329	gene2329	NGEG_RS0110940	NZ_AKCG01000006.1:32313-32712	FA19 Wt	d-gdhR	OK	53.4373	53.308	-0.00349488	-0.011771	0.99125	0.997278	no
gene233	gene233	NGEG_RS0101030	NZ_AKCG01000001.1:187471-190261	FA19 Wt	d-gdhR	OK	659.935	648.003	-0.0263241	-0.117142	0.86725	0.987159	no
gene2330	gene2330	NGEG_RS0110945	NZ_AKCG01000006.1:32717-33395	FA19 Wt	d-gdhR	OK	36.4196	45.0991	0.308382	1.16165	0.0948	0.661101	no
gene2331	gene2331	NGEG_RS0110950	NZ_AKCG01000006.1:33530-35398	FA19 Wt	d-gdhR	OK	101.57	85.6605	-0.245777	-0.442264	0.55725	0.986052	no
gene2332	gene2332	NGEG_RS0110955	NZ_AKCG01000006.1:33530-35398	FA19 Wt	d-gdhR	OK	77.9059	80.7463	0.0516643	0.22601	0.75275	0.986052	no
gene2333	gene2333	NGEG_RS0110960	NZ_AKCG01000006.1:35401-36343	FA19 Wt	d-gdhR	OK	24.3909	20.9736	-0.217768	-0.852833	0.24185	0.879455	no
gene2334	gene2334	NGEG_RS0110965	NZ_AKCG01000006.1:36461-37592	FA19 Wt	d-gdhR	OK	58.15	55.0417	-0.0792541	-0.355291	0.6225	0.986052	no
gene2335	gene2335	NGEG_RS13470	NZ_AKCG01000006.1:37659-37857	FA19 Wt	d-gdhR	OK	123.06	91.0589	-0.43449	-1.24249	0.0806	0.640667	no
gene2336	gene2336	NGEG_RS0110970	NZ_AKCG01000006.1:37886-39461	FA19 Wt	d-gdhR	OK	243.619	162.68	-0.582594	-2.68045	0.0002	0.0165333	yes
gene2337	gene2337	NGEG_RS0110975	NZ_AKCG01000006.1:39511-39694	FA19 Wt	d-gdhR	OK	121.973	131.833	0.112156	0.315339	0.6674	0.986052	no
gene2338	gene2338	NGEG_RS0110980	NZ_AKCG01000006.1:39700-41122	FA19 Wt	d-gdhR	OK	592.079	751.983	0.344911	1.56603	0.0254	0.37947	no
gene2339	gene2339	NGEG_RS0110985	NZ_AKCG01000006.1:41256-41991	FA19 Wt	d-gdhR	OK	858.843	695.348	-0.304658	-1.38101	0.04965	0.515552	no
gene234	gene234	NGEG_RS0101035	NZ_AKCG01000001.1:190849-191641	FA19 Wt	d-gdhR	OK	606.036	557.508	-0.120412	-0.548304	0.4294	0.958	no
gene2340	gene2340	cysB	NZ_AKCG01000006.1:42103-43054	FA19 Wt	d-gdhR	OK	257.9	278.679	0.111794	0.51953	0.46015	0.967976	no
gene2341	gene2341	NGEG_RS15290	NZ_AKCG01000006.1:43063-43204	FA19 Wt	d-gdhR	OK	32.3628	36.7521	0.18349	0.201848	0.7762	0.986052	no
gene2342	gene2342	NGEG_RS0110995	NZ_AKCG01000006.1:43417-44128	FA19 Wt	d-gdhR	OK	17788.9	16513.4	-0.107343	-0.380639	0.5888	0.986052	no
gene2343	gene2343	NGEG_RS13475	NZ_AKCG01000006.1:44158-44323	FA19 Wt	d-gdhR	OK	231.246	192.241	-0.266514	-0.729436	0.30155	0.927941	no
gene2344	gene2344	NGEG_RS13480	NZ_AKCG01000006.1:44575-44872	FA19 Wt	d-gdhR	OK	408.115	412.026	0.0137598	0.060987	0.9337	0.990752	no
gene2345	gene2345	NGEG_RS0111000	NZ_AKCG01000006.1:44902-46337	FA19 Wt	d-gdhR	OK	227.698	248.615	0.126791	0.464023	0.50995	0.983455	no
gene2346	gene2346	NGEG_RS0111005	NZ_AKCG01000006.1:44902-46337	FA19 Wt	d-gdhR	OK	291.925	301.303	0.0456189	0.125495	0.8597	0.986052	no
gene2347	gene2347	NGEG_RS0111010	NZ_AKCG01000006.1:46396-48073	FA19 Wt	d-gdhR	OK	586.593	584.287	-0.00568233	-0.0257176	0.97165	0.995152	no
gene2348	gene2348	NGEG_RS13755	NZ_AKCG01000006.1:48226-49246	FA19 Wt	d-gdhR	OK	140.448	212.461	0.597162	2.75312	5e-05	0.00590476	yes
gene2349	gene2349	NGEG_RS15295	NZ_AKCG01000006.1:49258-49663	FA19 Wt	d-gdhR	OK	38.0117	50.8077	0.418603	1.352	0.05735	0.530904	no
gene235	gene235	NGEG_RS13970	NZ_AKCG01000001.1:191655-191739	FA19 Wt	d-gdhR	NOTEST	0	0	0	0	1	1	no
gene2350	gene2350	NGEG_RS13500	NZ_AKCG01000006.1:49666-50628	FA19 Wt	d-gdhR	OK	16.5802	20.5874	0.312296	1.12806	0.11075	0.71526	no
gene2351	gene2351	NGEG_RS15300	NZ_AKCG01000006.1:50810-52287	FA19 Wt	d-gdhR	OK	57.2065	72.9313	0.350358	1.42704	0.0408	0.459927	no
gene2352	gene2352	NGEG_RS15305	NZ_AKCG01000006.1:50810-52287	FA19 Wt	d-gdhR	OK	38.8463	51.1212	0.396147	0.720847	0.31455	0.936245	no
gene2353	gene2353	NGEG_RS15310	NZ_AKCG01000006.1:52851-53068	FA19 Wt	d-gdhR	OK	24.5487	26.3392	0.101564	0.1967	0.7817	0.986052	no
gene2354	gene2354	NGEG_RS13765	NZ_AKCG01000006.1:53080-53723	FA19 Wt	d-gdhR	OK	12.5018	12.4169	-0.00983341	-0.0290873	0.9681	0.995152	no
gene2355	gene2355	NGEG_RS0111035	NZ_AKCG01000006.1:53862-54430	FA19 Wt	d-gdhR	OK	6.17808	7.32918	0.246493	0.482657	0.49545	0.983072	no
gene2356	gene2356	NGEG_RS15315	NZ_AKCG01000006.1:53862-54430	FA19 Wt	d-gdhR	OK	10.7312	8.87977	-0.27322	-0.266744	0.7073	0.986052	no
gene2357	gene2357	NGEG_RS0111040	NZ_AKCG01000006.1:54551-56060	FA19 Wt	d-gdhR	OK	91.8977	122.964	0.420141	2.00586	0.0054	0.14551	no
gene2358	gene2358	NGEG_RS0111045	NZ_AKCG01000006.1:56111-57224	FA19 Wt	d-gdhR	OK	302.935	363.981	0.264856	1.20702	0.08675	0.657341	no
gene2359	gene2359	NGEG_RS0111050	NZ_AKCG01000006.1:57425-58364	FA19 Wt	d-gdhR	OK	290.443	322.459	0.150858	0.701732	0.3201	0.941313	no
gene236	gene236	NGEG_RS13975	NZ_AKCG01000001.1:191785-191890	FA19 Wt	d-gdhR	OK	146.689	19.8716	-2.88398	-3.55212	0.2858	0.909069	no
gene2360	gene2360	NGEG_RS0111055	NZ_AKCG01000006.1:58439-59321	FA19 Wt	d-gdhR	OK	164.3	170.141	0.0503968	0.234959	0.7395	0.986052	no
gene2361	gene2361	NGEG_RS0111060	NZ_AKCG01000006.1:59621-59888	FA19 Wt	d-gdhR	OK	12.9166	14.5445	0.171238	0.289462	0.6782	0.986052	no
gene2362	gene2362	NGEG_RS0111065	NZ_AKCG01000006.1:59944-60226	FA19 Wt	d-gdhR	OK	426.391	515.345	0.273361	1.19425	0.09095	0.657341	no
gene2363	gene2363	NGEG_RS0111070	NZ_AKCG01000006.1:60285-61056	FA19 Wt	d-gdhR	OK	421.038	449.277	0.093657	0.429696	0.5363	0.983455	no
gene2364	gene2364	NGEG_RS13520	NZ_AKCG01000006.1:61095-61242	FA19 Wt	d-gdhR	OK	54.1288	72.8223	0.427983	0.689402	0.3471	0.951762	no
gene2365	gene2365	NGEG_RS0111080	NZ_AKCG01000006.1:61329-62007	FA19 Wt	d-gdhR	OK	239.136	321.451	0.426771	2.04738	0.0045	0.128227	no
gene2366	gene2366	NGEG_RS15320	NZ_AKCG01000006.1:62126-62345	FA19 Wt	d-gdhR	OK	17.5034	12.141	-0.52775	-0.82504	0.23835	0.876059	no
gene2367	gene2367	NGEG_RS15325	NZ_AKCG01000006.1:62489-63117	FA19 Wt	d-gdhR	OK	41.4036	41.8298	0.0147764	0.0199171	0.98395	0.996405	no
gene2368	gene2368	NGEG_RS15330	NZ_AKCG01000006.1:62489-63117	FA19 Wt	d-gdhR	OK	99.4436	79.7525	-0.318349	-0.769166	0.28665	0.909069	no
gene2369	gene2369	NGEG_RS0111090	NZ_AKCG01000006.1:62489-63117	FA19 Wt	d-gdhR	NOTEST	0	0	0	0	1	1	no
gene237	gene237	NGEG_RS13980	NZ_AKCG01000001.1:191958-192195	FA19 Wt	d-gdhR	OK	21.759	30.8288	0.502669	1.06882	0.13615	0.756151	no
gene2370	gene2370	NGEG_RS15335	NZ_AKCG01000006.1:63246-64179	FA19 Wt	d-gdhR	NOTEST	0	0	0	0	1	1	no
gene2371	gene2371	NGEG_RS0111095	NZ_AKCG01000006.1:63246-64179	FA19 Wt	d-gdhR	OK	2047.82	1953.67	-0.0679028	-0.305797	0.66275	0.986052	no
gene2372	gene2372	NGEG_RS0111105	NZ_AKCG01000006.1:64448-68054	FA19 Wt	d-gdhR	OK	244.299	220.963	-0.144845	-0.669447	0.35125	0.952428	no
gene2373	gene2373	NGEG_RS0111110	NZ_AKCG01000006.1:68086-68233	FA19 Wt	d-gdhR	OK	139.114	83.6029	-0.734646	-1.36091	0.06815	0.582502	no
gene2374	gene2374	NGEG_RS0111115	NZ_AKCG01000006.1:68305-69832	FA19 Wt	d-gdhR	OK	251.347	272.981	0.11912	0.540801	0.43795	0.962716	no
gene2375	gene2375	NGEG_RS0111120	NZ_AKCG01000006.1:70319-70640	FA19 Wt	d-gdhR	OK	702.526	725.17	0.0457672	0.21023	0.76035	0.986052	no
gene2376	gene2376	NGEG_RS0111125	NZ_AKCG01000006.1:70653-72150	FA19 Wt	d-gdhR	OK	360.603	397.807	0.141657	0.644742	0.35335	0.95449	no
gene2377	gene2377	NGEG_RS0111130	NZ_AKCG01000006.1:72249-73119	FA19 Wt	d-gdhR	OK	326.521	303.113	-0.107319	-0.498234	0.47365	0.97455	no
gene2378	gene2378	NGEG_RS0111135	NZ_AKCG01000006.1:73121-73766	FA19 Wt	d-gdhR	OK	639.023	585.972	-0.125036	-0.575689	0.41685	0.958	no
gene2379	gene2379	NGEG_RS0111140	NZ_AKCG01000006.1:73798-74620	FA19 Wt	d-gdhR	OK	409.645	387.229	-0.0811891	-0.376148	0.59315	0.986052	no
gene238	gene238	NGEG_RS13985	NZ_AKCG01000001.1:192201-192330	FA19 Wt	d-gdhR	OK	73.4809	103.254	0.490763	0.577807	0.40565	0.958	no
gene2382	gene2382	NGEG_RS0111155	NZ_AKCG01000006.1:75060-76308	FA19 Wt	d-gdhR	OK	50.3409	52.4448	0.0590681	0.259176	0.712	0.986052	no
gene2383	gene2383	NGEG_RS0111160	NZ_AKCG01000006.1:76586-77995	FA19 Wt	d-gdhR	OK	1180.19	1070.79	-0.140347	-0.355783	0.61735	0.986052	no
gene2384	gene2384	NGEG_RS0111165	NZ_AKCG01000006.1:76586-77995	FA19 Wt	d-gdhR	OK	874.237	866.266	-0.0132138	-0.0493539	0.9434	0.990752	no
gene2385	gene2385	NGEG_RS0111170	NZ_AKCG01000006.1:78021-78285	FA19 Wt	d-gdhR	OK	782.936	774.482	-0.0156623	-0.0700149	0.91715	0.990752	no
gene2386	gene2386	NGEG_RS0111175	NZ_AKCG01000006.1:78345-80091	FA19 Wt	d-gdhR	OK	881.754	830.614	-0.0861984	-0.386884	0.57665	0.986052	no
gene2387	gene2387	NGEG_RS0111180	NZ_AKCG01000006.1:80115-81594	FA19 Wt	d-gdhR	OK	334.65	320.112	-0.0640757	-0.296012	0.6807	0.986052	no
gene2388	gene2388	NGEG_RS0111185	NZ_AKCG01000006.1:81616-83263	FA19 Wt	d-gdhR	OK	167.705	135.928	-0.303082	-1.4092	0.04485	0.486253	no
gene2389	gene2389	NGEG_RS0111190	NZ_AKCG01000006.1:83387-84925	FA19 Wt	d-gdhR	OK	361.064	365.076	0.0159442	0.0715093	0.9211	0.990752	no
gene239	gene239	NGEG_RS0101045	NZ_AKCG01000001.1:192465-192960	FA19 Wt	d-gdhR	OK	316.179	327.944	0.0527101	0.240025	0.7324	0.986052	no
gene2390	gene2390	NGEG_RS13535	NZ_AKCG01000006.1:83387-84925	FA19 Wt	d-gdhR	OK	288.107	233.969	-0.300283	-0.201161	0.76425	0.986052	no
gene2391	gene2391	NGEG_RS0111200	NZ_AKCG01000006.1:85169-86252	FA19 Wt	d-gdhR	OK	258.471	277.298	0.101431	0.468258	0.50755	0.983455	no
gene2392	gene2392	NGEG_RS0111205	NZ_AKCG01000006.1:86376-86757	FA19 Wt	d-gdhR	OK	238.27	265.418	0.155673	0.667571	0.3506	0.952428	no
gene2393	gene2393	NGEG_RS0111210	NZ_AKCG01000006.1:86841-89629	FA19 Wt	d-gdhR	OK	290.717	271.239	-0.10005	-0.324968	0.6377	0.986052	no
gene2394	gene2394	NGEG_RS15340	NZ_AKCG01000006.1:86841-89629	FA19 Wt	d-gdhR	OK	324.515	304.28	-0.092885	-0.0687323	0.92605	0.990752	no
gene2395	gene2395	NGEG_RS0111215	NZ_AKCG01000006.1:86841-89629	FA19 Wt	d-gdhR	OK	291.99	274.738	-0.087866	-0.267204	0.7109	0.986052	no
gene2396	gene2396	NGEG_RS0111220	NZ_AKCG01000006.1:89632-90700	FA19 Wt	d-gdhR	OK	413.562	391.286	-0.0798787	-0.362812	0.60555	0.986052	no
gene2397	gene2397	NGEG_RS0111225	NZ_AKCG01000006.1:90857-92264	FA19 Wt	d-gdhR	OK	522.926	506.632	-0.0456678	-0.210013	0.7669	0.986052	no
gene2398	gene2398	NGEG_RS0111230	NZ_AKCG01000006.1:92375-94008	FA19 Wt	d-gdhR	OK	373.659	371.711	-0.00753893	-0.0254719	0.97205	0.995152	no
gene2399	gene2399	NGEG_RS0111235	NZ_AKCG01000006.1:92375-94008	FA19 Wt	d-gdhR	OK	399.177	349.24	-0.192813	-0.559035	0.4215	0.958	no
gene24	gene24	NGEG_RS0100115	NZ_AKCG01000001.1:14624-15353	FA19 Wt	d-gdhR	OK	185.678	166.738	-0.155221	-0.701797	0.31235	0.93493	no
gene240	gene240	NGEG_RS0101050	NZ_AKCG01000001.1:192989-193958	FA19 Wt	d-gdhR	OK	178.726	154.129	-0.213611	-0.995231	0.15925	0.78988	no
gene2400	gene2400	NGEG_RS0111240	NZ_AKCG01000006.1:94093-95338	FA19 Wt	d-gdhR	OK	706.05	676.964	-0.0606924	-0.275432	0.6943	0.986052	no
gene2401	gene2401	NGEG_RS0111245	NZ_AKCG01000006.1:95456-96768	FA19 Wt	d-gdhR	OK	2196.58	2051.56	-0.0985363	-0.430906	0.53625	0.983455	no
gene2402	gene2402	NGEG_RS15345	NZ_AKCG01000006.1:95456-96768	FA19 Wt	d-gdhR	OK	770.648	766.39	-0.00799418	-0.00394866	0.98585	0.997158	no
gene2403	gene2403	NGEG_RS0111250	NZ_AKCG01000006.1:96770-98081	FA19 Wt	d-gdhR	OK	375.797	365.231	-0.041145	-0.186716	0.78905	0.986052	no
gene2404	gene2404	NGEG_RS0111255	NZ_AKCG01000006.1:98697-99576	FA19 Wt	d-gdhR	OK	9.86475	12.9729	0.395143	1.19952	0.0918	0.657341	no
gene2405	gene2405	NGEG_RS0111265	NZ_AKCG01000006.1:99660-100809	FA19 Wt	d-gdhR	OK	18.1333	25.8277	0.510274	1.94141	0.00555	0.14551	no
gene2406	gene2406	NGEG_RS0111270	NZ_AKCG01000006.1:100960-101749	FA19 Wt	d-gdhR	OK	7.28364	10.4344	0.518615	1.37068	0.0578	0.530904	no
gene2407	gene2407	NGEG_RS15350	NZ_AKCG01000006.1:101825-104431	FA19 Wt	d-gdhR	OK	9.98227	10.6638	0.0952781	0.170366	0.8108	0.986052	no
gene2408	gene2408	NGEG_RS13545	NZ_AKCG01000006.1:101825-104431	FA19 Wt	d-gdhR	OK	9.5611	11.4929	0.26549	0.922098	0.19305	0.838938	no
gene2409	gene2409	NGEG_RS15355	NZ_AKCG01000006.1:104980-106143	FA19 Wt	d-gdhR	OK	12.4493	13.6716	0.135116	0.284282	0.6861	0.986052	no
gene241	gene241	NGEG_RS0101055	NZ_AKCG01000001.1:194068-194648	FA19 Wt	d-gdhR	OK	9.52229	6.75606	-0.495126	-0.979998	0.16725	0.807922	no
gene2410	gene2410	NGEG_RS15360	NZ_AKCG01000006.1:104980-106143	FA19 Wt	d-gdhR	OK	12.6351	13.3137	0.0754803	0.190742	0.7854	0.986052	no
gene2411	gene2411	NGEG_RS0111285	NZ_AKCG01000006.1:106145-106397	FA19 Wt	d-gdhR	OK	2.97418	4.35578	0.55044	0.541506	0.42135	0.958	no
gene2412	gene2412	NGEG_RS0111290	NZ_AKCG01000006.1:106454-107654	FA19 Wt	d-gdhR	OK	18.3469	16.3412	-0.16702	-0.623697	0.3821	0.956623	no
gene2413	gene2413	NGEG_RS0111295	NZ_AKCG01000006.1:107680-108385	FA19 Wt	d-gdhR	OK	396.386	390.735	-0.0207171	-0.0968733	0.8892	0.987159	no
gene2414	gene2414	NGEG_RS0111305	NZ_AKCG01000006.1:108546-110731	FA19 Wt	d-gdhR	OK	756.964	745.747	-0.021539	-0.0609546	0.93125	0.990752	no
gene2415	gene2415	NGEG_RS15365	NZ_AKCG01000006.1:108546-110731	FA19 Wt	d-gdhR	OK	809.453	842.082	0.0570137	0.0631072	0.92665	0.990752	no
gene2416	gene2416	NGEG_RS0111310	NZ_AKCG01000006.1:108546-110731	FA19 Wt	d-gdhR	OK	302.383	277.984	-0.121374	-0.186153	0.78895	0.986052	no
gene2417	gene2417	NGEG_RS0111315	NZ_AKCG01000006.1:108546-110731	FA19 Wt	d-gdhR	OK	253.902	215.204	-0.238569	-0.692241	0.31625	0.938158	no
gene2418	gene2418	NGEG_RS0111320	NZ_AKCG01000006.1:110788-112558	FA19 Wt	d-gdhR	OK	130.675	127.518	-0.0352906	-0.0855262	0.90775	0.989825	no
gene2419	gene2419	NGEG_RS0111325	NZ_AKCG01000006.1:110788-112558	FA19 Wt	d-gdhR	OK	310.565	366.563	0.239163	0.912189	0.1897	0.838938	no
gene242	gene242	NGEG_RS13990	NZ_AKCG01000001.1:194068-194648	FA19 Wt	d-gdhR	OK	27.3429	19.6358	-0.477676	-0.738806	0.28865	0.914243	no
gene2420	gene2420	NGEG_RS15370	NZ_AKCG01000007.1:0-694	FA19 Wt	d-gdhR	OK	2.7287	2.82633	0.0507157	0.0864423	0.9012	0.98849	no
gene2421	gene2421	NGEG_RS0111335	NZ_AKCG01000007.1:831-1254	FA19 Wt	d-gdhR	OK	46.4208	49.1311	0.0818651	0.274165	0.70755	0.986052	no
gene2422	gene2422	NGEG_RS13565	NZ_AKCG01000007.1:1259-2903	FA19 Wt	d-gdhR	OK	94.179	107.335	0.188643	0.89177	0.21135	0.8488	no
gene2423	gene2423	NGEG_RS0111345	NZ_AKCG01000007.1:2916-3246	FA19 Wt	d-gdhR	OK	81.1504	97.9322	0.271185	0.952782	0.173	0.818779	no
gene2424	gene2424	NGEG_RS13570	NZ_AKCG01000007.1:3284-3893	FA19 Wt	d-gdhR	OK	100.559	134.393	0.418414	1.80708	0.01475	0.2728	no
gene2425	gene2425	NGEG_RS13575	NZ_AKCG01000007.1:4261-4408	FA19 Wt	d-gdhR	OK	44.7613	38.2177	-0.228013	-0.292447	0.6882	0.986052	no
gene2426	gene2426	NGEG_RS15375	NZ_AKCG01000007.1:4523-4640	FA19 Wt	d-gdhR	OK	144.734	119.369	-0.277977	-0.305387	0.6945	0.986052	no
gene2427	gene2427	NGEG_RS0111350	NZ_AKCG01000007.1:4784-5234	FA19 Wt	d-gdhR	OK	174.373	171.581	-0.0232872	-0.0990248	0.89095	0.987159	no
gene2428	gene2428	NGEG_RS0111355	NZ_AKCG01000007.1:5321-5621	FA19 Wt	d-gdhR	NOTEST	0	0	0	0	1	1	no
gene2429	gene2429	NGEG_RS15380	NZ_AKCG01000007.1:5818-5938	FA19 Wt	d-gdhR	NOTEST	0	0	0	0	1	1	no
gene243	gene243	NGEG_RS0101060	NZ_AKCG01000001.1:194723-195383	FA19 Wt	d-gdhR	OK	138.866	159.237	0.197484	0.885052	0.212	0.8488	no
gene2435	gene2435	NGEG_RS15385	NZ_AKCG01000007.1:11299-11600	FA19 Wt	d-gdhR	OK	3863.89	3258.7	-0.245759	-1.11549	0.1263	0.731832	no
gene2436	gene2436	NGEG_RS15390	NZ_AKCG01000007.1:11682-12514	FA19 Wt	d-gdhR	OK	224.305	239.128	0.0923195	0.428631	0.53995	0.983455	no
gene2437	gene2437	NGEG_RS15395	NZ_AKCG01000007.1:12801-12963	FA19 Wt	d-gdhR	OK	1160.6	979.884	-0.244191	-0.950753	0.17765	0.825738	no
gene2438	gene2438	NGEG_RS0111390	NZ_AKCG01000007.1:12982-13652	FA19 Wt	d-gdhR	OK	36.1652	35.9963	-0.00675385	-0.0245339	0.9749	0.995152	no
gene2439	gene2439	NGEG_RS0111395	NZ_AKCG01000007.1:13727-14066	FA19 Wt	d-gdhR	OK	598.188	473.661	-0.336744	-1.55409	0.0298	0.410578	no
gene244	gene244	NGEG_RS0101065	NZ_AKCG01000001.1:195530-195758	FA19 Wt	d-gdhR	OK	42.3449	40.2612	-0.0727998	-0.1751	0.80465	0.986052	no
gene2440	gene2440	NGEG_RS0111400	NZ_AKCG01000007.1:14217-18174	FA19 Wt	d-gdhR	OK	87.9078	90.2524	0.0379746	0.172733	0.804	0.986052	no
gene2441	gene2441	NGEG_RS0111405	NZ_AKCG01000007.1:18244-19456	FA19 Wt	d-gdhR	OK	45.6866	42.9021	-0.0907228	-0.38249	0.5823	0.986052	no
gene2442	gene2442	NGEG_RS0111410	NZ_AKCG01000007.1:19529-19841	FA19 Wt	d-gdhR	OK	54.0505	50.5692	-0.0960484	-0.289934	0.6784	0.986052	no
gene2443	gene2443	NGEG_RS0111420	NZ_AKCG01000007.1:20072-20825	FA19 Wt	d-gdhR	OK	103.287	113.552	0.136694	0.644362	0.38875	0.956623	no
gene2444	gene2444	NGEG_RS0111425	NZ_AKCG01000007.1:21058-22513	FA19 Wt	d-gdhR	OK	237.295	171.858	-0.465466	-2.14112	0.0022	0.0797143	no
gene2445	gene2445	NGEG_RS0111430	NZ_AKCG01000007.1:22598-23507	FA19 Wt	d-gdhR	OK	195.452	133.665	-0.548199	-2.52977	0.00015	0.0132857	yes
gene2446	gene2446	NGEG_RS15400	NZ_AKCG01000007.1:23542-24420	FA19 Wt	d-gdhR	OK	12.9804	13.1822	0.0222578	0.0108601	0.97795	0.995152	no
gene2447	gene2447	NGEG_RS0111435	NZ_AKCG01000007.1:23542-24420	FA19 Wt	d-gdhR	OK	146.097	217.528	0.574271	2.61112	0.00025	0.0187879	yes
gene2448	gene2448	NGEG_RS0111440	NZ_AKCG01000007.1:24438-25838	FA19 Wt	d-gdhR	OK	77.7009	93.7844	0.271416	0.255656	0.71595	0.986052	no
gene2449	gene2449	NGEG_RS15405	NZ_AKCG01000007.1:24438-25838	FA19 Wt	d-gdhR	OK	26.5663	26.9756	0.0220553	0.00859284	0.7951	0.986052	no
gene245	gene245	NGEG_RS0101070	NZ_AKCG01000001.1:195824-196247	FA19 Wt	d-gdhR	OK	33.3776	40.04	0.262563	0.867034	0.22505	0.857333	no
gene2450	gene2450	NGEG_RS0111445	NZ_AKCG01000007.1:24438-25838	FA19 Wt	d-gdhR	OK	243.08	212.819	-0.191803	-0.457963	0.52535	0.983455	no
gene2451	gene2451	NGEG_RS0111450	NZ_AKCG01000007.1:24438-25838	FA19 Wt	d-gdhR	OK	174.976	229.699	0.39259	1.47706	0.03465	0.437758	no
gene2452	gene2452	NGEG_RS0111455	NZ_AKCG01000007.1:25904-27125	FA19 Wt	d-gdhR	OK	122.634	136.693	0.156591	0.743821	0.3041	0.927941	no
gene2453	gene2453	NGEG_RS0111460	NZ_AKCG01000007.1:27184-28594	FA19 Wt	d-gdhR	OK	95.7465	90.5945	-0.0797962	-0.365539	0.59805	0.986052	no
gene2454	gene2454	NGEG_RS0111465	NZ_AKCG01000007.1:28781-30173	FA19 Wt	d-gdhR	OK	105.383	99.052	-0.0893866	-0.419206	0.5514	0.986052	no
gene2455	gene2455	NGEG_RS0111470	NZ_AKCG01000007.1:30534-31221	FA19 Wt	d-gdhR	OK	155.022	155.208	0.00172826	0.00784769	0.991	0.997278	no
gene2456	gene2456	NGEG_RS15410	NZ_AKCG01000007.1:31451-31652	FA19 Wt	d-gdhR	OK	276.858	285.681	0.0452579	0.158942	0.83275	0.986052	no
gene2457	gene2457	NGEG_RS0111475	NZ_AKCG01000007.1:31907-33482	FA19 Wt	d-gdhR	OK	80.598	76.2671	-0.0796827	-0.363151	0.5997	0.986052	no
gene2458	gene2458	NGEG_RS0111480	NZ_AKCG01000007.1:33547-36778	FA19 Wt	d-gdhR	OK	50.1834	48.5975	-0.046327	-0.221273	0.76285	0.986052	no
gene2459	gene2459	NGEG_RS0111485	NZ_AKCG01000007.1:36897-37860	FA19 Wt	d-gdhR	OK	27.0394	28.5407	0.0779595	0.295699	0.67085	0.986052	no
gene246	gene246	NGEG_RS0101075	NZ_AKCG01000001.1:196316-197247	FA19 Wt	d-gdhR	OK	32.596	33.1054	0.0223718	0.0344775	0.9621	0.994787	no
gene2460	gene2460	NGEG_RS13585	NZ_AKCG01000007.1:37939-38169	FA19 Wt	d-gdhR	OK	74.2178	58.4484	-0.344602	-0.923996	0.1928	0.838938	no
gene2461	gene2461	NGEG_RS13590	NZ_AKCG01000007.1:38205-38316	FA19 Wt	d-gdhR	OK	108.751	147.113	0.43589	0.34585	0.57625	0.986052	no
gene2462	gene2462	NGEG_RS15415	NZ_AKCG01000007.1:38459-39105	FA19 Wt	d-gdhR	OK	125.584	63.4067	-0.985951	-0.472389	0.6435	0.986052	no
gene2463	gene2463	NGEG_RS0111495	NZ_AKCG01000007.1:38459-39105	FA19 Wt	d-gdhR	OK	22.7083	27.6705	0.285129	0.79475	0.2688	0.907255	no
gene2464	gene2464	NGEG_RS15420	NZ_AKCG01000007.1:38459-39105	FA19 Wt	d-gdhR	OK	51.7828	57.2134	0.14388	0.273028	0.6964	0.986052	no
gene2465	gene2465	NGEG_RS0111500	NZ_AKCG01000007.1:39188-40217	FA19 Wt	d-gdhR	OK	189.682	186.18	-0.0268856	-0.125015	0.85615	0.986052	no
gene2466	gene2466	NGEG_RS0111505	NZ_AKCG01000007.1:40280-40871	FA19 Wt	d-gdhR	OK	234.365	218.99	-0.0978928	-0.440587	0.5294	0.983455	no
gene2467	gene2467	NGEG_RS0111510	NZ_AKCG01000007.1:41263-43558	FA19 Wt	d-gdhR	OK	14.4573	17.6057	0.28425	1.19104	0.092	0.657341	no
gene2468	gene2468	NGEG_RS15425	NZ_AKCG01000007.1:43664-43886	FA19 Wt	d-gdhR	OK	466.328	414.573	-0.169719	-0.676018	0.34115	0.951762	no
gene2469	gene2469	NGEG_RS15430	NZ_AKCG01000007.1:43897-44095	FA19 Wt	d-gdhR	OK	342.74	303.221	-0.176747	-0.623865	0.36705	0.954711	no
gene247	gene247	NGEG_RS12345	NZ_AKCG01000001.1:196316-197247	FA19 Wt	d-gdhR	OK	65.0428	57.3728	-0.181024	-0.704203	0.32735	0.943644	no
gene2470	gene2470	NGEG_RS0111515	NZ_AKCG01000007.1:44097-44877	FA19 Wt	d-gdhR	OK	527.104	485.561	-0.118435	-0.540524	0.4431	0.962716	no
gene2471	gene2471	NGEG_RS0111520	NZ_AKCG01000007.1:45030-47883	FA19 Wt	d-gdhR	OK	198.411	175.494	-0.177066	-0.813063	0.2481	0.88594	no
gene2472	gene2472	NGEG_RS0111525	NZ_AKCG01000007.1:47893-50016	FA19 Wt	d-gdhR	OK	269.74	218.428	-0.304415	-1.55572	0.0487	0.511763	no
gene2473	gene2473	NGEG_RS15435	NZ_AKCG01000007.1:47893-50016	FA19 Wt	d-gdhR	OK	75.9171	66.1056	-0.199652	-0.0980865	0.88935	0.987159	no
gene2474	gene2474	NGEG_RS0111530	NZ_AKCG01000007.1:50191-50362	FA19 Wt	d-gdhR	OK	152.663	196.943	0.36743	0.978491	0.1705	0.814211	no
gene2475	gene2475	NGEG_RS0111535	NZ_AKCG01000007.1:50376-51046	FA19 Wt	d-gdhR	OK	11.3944	14.1709	0.314606	0.894601	0.20605	0.848474	no
gene2476	gene2476	pyrG	NZ_AKCG01000007.1:51171-52806	FA19 Wt	d-gdhR	OK	657.384	582.868	-0.173566	-0.794346	0.2589	0.892903	no
gene2477	gene2477	NGEG_RS0111550	NZ_AKCG01000007.1:52917-54588	FA19 Wt	d-gdhR	OK	131.21	130.116	-0.0120833	-0.0561526	0.9353	0.990752	no
gene2478	gene2478	NGEG_RS0111555	NZ_AKCG01000007.1:54658-55762	FA19 Wt	d-gdhR	OK	276.178	285.858	0.0497034	0.228674	0.74155	0.986052	no
gene2479	gene2479	NGEG_RS0111560	NZ_AKCG01000007.1:55886-56360	FA19 Wt	d-gdhR	OK	1296.08	1735.52	0.421208	1.946	0.0076	0.166421	no
gene248	gene248	NGEG_RS13995	NZ_AKCG01000001.1:197602-197758	FA19 Wt	d-gdhR	OK	150.182	164.316	0.12976	0.304219	0.66395	0.986052	no
gene2480	gene2480	NGEG_RS0111565	NZ_AKCG01000007.1:56491-56875	FA19 Wt	d-gdhR	OK	395.108	370.835	-0.0914723	-0.40751	0.56175	0.986052	no
gene2481	gene2481	NGEG_RS0111570	NZ_AKCG01000007.1:57033-57993	FA19 Wt	d-gdhR	OK	244.211	252.112	0.0459375	0.214749	0.75215	0.986052	no
gene2482	gene2482	NGEG_RS0111575	NZ_AKCG01000007.1:58081-59803	FA19 Wt	d-gdhR	OK	510.73	502.245	-0.0241686	-0.110624	0.87565	0.987159	no
gene2483	gene2483	NGEG_RS0111580	NZ_AKCG01000007.1:59881-60655	FA19 Wt	d-gdhR	OK	285.508	263.748	-0.114372	-0.533404	0.4419	0.962716	no
gene2484	gene2484	NGEG_RS0111585	NZ_AKCG01000007.1:60697-61600	FA19 Wt	d-gdhR	OK	96.2596	83.9418	-0.197542	-0.857168	0.2289	0.860904	no
gene2485	gene2485	NGEG_RS0111590	NZ_AKCG01000007.1:61748-62537	FA19 Wt	d-gdhR	OK	285.786	259.644	-0.138397	-0.637388	0.35875	0.954711	no
gene2486	gene2486	NGEG_RS15440	NZ_AKCG01000007.1:61748-62537	FA19 Wt	d-gdhR	OK	3259.59	1707.36	-0.932925	-0.570495	0.4646	0.972327	no
gene2487	gene2487	NGEG_RS0111595	NZ_AKCG01000007.1:62985-63408	FA19 Wt	d-gdhR	OK	362.46	308.301	-0.233483	-1.0584	0.1339	0.751294	no
gene2488	gene2488	NGEG_RS0111600	NZ_AKCG01000007.1:63525-64197	FA19 Wt	d-gdhR	OK	226.558	225.158	-0.0089461	-0.0416139	0.9495	0.990752	no
gene2489	gene2489	NGEG_RS0111605	NZ_AKCG01000007.1:64212-64839	FA19 Wt	d-gdhR	OK	287.108	309.783	0.109663	0.509198	0.4692	0.973917	no
gene249	gene249	NGEG_RS0101085	NZ_AKCG01000001.1:197898-201333	FA19 Wt	d-gdhR	OK	190.612	196.79	0.0460141	0.210597	0.7707	0.986052	no
gene2490	gene2490	NGEG_RS0111610	NZ_AKCG01000007.1:64945-65764	FA19 Wt	d-gdhR	OK	2842.53	3129.71	0.138851	0.613459	0.37925	0.955833	no
gene2491	gene2491	NGEG_RS0111615	NZ_AKCG01000007.1:66023-66464	FA19 Wt	d-gdhR	OK	391.818	450	0.199739	0.917631	0.1878	0.837892	no
gene2492	gene2492	NGEG_RS0111620	NZ_AKCG01000007.1:66526-67933	FA19 Wt	d-gdhR	OK	974.561	1036.58	0.0890066	0.402141	0.56915	0.986052	no
gene2493	gene2493	NGEG_RS0111625	NZ_AKCG01000007.1:68106-70289	FA19 Wt	d-gdhR	OK	253.321	311.29	0.297292	1.01639	0.14665	0.762083	no
gene2494	gene2494	NGEG_RS0111630	NZ_AKCG01000007.1:68106-70289	FA19 Wt	d-gdhR	OK	220.085	243.295	0.144641	0.433754	0.53315	0.983455	no
gene2495	gene2495	NGEG_RS0111635	NZ_AKCG01000007.1:70603-73189	FA19 Wt	d-gdhR	OK	1249.94	1379.75	0.142548	0.607582	0.3849	0.956623	no
gene2496	gene2496	NGEG_RS0111640	NZ_AKCG01000007.1:73330-74326	FA19 Wt	d-gdhR	OK	230.207	201.183	-0.194424	-0.907184	0.19575	0.839566	no
gene2497	gene2497	NGEG_RS0111645	NZ_AKCG01000007.1:74444-75458	FA19 Wt	d-gdhR	OK	1348.11	1320.85	-0.029473	-0.132749	0.84715	0.986052	no
gene2498	gene2498	NGEG_RS0111650	NZ_AKCG01000007.1:75537-75831	FA19 Wt	d-gdhR	OK	498.516	528.083	0.0831246	0.367295	0.6025	0.986052	no
gene2499	gene2499	NGEG_RS0111655	NZ_AKCG01000007.1:75897-76389	FA19 Wt	d-gdhR	OK	418.22	436.631	0.0621503	0.287526	0.6824	0.986052	no
gene25	gene25	NGEG_RS0100120	NZ_AKCG01000001.1:15389-17011	FA19 Wt	d-gdhR	OK	263.07	238.02	-0.144362	-0.576616	0.41495	0.958	no
gene250	gene250	NGEG_RS14000	NZ_AKCG01000001.1:201656-201854	FA19 Wt	d-gdhR	OK	2.97221	3.85227	0.374175	0.294646	0.70735	0.986052	no
gene2500	gene2500	NGEG_RS0111660	NZ_AKCG01000007.1:76399-78127	FA19 Wt	d-gdhR	OK	654.643	771.99	0.237873	1.07614	0.1248	0.731192	no
gene2502	gene2502	NGEG_RS0111670	NZ_AKCG01000007.1:79190-79844	FA19 Wt	d-gdhR	OK	1204.22	1426.38	0.244257	1.11034	0.1185	0.726373	no
gene2503	gene2503	NGEG_RS0111675	NZ_AKCG01000007.1:79922-80588	FA19 Wt	d-gdhR	OK	631.197	869.762	0.46253	2.10437	0.0034	0.1054	no
gene2504	gene2504	NGEG_RS0111680	NZ_AKCG01000007.1:80679-82853	FA19 Wt	d-gdhR	OK	351.176	446.644	0.346928	1.04077	0.1403	0.759703	no
gene2505	gene2505	NGEG_RS0111685	NZ_AKCG01000007.1:80679-82853	FA19 Wt	d-gdhR	OK	266.216	285.278	0.0997711	0.344468	0.62855	0.986052	no
gene2506	gene2506	NGEG_RS0111690	NZ_AKCG01000007.1:82898-83978	FA19 Wt	d-gdhR	OK	186.529	197.136	0.0797922	0.375943	0.5842	0.986052	no
gene2507	gene2507	NGEG_RS0111695	NZ_AKCG01000007.1:84171-84906	FA19 Wt	d-gdhR	OK	472.745	497.975	0.0750101	0.347279	0.62235	0.986052	no
gene2508	gene2508	NGEG_RS0111700	NZ_AKCG01000007.1:84981-85851	FA19 Wt	d-gdhR	OK	231.876	276.105	0.251863	1.17225	0.09275	0.657341	no
gene2509	gene2509	NGEG_RS0111705	NZ_AKCG01000007.1:86085-86517	FA19 Wt	d-gdhR	OK	48.5397	44.1578	-0.136495	-0.468038	0.50295	0.983455	no
gene251	gene251	NGEG_RS0101095	NZ_AKCG01000001.1:201865-202280	FA19 Wt	d-gdhR	OK	303.681	274.949	-0.143395	-0.491981	0.48725	0.983072	no
gene2510	gene2510	NGEG_RS0111710	NZ_AKCG01000007.1:86527-87382	FA19 Wt	d-gdhR	OK	137.056	127.172	-0.107988	-0.484426	0.48325	0.98154	no
gene2511	gene2511	NGEG_RS0111715	NZ_AKCG01000007.1:87432-88485	FA19 Wt	d-gdhR	OK	328.355	297.248	-0.143592	-0.665121	0.3384	0.950433	no
gene2517	gene2517	NGEG_RS0111745	NZ_AKCG01000007.1:89235-89799	FA19 Wt	d-gdhR	OK	314.459	288.595	-0.123826	-0.568035	0.411	0.958	no
gene2518	gene2518	NGEG_RS0111750	NZ_AKCG01000007.1:89904-90327	FA19 Wt	d-gdhR	OK	158.355	169.668	0.0995562	0.415193	0.55035	0.986052	no
gene2519	gene2519	NGEG_RS0111760	NZ_AKCG01000007.1:90505-90841	FA19 Wt	d-gdhR	OK	4551.5	5113.52	0.167975	0.759773	0.28185	0.909069	no
gene252	gene252	NGEG_RS0101100	NZ_AKCG01000001.1:201865-202280	FA19 Wt	d-gdhR	OK	231.203	205.264	-0.17168	-0.417566	0.56265	0.986052	no
gene2520	gene2520	NGEG_RS0111765	NZ_AKCG01000007.1:90969-91875	FA19 Wt	d-gdhR	OK	343.751	419.229	0.286374	1.3142	0.0616	0.555304	no
gene2521	gene2521	NGEG_RS0111770	NZ_AKCG01000007.1:91936-92515	FA19 Wt	d-gdhR	OK	907.429	950.322	0.0666307	0.30458	0.66965	0.986052	no
gene2522	gene2522	NGEG_RS0111775	NZ_AKCG01000007.1:92572-93475	FA19 Wt	d-gdhR	OK	235.389	234.098	-0.00793778	-0.0368964	0.9579	0.993916	no
gene2523	gene2523	NGEG_RS0111780	NZ_AKCG01000007.1:93515-94646	FA19 Wt	d-gdhR	OK	382.042	357.221	-0.0969124	-0.439933	0.52345	0.983455	no
gene2524	gene2524	NGEG_RS0111785	NZ_AKCG01000007.1:94849-97474	FA19 Wt	d-gdhR	OK	565.46	532.814	-0.085793	-0.386419	0.5792	0.986052	no
gene2525	gene2525	NGEG_RS13600	NZ_AKCG01000007.1:97535-97790	FA19 Wt	d-gdhR	OK	67.2649	57.2135	-0.233496	-0.646095	0.3708	0.954711	no
gene2526	gene2526	NGEG_RS0111790	NZ_AKCG01000007.1:98260-98930	FA19 Wt	d-gdhR	OK	62.2384	73.0682	0.231439	0.937523	0.17955	0.82613	no
gene2527	gene2527	NGEG_RS13610	NZ_AKCG01000007.1:99746-99890	FA19 Wt	d-gdhR	OK	77.61	55.9692	-0.47161	-0.714472	0.33655	0.949538	no
gene2528	gene2528	gpmA	NZ_AKCG01000007.1:99906-100590	FA19 Wt	d-gdhR	OK	508.899	513.098	0.0118554	0.0553776	0.9401	0.990752	no
gene2529	gene2529	NGEG_RS0111805	NZ_AKCG01000007.1:100738-103042	FA19 Wt	d-gdhR	OK	168.547	142.637	-0.24081	-1.09707	0.1154	0.717273	no
gene253	gene253	NGEG_RS0101105	NZ_AKCG01000001.1:202321-203411	FA19 Wt	d-gdhR	OK	457.021	596.432	0.384096	0.760809	0.27435	0.909069	no
gene2530	gene2530	NGEG_RS0111810	NZ_AKCG01000007.1:103061-104780	FA19 Wt	d-gdhR	OK	59.0959	47.2383	-0.323101	-1.46918	0.03655	0.442166	no
gene2531	gene2531	NGEG_RS0111815	NZ_AKCG01000007.1:104879-105632	FA19 Wt	d-gdhR	OK	65.0567	51.7086	-0.331292	-1.37362	0.0544	0.526046	no
gene2532	gene2532	NGEG_RS15445	NZ_AKCG01000007.1:105809-106010	FA19 Wt	d-gdhR	OK	92.0503	64.3659	-0.516125	-1.34517	0.0629	0.559111	no
gene2533	gene2533	NGEG_RS0111820	NZ_AKCG01000007.1:106175-107138	FA19 Wt	d-gdhR	OK	12.5855	13.457	0.0965997	0.313483	0.65875	0.986052	no
gene2534	gene2534	NGEG_RS0111825	NZ_AKCG01000007.1:107647-108007	FA19 Wt	d-gdhR	NOTEST	0	0	0	0	1	1	no
gene2535	gene2535	NGEG_RS0111830	NZ_AKCG01000007.1:108127-109213	FA19 Wt	d-gdhR	NOTEST	0	0	0	0	1	1	no
gene2536	gene2536	NGEG_RS15450	NZ_AKCG01000007.1:109222-109513	FA19 Wt	d-gdhR	NOTEST	0	0	0	0	1	1	no
gene2537	gene2537	NGEG_RS0111835	NZ_AKCG01000007.1:109520-110984	FA19 Wt	d-gdhR	NOTEST	0	0	0	0	1	1	no
gene2538	gene2538	NGEG_RS0111840	NZ_AKCG01000007.1:111021-111339	FA19 Wt	d-gdhR	NOTEST	0	0	0	0	1	1	no
gene2539	gene2539	NGEG_RS0111845	NZ_AKCG01000008.1:123-402	FA19 Wt	d-gdhR	NOTEST	0	0	0	0	1	1	no
gene254	gene254	NGEG_RS0101110	NZ_AKCG01000001.1:202321-203411	FA19 Wt	d-gdhR	OK	289.861	321.835	0.15096	0.606882	0.3809	0.956482	no
gene2540	gene2540	NGEG_RS0111850	NZ_AKCG01000008.1:408-693	FA19 Wt	d-gdhR	OK	34.7904	38.1833	0.134252	0.3494	0.61945	0.986052	no
gene2541	gene2541	NGEG_RS0111855	NZ_AKCG01000008.1:700-898	FA19 Wt	d-gdhR	OK	48.5774	38.1473	-0.348705	-0.719113	0.31425	0.936245	no
gene2542	gene2542	NGEG_RS0111860	NZ_AKCG01000008.1:902-2275	FA19 Wt	d-gdhR	OK	60.6474	68.0509	0.166169	0.436584	0.53575	0.983455	no
gene2543	gene2543	NGEG_RS0111865	NZ_AKCG01000008.1:902-2275	FA19 Wt	d-gdhR	OK	16.6102	19.3508	0.220324	0.638303	0.36645	0.954711	no
gene2544	gene2544	NGEG_RS0111875	NZ_AKCG01000008.1:3253-3658	FA19 Wt	d-gdhR	OK	155.386	151.535	-0.0362061	-0.151005	0.8319	0.986052	no
gene2545	gene2545	NGEG_RS0111880	NZ_AKCG01000008.1:3697-4879	FA19 Wt	d-gdhR	OK	122.704	147.635	0.266861	1.2353	0.08135	0.642438	no
gene2546	gene2546	NGEG_RS0111885	NZ_AKCG01000008.1:4981-7093	FA19 Wt	d-gdhR	OK	143.033	122.46	-0.224047	-1.0312	0.1394	0.759703	no
gene2547	gene2547	NGEG_RS0111890	NZ_AKCG01000008.1:7609-8788	FA19 Wt	d-gdhR	OK	154.124	206.109	0.419319	1.95516	0.0066	0.151556	no
gene2548	gene2548	NGEG_RS0111895	NZ_AKCG01000008.1:8965-9721	FA19 Wt	d-gdhR	OK	71.146	91.0278	0.355524	1.52562	0.0336	0.434	no
gene2549	gene2549	NGEG_RS15455	NZ_AKCG01000008.1:10158-11255	FA19 Wt	d-gdhR	NOTEST	0	0	0	0	1	1	no
gene255	gene255	NGEG_RS0101115	NZ_AKCG01000001.1:203462-204755	FA19 Wt	d-gdhR	OK	106.483	119.34	0.164457	0.760062	0.27555	0.909069	no
gene2550	gene2550	NGEG_RS0111900	NZ_AKCG01000008.1:10158-11255	FA19 Wt	d-gdhR	OK	5288.3	4467.27	-0.243411	-1.02524	0.1452	0.761302	no
gene2551	gene2551	NGEG_RS15460	NZ_AKCG01000008.1:10158-11255	FA19 Wt	d-gdhR	OK	1064	744.616	-0.514935	-0.260249	0.72695	0.986052	no
gene2552	gene2552	NGEG_RS0111905	NZ_AKCG01000008.1:11272-11830	FA19 Wt	d-gdhR	OK	328.551	341.947	0.0576589	0.266306	0.69845	0.986052	no
gene2553	gene2553	NGEG_RS0111910	NZ_AKCG01000008.1:11904-13539	FA19 Wt	d-gdhR	OK	578.651	533.664	-0.11676	-0.52866	0.44585	0.962716	no
gene2554	gene2554	NGEG_RS0111915	NZ_AKCG01000008.1:13601-13919	FA19 Wt	d-gdhR	OK	134.274	150.045	0.160215	0.625587	0.379	0.955833	no
gene2555	gene2555	NGEG_RS0111920	NZ_AKCG01000008.1:13939-15046	FA19 Wt	d-gdhR	OK	291.412	307.499	0.0775211	0.355272	0.60895	0.986052	no
gene2556	gene2556	NGEG_RS0111925	NZ_AKCG01000008.1:15411-15843	FA19 Wt	d-gdhR	OK	401.785	397.599	-0.0151068	-0.0691965	0.92125	0.990752	no
gene2557	gene2557	nusA	NZ_AKCG01000008.1:15870-17373	FA19 Wt	d-gdhR	OK	814.42	662.741	-0.297328	-1.34665	0.05505	0.526046	no
gene2558	gene2558	NGEG_RS0111935	NZ_AKCG01000008.1:17384-20216	FA19 Wt	d-gdhR	OK	903.227	810.087	-0.157013	-0.692858	0.32735	0.943644	no
gene2559	gene2559	NGEG_RS0111940	NZ_AKCG01000008.1:20375-21716	FA19 Wt	d-gdhR	OK	46.8357	46.9144	0.00242314	0.0108044	0.9884	0.997278	no
gene256	gene256	NGEG_RS0101120	NZ_AKCG01000001.1:204810-206721	FA19 Wt	d-gdhR	OK	49.1504	54.0678	0.137566	0.627181	0.3722	0.954711	no
gene2560	gene2560	NGEG_RS0111945	NZ_AKCG01000008.1:21789-23130	FA19 Wt	d-gdhR	OK	44.7919	43.6548	-0.0370989	-0.157322	0.8249	0.986052	no
gene2561	gene2561	NGEG_RS0111950	NZ_AKCG01000008.1:23272-23899	FA19 Wt	d-gdhR	OK	145.497	169.486	0.220184	0.978595	0.1681	0.807922	no
gene2562	gene2562	NGEG_RS0111955	NZ_AKCG01000008.1:23963-25382	FA19 Wt	d-gdhR	OK	62.4961	74.5162	0.253787	1.13041	0.11345	0.717273	no
gene2563	gene2563	NGEG_RS0111960	NZ_AKCG01000008.1:25708-26437	FA19 Wt	d-gdhR	OK	1004.59	838.39	-0.260913	-1.18734	0.0902	0.657341	no
gene2564	gene2564	NGEG_RS0111965	NZ_AKCG01000008.1:26495-27160	FA19 Wt	d-gdhR	OK	272.543	302.508	0.150491	0.657012	0.3458	0.951762	no
gene2565	gene2565	NGEG_RS0111970	NZ_AKCG01000008.1:26495-27160	FA19 Wt	d-gdhR	OK	154.684	200.412	0.373642	0.413953	0.544	0.986052	no
gene2566	gene2566	NGEG_RS13620	NZ_AKCG01000008.1:27435-27705	FA19 Wt	d-gdhR	OK	38.8431	21.6934	-0.840402	-1.91488	0.0124	0.238388	no
gene2567	gene2567	NGEG_RS0111980	NZ_AKCG01000008.1:28005-28470	FA19 Wt	d-gdhR	OK	817.874	888.347	0.119244	0.549292	0.42805	0.958	no
gene2568	gene2568	NGEG_RS0111985	NZ_AKCG01000008.1:28691-29750	FA19 Wt	d-gdhR	OK	493.263	490.696	-0.00752692	-0.0341325	0.96155	0.994787	no
gene2569	gene2569	NGEG_RS13625	NZ_AKCG01000008.1:30037-30280	FA19 Wt	d-gdhR	OK	171.498	181.295	0.080145	0.285893	0.68285	0.986052	no
gene257	gene257	NGEG_RS0101125	NZ_AKCG01000001.1:206768-207944	FA19 Wt	d-gdhR	OK	119.774	138.757	0.212256	0.994385	0.1639	0.802943	no
gene2570	gene2570	NGEG_RS0111990	NZ_AKCG01000008.1:30291-31647	FA19 Wt	d-gdhR	OK	493.307	452.593	-0.124271	-0.564351	0.41535	0.958	no
gene2571	gene2571	NGEG_RS0111995	NZ_AKCG01000008.1:31661-31934	FA19 Wt	d-gdhR	OK	551.46	483.311	-0.190305	-0.818807	0.24965	0.88594	no
gene2572	gene2572	NGEG_RS0112000	NZ_AKCG01000008.1:32058-32796	FA19 Wt	d-gdhR	OK	181.414	180.908	-0.0040286	-0.0182055	0.97865	0.995152	no
gene2573	gene2573	NGEG_RS0112005	NZ_AKCG01000008.1:32933-33845	FA19 Wt	d-gdhR	OK	241.64	175.304	-0.462999	-2.12363	0.0029	0.0971892	no
gene2574	gene2574	NGEG_RS0112010	NZ_AKCG01000008.1:33976-34384	FA19 Wt	d-gdhR	OK	14.7203	19.0604	0.372777	0.957594	0.17745	0.825738	no
gene2575	gene2575	NGEG_RS0112015	NZ_AKCG01000008.1:34446-34650	FA19 Wt	d-gdhR	OK	39.9928	37.4502	-0.0947685	-0.184625	0.80265	0.986052	no
gene2576	gene2576	NGEG_RS0112020	NZ_AKCG01000008.1:34773-35443	FA19 Wt	d-gdhR	OK	17.7845	19.51	0.133594	0.423124	0.54635	0.986052	no
gene2577	gene2577	NGEG_RS0112025	NZ_AKCG01000008.1:35716-36275	FA19 Wt	d-gdhR	OK	123.341	123.221	-0.00140796	-0.00463633	0.9966	0.999017	no
gene2578	gene2578	NGEG_RS15465	NZ_AKCG01000008.1:35716-36275	FA19 Wt	d-gdhR	OK	169.221	157.819	-0.100641	-0.257946	0.7158	0.986052	no
gene2579	gene2579	NGEG_RS0112035	NZ_AKCG01000009.1:8-341	FA19 Wt	d-gdhR	NOTEST	0	0.142873	inf	0	1	1	no
gene258	gene258	NGEG_RS0101130	NZ_AKCG01000001.1:208074-210481	FA19 Wt	d-gdhR	OK	87.0731	90.216	0.0511554	0.162879	0.8148	0.986052	no
gene2580	gene2580	NGEG_RS0112045	NZ_AKCG01000009.1:458-686	FA19 Wt	d-gdhR	OK	4.01184	1.37378	-1.54611	-1.05246	0.20685	0.848474	no
gene2581	gene2581	NGEG_RS0112050	NZ_AKCG01000009.1:858-1179	FA19 Wt	d-gdhR	NOTEST	0	0	0	0	1	1	no
gene2582	gene2582	NGEG_RS13630	NZ_AKCG01000009.1:858-1179	FA19 Wt	d-gdhR	NOTEST	0	0	0	0	1	1	no
gene2583	gene2583	NGEG_RS15470	NZ_AKCG01000009.1:1258-1447	FA19 Wt	d-gdhR	OK	50.7459	53.0262	0.0634133	0.130443	0.8463	0.986052	no
gene2584	gene2584	NGEG_RS0112060	NZ_AKCG01000009.1:1703-2306	FA19 Wt	d-gdhR	OK	196.362	190.351	-0.0448544	-0.207229	0.76955	0.986052	no
gene2585	gene2585	NGEG_RS0112070	NZ_AKCG01000009.1:2465-3005	FA19 Wt	d-gdhR	OK	1127.55	1067.29	-0.0792384	-0.361415	0.60575	0.986052	no
gene2586	gene2586	NGEG_RS0112075	NZ_AKCG01000009.1:3005-3365	FA19 Wt	d-gdhR	OK	670.718	723.066	0.108422	0.502464	0.47125	0.973917	no
gene2587	gene2587	NGEG_RS0112080	NZ_AKCG01000009.1:3381-3600	FA19 Wt	d-gdhR	OK	274.107	343.852	0.327051	1.27774	0.07525	0.617947	no
gene2588	gene2588	NGEG_RS0112085	NZ_AKCG01000009.1:4257-4545	FA19 Wt	d-gdhR	NOTEST	0	0	0	0	1	1	no
gene2589	gene2589	NGEG_RS0112090	NZ_AKCG01000009.1:4697-5131	FA19 Wt	d-gdhR	NOTEST	0	0	0	0	1	1	no
gene259	gene259	NGEG_RS0101135	NZ_AKCG01000001.1:208074-210481	FA19 Wt	d-gdhR	OK	105.584	112.879	0.0963875	0.317517	0.6518	0.986052	no
gene2590	gene2590	NGEG_RS13635	NZ_AKCG01000009.1:4697-5131	FA19 Wt	d-gdhR	NOTEST	0	0	0	0	1	1	no
gene2591	gene2591	NGEG_RS0112100	NZ_AKCG01000009.1:5199-5886	FA19 Wt	d-gdhR	NOTEST	0	0	0	0	1	1	no
gene2592	gene2592	NGEG_RS0112105	NZ_AKCG01000009.1:6025-6696	FA19 Wt	d-gdhR	NOTEST	0	0	0	0	1	1	no
gene2593	gene2593	NGEG_RS0112110	NZ_AKCG01000009.1:6025-6696	FA19 Wt	d-gdhR	OK	1.17114	1.54042	0.39541	0.442729	0.52835	0.983455	no
gene2594	gene2594	NGEG_RS0112115	NZ_AKCG01000009.1:6747-6963	FA19 Wt	d-gdhR	NOTEST	0	0	0	0	1	1	no
gene2595	gene2595	NGEG_RS0112120	NZ_AKCG01000009.1:7073-8467	FA19 Wt	d-gdhR	NOTEST	0	0	0	0	1	1	no
gene2596	gene2596	NGEG_RS13640	NZ_AKCG01000009.1:7073-8467	FA19 Wt	d-gdhR	OK	55.3971	43.7748	-0.339711	-1.21948	0.08905	0.657341	no
gene2597	gene2597	NGEG_RS0112135	NZ_AKCG01000009.1:8492-8687	FA19 Wt	d-gdhR	OK	573.4	598.791	0.062511	0.249728	0.7286	0.986052	no
gene2599	gene2599	NGEG_RS0112145	NZ_AKCG01000009.1:8977-10238	FA19 Wt	d-gdhR	OK	550.025	473.071	-0.217441	-0.736071	0.2862	0.909069	no
gene26	gene26	NGEG_RS13805	NZ_AKCG01000001.1:15389-17011	FA19 Wt	d-gdhR	OK	121.228	116.366	-0.0590604	-0.0611401	0.92955	0.990752	no
gene260	gene260	NGEG_RS12350	NZ_AKCG01000001.1:210494-212976	FA19 Wt	d-gdhR	OK	135.798	140.068	0.0446709	0.145554	0.84245	0.986052	no
gene2600	gene2600	NGEG_RS0112150	NZ_AKCG01000009.1:8977-10238	FA19 Wt	d-gdhR	OK	472.643	404.384	-0.225025	-0.673297	0.3393	0.950807	no
gene2601	gene2601	NGEG_RS0112160	NZ_AKCG01000009.1:10590-11553	FA19 Wt	d-gdhR	OK	78.2408	69.9759	-0.161064	-0.692441	0.3271	0.943644	no
gene2602	gene2602	NGEG_RS0112165	NZ_AKCG01000009.1:12186-12546	FA19 Wt	d-gdhR	NOTEST	0	0	0	0	1	1	no
gene2603	gene2603	NGEG_RS0112170	NZ_AKCG01000009.1:12666-13752	FA19 Wt	d-gdhR	NOTEST	0	0	0	0	1	1	no
gene2604	gene2604	NGEG_RS13650	NZ_AKCG01000009.1:13761-14052	FA19 Wt	d-gdhR	NOTEST	0	0	0	0	1	1	no
gene2605	gene2605	NGEG_RS0112175	NZ_AKCG01000009.1:14059-15523	FA19 Wt	d-gdhR	NOTEST	0	0	0	0	1	1	no
gene2606	gene2606	NGEG_RS0112180	NZ_AKCG01000009.1:15560-15878	FA19 Wt	d-gdhR	NOTEST	0	0	0	0	1	1	no
gene2607	gene2607	NGEG_RS0112185	NZ_AKCG01000010.1:0-300	FA19 Wt	d-gdhR	NOTEST	0	0	0	0	1	1	no
gene2608	gene2608	NGEG_RS15475	NZ_AKCG01000010.1:497-617	FA19 Wt	d-gdhR	NOTEST	0	0	0	0	1	1	no
gene261	gene261	NGEG_RS0101150	NZ_AKCG01000001.1:210494-212976	FA19 Wt	d-gdhR	OK	94.784	99.5349	0.0705595	0.214806	0.76325	0.986052	no
gene2614	gene2614	NGEG_RS0112215	NZ_AKCG01000011.1:0-1080	FA19 Wt	d-gdhR	NOTEST	0	0	0	0	1	1	no
gene2615	gene2615	NGEG_RS15480	NZ_AKCG01000011.1:1089-1380	FA19 Wt	d-gdhR	NOTEST	0	0	0	0	1	1	no
gene2616	gene2616	NGEG_RS15485	NZ_AKCG01000011.1:1387-2851	FA19 Wt	d-gdhR	NOTEST	0	0	0	0	1	1	no
gene2617	gene2617	NGEG_RS0112225	NZ_AKCG01000011.1:2888-3206	FA19 Wt	d-gdhR	NOTEST	0	0	0	0	1	1	no
gene2618	gene2618	NGEG_RS0112230	NZ_AKCG01000011.1:3333-3612	FA19 Wt	d-gdhR	NOTEST	0	0	0	0	1	1	no
gene2619	gene2619	NGEG_RS0112235	NZ_AKCG01000011.1:3618-3837	FA19 Wt	d-gdhR	NOTEST	0	0	0	0	1	1	no
gene262	gene262	NGEG_RS0101155	NZ_AKCG01000001.1:213170-214280	FA19 Wt	d-gdhR	OK	122.204	118.312	-0.0466995	-0.223017	0.76155	0.986052	no
gene263	gene263	NGEG_RS0101160	NZ_AKCG01000001.1:214311-214776	FA19 Wt	d-gdhR	OK	95.7459	93.2166	-0.038623	-0.164187	0.82095	0.986052	no
gene264	gene264	NGEG_RS0101165	NZ_AKCG01000001.1:214805-215648	FA19 Wt	d-gdhR	OK	234.505	247.281	0.0765354	0.359023	0.6123	0.986052	no
gene265	gene265	NGEG_RS14005	NZ_AKCG01000001.1:216047-216346	FA19 Wt	d-gdhR	NOTEST	0	0	0	0	1	1	no
gene266	gene266	NGEG_RS0101170	NZ_AKCG01000001.1:216047-216346	FA19 Wt	d-gdhR	OK	275.664	271.755	-0.0206074	-0.0799715	0.91	0.989825	no
gene267	gene267	NGEG_RS0101175	NZ_AKCG01000001.1:216386-218058	FA19 Wt	d-gdhR	OK	282.168	297.099	0.0743869	0.30811	0.67675	0.986052	no
gene268	gene268	NGEG_RS14010	NZ_AKCG01000001.1:216386-218058	FA19 Wt	d-gdhR	OK	257.394	255.903	-0.00838236	-0.00692595	0.99205	0.997278	no
gene269	gene269	NGEG_RS0101180	NZ_AKCG01000001.1:216386-218058	FA19 Wt	d-gdhR	OK	138.763	163.231	0.234292	0.397084	0.5766	0.986052	no
gene27	gene27	NGEG_RS0100125	NZ_AKCG01000001.1:15389-17011	FA19 Wt	d-gdhR	OK	111.373	136.308	0.291477	0.614735	0.3926	0.956623	no
gene270	gene270	NGEG_RS0101185	NZ_AKCG01000001.1:218944-219154	FA19 Wt	d-gdhR	OK	132.993	157.838	0.247097	0.767259	0.2787	0.909069	no
gene271	gene271	NGEG_RS0101195	NZ_AKCG01000001.1:219328-221524	FA19 Wt	d-gdhR	OK	3487.42	2869.15	-0.281537	-1.07096	0.12945	0.743139	no
gene272	gene272	NGEG_RS0101200	NZ_AKCG01000001.1:221542-222088	FA19 Wt	d-gdhR	OK	3109.81	2474.78	-0.329526	-1.48597	0.03295	0.43236	no
gene273	gene273	NGEG_RS0101205	NZ_AKCG01000001.1:222105-222753	FA19 Wt	d-gdhR	OK	2882.94	2496.39	-0.207701	-0.931675	0.1842	0.83513	no
gene274	gene274	NGEG_RS0101210	NZ_AKCG01000001.1:222753-223353	FA19 Wt	d-gdhR	OK	2664.35	2158.5	-0.303752	-1.37218	0.05365	0.526046	no
gene275	gene275	NGEG_RS0101215	NZ_AKCG01000001.1:223355-224471	FA19 Wt	d-gdhR	OK	3670.75	2717.19	-0.433963	-1.85281	0.00945	0.193686	no
gene276	gene276	NGEG_RS0101220	NZ_AKCG01000001.1:224622-227019	FA19 Wt	d-gdhR	OK	225.517	246.524	0.128493	0.581562	0.4058	0.958	no
gene277	gene277	NGEG_RS0101225	NZ_AKCG01000001.1:227139-227769	FA19 Wt	d-gdhR	OK	729.307	865.319	0.246706	1.12575	0.11135	0.717268	no
gene278	gene278	NGEG_RS0101230	NZ_AKCG01000001.1:227975-228599	FA19 Wt	d-gdhR	OK	1254.7	1277.28	0.0257317	0.116929	0.8656	0.987159	no
gene279	gene279	NGEG_RS0101235	NZ_AKCG01000001.1:228674-232009	FA19 Wt	d-gdhR	OK	420.111	451.186	0.102951	0.0773619	0.9173	0.990752	no
gene28	gene28	NGEG_RS0100130	NZ_AKCG01000001.1:17030-18416	FA19 Wt	d-gdhR	OK	110.674	129.791	0.229877	1.06729	0.12495	0.731192	no
gene280	gene280	NGEG_RS0101240	NZ_AKCG01000001.1:228674-232009	FA19 Wt	d-gdhR	OK	255.023	258.906	0.0218023	0.0780821	0.9126	0.990752	no
gene281	gene281	NGEG_RS0101245	NZ_AKCG01000001.1:228674-232009	FA19 Wt	d-gdhR	OK	274.933	242.091	-0.183531	-0.480845	0.49165	0.983072	no
gene282	gene282	NGEG_RS0101250	NZ_AKCG01000001.1:232124-233189	FA19 Wt	d-gdhR	OK	129.151	112.904	-0.193967	-0.890809	0.20565	0.848474	no
gene283	gene283	NGEG_RS0101255	NZ_AKCG01000001.1:233233-234127	FA19 Wt	d-gdhR	OK	120.578	107.862	-0.160774	-0.735155	0.29655	0.923925	no
gene284	gene284	NGEG_RS0101260	NZ_AKCG01000001.1:234472-235642	FA19 Wt	d-gdhR	OK	557.348	440.28	-0.340155	-1.55357	0.02855	0.400023	no
gene285	gene285	NGEG_RS0101265	NZ_AKCG01000001.1:235706-237116	FA19 Wt	d-gdhR	OK	348.329	334.044	-0.0604155	-0.276602	0.69665	0.986052	no
gene286	gene286	NGEG_RS0101270	NZ_AKCG01000001.1:237280-238201	FA19 Wt	d-gdhR	OK	2307.8	1977.43	-0.222888	-1.00597	0.14885	0.764282	no
gene287	gene287	NGEG_RS12360	NZ_AKCG01000001.1:237280-238201	FA19 Wt	d-gdhR	OK	69.3923	71.7256	0.0477125	0.0119785	0.97675	0.995152	no
gene288	gene288	NGEG_RS12365	NZ_AKCG01000001.1:237280-238201	FA19 Wt	d-gdhR	OK	71.7974	71.7205	-0.00154733	-0.000420356	0.98185	0.996313	no
gene289	gene289	NGEG_RS0101280	NZ_AKCG01000001.1:238215-239529	FA19 Wt	d-gdhR	OK	15.9636	16.8947	0.0817883	0.297272	0.6789	0.986052	no
gene29	gene29	NGEG_RS0100135	NZ_AKCG01000001.1:18756-20349	FA19 Wt	d-gdhR	OK	52.3561	49.1336	-0.091648	-0.397546	0.57205	0.986052	no
gene290	gene290	NGEG_RS0101290	NZ_AKCG01000001.1:239751-240426	FA19 Wt	d-gdhR	OK	13.1665	12.0105	-0.132576	-0.380419	0.58715	0.986052	no
gene291	gene291	NGEG_RS12370	NZ_AKCG01000001.1:240507-241759	FA19 Wt	d-gdhR	OK	56.7149	80.1316	0.498642	2.21098	0.0019	0.073625	no
gene292	gene292	NGEG_RS0101300	NZ_AKCG01000001.1:241793-243287	FA19 Wt	d-gdhR	OK	283.456	395.171	0.479353	2.22129	0.0022	0.0797143	no
gene293	gene293	NGEG_RS0101305	NZ_AKCG01000001.1:243505-243763	FA19 Wt	d-gdhR	OK	1748.49	2151.59	0.299292	1.42025	0.04815	0.508136	no
gene294	gene294	NGEG_RS0101310	NZ_AKCG01000001.1:243783-244227	FA19 Wt	d-gdhR	OK	3413	3936.88	0.206011	0.938469	0.18635	0.837225	no
gene295	gene295	NGEG_RS0101315	NZ_AKCG01000001.1:244312-246355	FA19 Wt	d-gdhR	OK	146.486	151.862	0.052003	0.238875	0.733	0.986052	no
gene296	gene296	NGEG_RS14015	NZ_AKCG01000001.1:246694-246898	FA19 Wt	d-gdhR	OK	93.7106	104.766	0.16088	0.44654	0.5386	0.983455	no
gene297	gene297	NGEG_RS0101320	NZ_AKCG01000001.1:246948-248270	FA19 Wt	d-gdhR	OK	177.866	185.177	0.0581156	0.248346	0.7372	0.986052	no
gene298	gene298	NGEG_RS0101325	NZ_AKCG01000001.1:246948-248270	FA19 Wt	d-gdhR	OK	330.334	324.823	-0.0242714	-0.0469394	0.9468	0.990752	no
gene299	gene299	NGEG_RS12375	NZ_AKCG01000001.1:248293-248422	FA19 Wt	d-gdhR	NOTEST	0	0	0	0	1	1	no
gene3	gene3	NGEG_RS0100020	NZ_AKCG01000001.1:499-1420	FA19 Wt	d-gdhR	OK	33.5745	39.955	0.251012	0.713598	0.31215	0.93493	no
gene30	gene30	NGEG_RS0100140	NZ_AKCG01000001.1:20377-21579	FA19 Wt	d-gdhR	OK	209.635	180.669	-0.21453	-0.704548	0.3117	0.93493	no
gene300	gene300	NGEG_RS0101330	NZ_AKCG01000001.1:248521-249676	FA19 Wt	d-gdhR	OK	46.3752	50.597	0.125699	0.52658	0.45785	0.967976	no
gene301	gene301	NGEG_RS0101335	NZ_AKCG01000001.1:249684-250259	FA19 Wt	d-gdhR	OK	133.891	118.309	-0.178498	-0.244074	0.73385	0.986052	no
gene302	gene302	NGEG_RS14020	NZ_AKCG01000001.1:249684-250259	FA19 Wt	d-gdhR	OK	359.451	376.168	0.0655822	0.282415	0.6875	0.986052	no
gene303	gene303	NGEG_RS0101340	NZ_AKCG01000001.1:250319-251594	FA19 Wt	d-gdhR	OK	79.3538	94.6259	0.253936	1.14717	0.10335	0.690333	no
gene304	gene304	NGEG_RS0101345	NZ_AKCG01000001.1:251778-252126	FA19 Wt	d-gdhR	OK	12.4371	10.6114	-0.229042	-0.485203	0.5114	0.983455	no
gene305	gene305	NGEG_RS0101350	NZ_AKCG01000001.1:252139-252355	FA19 Wt	d-gdhR	OK	66.5972	60.5125	-0.138228	-0.357242	0.6173	0.986052	no
gene306	gene306	NGEG_RS12385	NZ_AKCG01000001.1:252456-254178	FA19 Wt	d-gdhR	OK	40.1633	39.054	-0.0404046	-0.17385	0.80825	0.986052	no
gene307	gene307	NGEG_RS0101360	NZ_AKCG01000001.1:254370-254652	FA19 Wt	d-gdhR	OK	143.381	150.573	0.070609	0.261439	0.7135	0.986052	no
gene308	gene308	NGEG_RS0101365	NZ_AKCG01000001.1:254672-255899	FA19 Wt	d-gdhR	OK	161.116	144.906	-0.152986	-0.713449	0.3129	0.93493	no
gene309	gene309	NGEG_RS0101375	NZ_AKCG01000001.1:256387-257047	FA19 Wt	d-gdhR	OK	148.676	158.063	0.0883269	0.399664	0.5705	0.986052	no
gene31	gene31	NGEG_RS0100145	NZ_AKCG01000001.1:20377-21579	FA19 Wt	d-gdhR	OK	176.381	151.621	-0.218222	-0.690195	0.33335	0.943644	no
gene310	gene310	NGEG_RS0101380	NZ_AKCG01000001.1:257074-257590	FA19 Wt	d-gdhR	OK	172.488	131.961	-0.386381	-1.67993	0.0187	0.319834	no
gene311	gene311	NGEG_RS0101385	NZ_AKCG01000001.1:257677-258100	FA19 Wt	d-gdhR	OK	205.873	186.523	-0.142403	-0.612903	0.3902	0.956623	no
gene312	gene312	NGEG_RS0101390	NZ_AKCG01000001.1:258365-259369	FA19 Wt	d-gdhR	OK	162.108	148.974	-0.12189	-0.293702	0.6739	0.986052	no
gene313	gene313	NGEG_RS0101395	NZ_AKCG01000001.1:258365-259369	FA19 Wt	d-gdhR	OK	161.961	165.231	0.0288421	0.113201	0.87285	0.987159	no
gene315	gene315	NGEG_RS0101405	NZ_AKCG01000001.1:259861-260947	FA19 Wt	d-gdhR	OK	116.892	117.017	0.00153753	0.00709726	0.9911	0.997278	no
gene316	gene316	NGEG_RS0101410	NZ_AKCG01000001.1:261003-262524	FA19 Wt	d-gdhR	OK	234.984	209.691	-0.1643	-0.75165	0.2824	0.909069	no
gene317	gene317	NGEG_RS12390	NZ_AKCG01000001.1:262551-262701	FA19 Wt	d-gdhR	OK	156.02	148.96	-0.0668025	-0.14775	0.83235	0.986052	no
gene318	gene318	NGEG_RS0101420	NZ_AKCG01000001.1:262726-264226	FA19 Wt	d-gdhR	OK	314.403	318.413	0.0182863	0.0841372	0.90795	0.989825	no
gene319	gene319	NGEG_RS0101425	NZ_AKCG01000001.1:264363-264993	FA19 Wt	d-gdhR	OK	180.273	158.772	-0.183223	-0.814778	0.2427	0.881253	no
gene32	gene32	NGEG_RS0100150	NZ_AKCG01000001.1:21637-22024	FA19 Wt	d-gdhR	OK	1578.54	1449.92	-0.122611	-0.557441	0.42425	0.958	no
gene320	gene320	NGEG_RS0101430	NZ_AKCG01000001.1:265039-265576	FA19 Wt	d-gdhR	OK	55.0073	52.9006	-0.0563404	-0.212831	0.76495	0.986052	no
gene321	gene321	NGEG_RS12395	NZ_AKCG01000001.1:265602-265749	FA19 Wt	d-gdhR	OK	71.9241	48.6848	-0.563004	-0.892954	0.23045	0.860904	no
gene322	gene322	NGEG_RS0101435	NZ_AKCG01000001.1:265831-267112	FA19 Wt	d-gdhR	OK	968.804	1034.75	0.0950052	0.429487	0.5384	0.983455	no
gene323	gene323	NGEG_RS0101440	NZ_AKCG01000001.1:267401-268781	FA19 Wt	d-gdhR	OK	141.864	129.134	-0.135636	-0.630287	0.3641	0.954711	no
gene324	gene324	NGEG_RS0101445	NZ_AKCG01000001.1:268923-269748	FA19 Wt	d-gdhR	OK	326.087	339.27	0.0571795	0.265974	0.7073	0.986052	no
gene325	gene325	NGEG_RS0101450	NZ_AKCG01000001.1:269749-270265	FA19 Wt	d-gdhR	OK	392.46	416.072	0.0842889	0.391895	0.5773	0.986052	no
gene326	gene326	NGEG_RS0101455	NZ_AKCG01000001.1:270383-271319	FA19 Wt	d-gdhR	OK	436.708	435.167	-0.00509841	-0.0231647	0.97175	0.995152	no
gene327	gene327	NGEG_RS14025	NZ_AKCG01000001.1:271354-271552	FA19 Wt	d-gdhR	OK	33.7127	27.6915	-0.283849	-0.506558	0.47895	0.978835	no
gene328	gene328	NGEG_RS0101460	NZ_AKCG01000001.1:271604-271970	FA19 Wt	d-gdhR	NOTEST	0.556417	0.243227	-1.19387	0	1	1	no
gene329	gene329	NGEG_RS14030	NZ_AKCG01000001.1:272152-272449	FA19 Wt	d-gdhR	OK	44.3685	49.7668	0.16565	0.473896	0.5026	0.983455	no
gene33	gene33	NGEG_RS0100155	NZ_AKCG01000001.1:22076-22547	FA19 Wt	d-gdhR	OK	747.677	724.711	-0.0450093	-0.208439	0.76595	0.986052	no
gene330	gene330	NGEG_RS0101470	NZ_AKCG01000001.1:272470-273151	FA19 Wt	d-gdhR	OK	14.6293	18.4854	0.337525	1.05178	0.1421	0.761302	no
gene331	gene331	NGEG_RS12400	NZ_AKCG01000001.1:273228-274467	FA19 Wt	d-gdhR	OK	239.837	268.062	0.160508	0.742952	0.2972	0.924788	no
gene332	gene332	NGEG_RS0101485	NZ_AKCG01000001.1:274646-276020	FA19 Wt	d-gdhR	OK	300.377	282.786	-0.0870617	-0.400121	0.5758	0.986052	no
gene333	gene333	NGEG_RS12405	NZ_AKCG01000001.1:276043-276232	FA19 Wt	d-gdhR	OK	24.4902	25.5213	0.0595008	0.0920467	0.88945	0.987159	no
gene334	gene334	NGEG_RS0101490	NZ_AKCG01000001.1:276233-277238	FA19 Wt	d-gdhR	OK	175.081	162.954	-0.103555	-0.484982	0.4921	0.983072	no
gene335	gene335	NGEG_RS0101495	NZ_AKCG01000001.1:277426-277666	FA19 Wt	d-gdhR	OK	92.9808	100.327	0.109705	0.341844	0.62795	0.986052	no
gene336	gene336	NGEG_RS0101500	NZ_AKCG01000001.1:277668-278205	FA19 Wt	d-gdhR	OK	160.745	129.005	-0.317345	-1.36608	0.05225	0.524	no
gene337	gene337	NGEG_RS0101505	NZ_AKCG01000001.1:278243-279125	FA19 Wt	d-gdhR	OK	112.929	114.06	0.014369	0.063546	0.92625	0.990752	no
gene338	gene338	NGEG_RS12410	NZ_AKCG01000001.1:279727-279913	FA19 Wt	d-gdhR	OK	1337.86	1456.06	0.122135	0.523102	0.45505	0.967976	no
gene339	gene339	NGEG_RS0101515	NZ_AKCG01000001.1:280028-280823	FA19 Wt	d-gdhR	OK	438.485	525.179	0.260281	1.19796	0.08945	0.657341	no
gene34	gene34	NGEG_RS0100160	NZ_AKCG01000001.1:22620-22887	FA19 Wt	d-gdhR	OK	2807.22	2407.93	-0.221348	-1.01312	0.1443	0.761302	no
gene340	gene340	NGEG_RS0101520	NZ_AKCG01000001.1:281047-283651	FA19 Wt	d-gdhR	OK	277.41	307.913	0.150501	0.684835	0.3238	0.942516	no
gene341	gene341	NGEG_RS0101525	NZ_AKCG01000001.1:283696-284366	FA19 Wt	d-gdhR	NOTEST	0.0558436	0.0721271	0.369149	0	1	1	no
gene342	gene342	NGEG_RS0101530	NZ_AKCG01000001.1:284499-284691	FA19 Wt	d-gdhR	OK	42.0296	61.9435	0.559546	1.15843	0.10485	0.692553	no
gene343	gene343	NGEG_RS0101535	NZ_AKCG01000001.1:284723-285192	FA19 Wt	d-gdhR	OK	62.4385	76.6143	0.295176	1.20554	0.1545	0.777201	no
gene344	gene344	NGEG_RS14035	NZ_AKCG01000001.1:285248-285629	FA19 Wt	d-gdhR	OK	53.7611	71.4085	0.409532	1.4125	0.04295	0.473956	no
gene345	gene345	NGEG_RS0101550	NZ_AKCG01000001.1:285631-286009	FA19 Wt	d-gdhR	OK	38.7304	39.8926	0.0426548	0.129959	0.8637	0.987086	no
gene346	gene346	NGEG_RS0101555	NZ_AKCG01000001.1:286066-286953	FA19 Wt	d-gdhR	OK	37.7183	46.6167	0.30558	0.791133	0.27405	0.909069	no
gene347	gene347	NGEG_RS0101560	NZ_AKCG01000001.1:286066-286953	FA19 Wt	d-gdhR	OK	14.929	18.0057	0.270341	0.613019	0.3863	0.956623	no
gene348	gene348	NGEG_RS0101565	NZ_AKCG01000001.1:286995-287862	FA19 Wt	d-gdhR	OK	12.3516	13.7265	0.15227	0.517523	0.4812	0.980302	no
gene349	gene349	NGEG_RS12425	NZ_AKCG01000001.1:287897-288996	FA19 Wt	d-gdhR	OK	8.54557	7.85888	-0.120853	-0.0404389	0.8611	0.986052	no
gene35	gene35	NGEG_RS0100165	NZ_AKCG01000001.1:23043-23727	FA19 Wt	d-gdhR	OK	1779.13	1947.27	0.130279	0.589547	0.3981	0.956623	no
gene350	gene350	NGEG_RS0101570	NZ_AKCG01000001.1:287897-288996	FA19 Wt	d-gdhR	OK	78.7666	95.4684	0.27744	1.24348	0.0796	0.638861	no
gene351	gene351	NGEG_RS0101575	NZ_AKCG01000001.1:289072-289948	FA19 Wt	d-gdhR	OK	23.88	24.2333	0.021185	0.0778693	0.91065	0.990097	no
gene352	gene352	NGEG_RS0101580	NZ_AKCG01000001.1:289982-290738	FA19 Wt	d-gdhR	OK	92.2461	90.4663	-0.028107	-0.11898	0.8695	0.987159	no
gene353	gene353	NGEG_RS0101585	NZ_AKCG01000001.1:291028-291394	FA19 Wt	d-gdhR	OK	6648.74	5775.23	-0.203202	-0.912481	0.19275	0.838938	no
gene354	gene354	NGEG_RS0101590	NZ_AKCG01000001.1:291408-292667	FA19 Wt	d-gdhR	OK	2764.62	2652.26	-0.0598589	-0.184834	0.7898	0.986052	no
gene355	gene355	NGEG_RS0101595	NZ_AKCG01000001.1:291408-292667	FA19 Wt	d-gdhR	OK	4558.94	3997.89	-0.18946	-0.551993	0.4271	0.958	no
gene356	gene356	NGEG_RS0101600	NZ_AKCG01000001.1:292682-292928	FA19 Wt	d-gdhR	OK	10304	9817.1	-0.069841	-0.31733	0.65285	0.986052	no
gene357	gene357	NGEG_RS14040	NZ_AKCG01000001.1:292972-293675	FA19 Wt	d-gdhR	OK	4.88113	5.09487	0.0618315	0.144465	0.83965	0.986052	no
gene358	gene358	NGEG_RS14045	NZ_AKCG01000001.1:294015-295395	FA19 Wt	d-gdhR	OK	21.363	23.3244	0.126723	0.562402	0.46505	0.972449	no
gene359	gene359	NGEG_RS0101610	NZ_AKCG01000001.1:295512-296919	FA19 Wt	d-gdhR	OK	185.234	229.564	0.309544	1.43194	0.042	0.469189	no
gene36	gene36	NGEG_RS0100170	NZ_AKCG01000001.1:23856-24372	FA19 Wt	d-gdhR	OK	361.518	326.283	-0.147944	-0.685261	0.33045	0.943644	no
gene360	gene360	NGEG_RS0101615	NZ_AKCG01000001.1:296931-297609	FA19 Wt	d-gdhR	OK	2100.66	2161.09	0.0409169	0.190131	0.7915	0.986052	no
gene361	gene361	NGEG_RS0101620	NZ_AKCG01000001.1:297798-299956	FA19 Wt	d-gdhR	OK	98.2961	91.5797	-0.102106	-0.450851	0.5157	0.983455	no
gene362	gene362	NGEG_RS0101625	NZ_AKCG01000001.1:297798-299956	FA19 Wt	d-gdhR	OK	123.891	113.302	-0.128905	-0.200383	0.7745	0.986052	no
gene363	gene363	NGEG_RS0101630	NZ_AKCG01000001.1:299964-300573	FA19 Wt	d-gdhR	OK	194.811	165.414	-0.235995	-1.05805	0.13005	0.744859	no
gene364	gene364	NGEG_RS0101635	NZ_AKCG01000001.1:300616-301387	FA19 Wt	d-gdhR	OK	244.932	206.15	-0.248685	-1.15136	0.101	0.686247	no
gene365	gene365	NGEG_RS0101640	NZ_AKCG01000001.1:301399-302086	FA19 Wt	d-gdhR	OK	399.185	366.759	-0.122228	-0.579883	0.42	0.958	no
gene366	gene366	NGEG_RS0101645	NZ_AKCG01000001.1:302089-302293	FA19 Wt	d-gdhR	OK	1600.42	1257.8	-0.347551	-1.54478	0.0265	0.386588	no
gene367	gene367	NGEG_RS0101650	NZ_AKCG01000001.1:302339-302663	FA19 Wt	d-gdhR	OK	736.81	700.051	-0.0738308	-0.339199	0.6262	0.986052	no
gene368	gene368	NGEG_RS0101655	NZ_AKCG01000001.1:302736-303060	FA19 Wt	d-gdhR	OK	588.917	637.589	0.114563	0.519915	0.4557	0.967976	no
gene369	gene369	NGEG_RS0101660	NZ_AKCG01000001.1:303200-304265	FA19 Wt	d-gdhR	OK	3150.67	2686.46	-0.229955	-1.00211	0.15925	0.78988	no
gene37	gene37	NGEG_RS0100175	NZ_AKCG01000001.1:24510-26457	FA19 Wt	d-gdhR	OK	91.6694	102.311	0.158442	0.644879	0.3554	0.954711	no
gene370	gene370	NGEG_RS0101665	NZ_AKCG01000001.1:304537-304987	FA19 Wt	d-gdhR	OK	41.0961	53.9274	0.392017	1.4125	0.04555	0.491148	no
gene371	gene371	NGEG_RS0101670	NZ_AKCG01000001.1:305130-306249	FA19 Wt	d-gdhR	OK	72.3199	75.2726	0.0577326	0.260144	0.717	0.986052	no
gene372	gene372	NGEG_RS0101675	NZ_AKCG01000001.1:306379-306646	FA19 Wt	d-gdhR	OK	1643.98	1550.89	-0.0840908	-0.390609	0.57255	0.986052	no
gene373	gene373	NGEG_RS0101680	NZ_AKCG01000001.1:306853-308710	FA19 Wt	d-gdhR	OK	707.865	693.257	-0.0300834	-0.135599	0.84495	0.986052	no
gene374	gene374	NGEG_RS0101685	NZ_AKCG01000001.1:308713-309649	FA19 Wt	d-gdhR	OK	684.011	648.987	-0.0758306	-0.344086	0.6268	0.986052	no
gene375	gene375	NGEG_RS0101690	NZ_AKCG01000001.1:309853-310123	FA19 Wt	d-gdhR	OK	12681.7	11909	-0.0906941	-0.405983	0.5702	0.986052	no
gene376	gene376	NGEG_RS0101695	NZ_AKCG01000001.1:310400-311525	FA19 Wt	d-gdhR	OK	439.589	379.25	-0.213008	-0.967059	0.1681	0.807922	no
gene377	gene377	NGEG_RS0101700	NZ_AKCG01000001.1:311540-311684	FA19 Wt	d-gdhR	OK	1149.47	879.799	-0.385717	-1.29744	0.06835	0.582502	no
gene378	gene378	NGEG_RS0101705	NZ_AKCG01000001.1:311699-313552	FA19 Wt	d-gdhR	OK	503.685	450.957	-0.15953	-0.49568	0.48025	0.979457	no
gene379	gene379	NGEG_RS0101710	NZ_AKCG01000001.1:311699-313552	FA19 Wt	d-gdhR	OK	590.225	555.54	-0.0873743	-0.289322	0.67135	0.986052	no
gene38	gene38	NGEG_RS0100180	NZ_AKCG01000001.1:24510-26457	FA19 Wt	d-gdhR	OK	57.5458	57.6781	0.00331168	0.00723318	0.99	0.997278	no
gene380	gene380	NGEG_RS0101715	NZ_AKCG01000001.1:313678-314974	FA19 Wt	d-gdhR	OK	185.624	186.789	0.00902538	0.0419161	0.9522	0.990752	no
gene381	gene381	NGEG_RS0101720	NZ_AKCG01000001.1:315067-316372	FA19 Wt	d-gdhR	OK	324.993	290.75	-0.160631	-0.731111	0.29175	0.916501	no
gene382	gene382	NGEG_RS14050	NZ_AKCG01000001.1:316395-316578	FA19 Wt	d-gdhR	OK	157.563	138.001	-0.191259	-0.582312	0.42555	0.958	no
gene383	gene383	NGEG_RS0101725	NZ_AKCG01000001.1:316990-318250	FA19 Wt	d-gdhR	OK	688.112	550.235	-0.322597	-1.46894	0.0372	0.44628	no
gene384	gene384	NGEG_RS0101730	NZ_AKCG01000001.1:318470-320855	FA19 Wt	d-gdhR	OK	2108.63	2241.6	0.0882276	0.357017	0.6089	0.986052	no
gene385	gene385	NGEG_RS0101735	NZ_AKCG01000001.1:320859-321133	FA19 Wt	d-gdhR	OK	106.576	125.508	0.235898	0.807433	0.2495	0.88594	no
gene386	gene386	NGEG_RS0101740	NZ_AKCG01000001.1:321193-321863	FA19 Wt	d-gdhR	OK	1.03077	1.43713	0.479464	0.5912	0.40735	0.958	no
gene387	gene387	NGEG_RS0101745	NZ_AKCG01000001.1:321988-322810	FA19 Wt	d-gdhR	OK	135.763	115.899	-0.228221	-1.01104	0.1471	0.762083	no
gene388	gene388	NGEG_RS0101750	NZ_AKCG01000001.1:322895-324423	FA19 Wt	d-gdhR	OK	86.2304	89.5029	0.0537384	0.167113	0.8157	0.986052	no
gene389	gene389	NGEG_RS0101755	NZ_AKCG01000001.1:322895-324423	FA19 Wt	d-gdhR	OK	106.536	113.56	0.0921143	0.324973	0.64685	0.986052	no
gene39	gene39	NGEG_RS0100185	NZ_AKCG01000001.1:26491-27247	FA19 Wt	d-gdhR	OK	35.153	33.1865	-0.0830531	-0.331087	0.6511	0.986052	no
gene390	gene390	NGEG_RS14055	NZ_AKCG01000001.1:324619-325429	FA19 Wt	d-gdhR	OK	204.239	252.51	0.306083	0.451829	0.52775	0.983455	no
gene391	gene391	NGEG_RS0101760	NZ_AKCG01000001.1:324619-325429	FA19 Wt	d-gdhR	OK	189.672	192.117	0.0184767	0.0797841	0.9113	0.99037	no
gene392	gene392	NGEG_RS14060	NZ_AKCG01000001.1:325481-326841	FA19 Wt	d-gdhR	OK	60.4202	74.0825	0.294103	0.114672	0.78475	0.986052	no
gene393	gene393	NGEG_RS0101765	NZ_AKCG01000001.1:325481-326841	FA19 Wt	d-gdhR	OK	623.555	686.168	0.138045	0.630651	0.3751	0.955537	no
gene394	gene394	NGEG_RS12435	NZ_AKCG01000001.1:326935-327954	FA19 Wt	d-gdhR	OK	490.695	503.109	0.0360467	0.180503	0.81415	0.986052	no
gene395	gene395	NGEG_RS0101775	NZ_AKCG01000001.1:327994-328525	FA19 Wt	d-gdhR	OK	455.111	465.864	0.0336889	0.158313	0.81955	0.986052	no
gene396	gene396	NGEG_RS0101785	NZ_AKCG01000001.1:328692-330288	FA19 Wt	d-gdhR	OK	276.555	197.956	-0.482387	-2.19775	0.00225	0.0797143	no
gene397	gene397	NGEG_RS0101790	NZ_AKCG01000001.1:330394-330790	FA19 Wt	d-gdhR	OK	180.171	177.042	-0.0252767	-0.105654	0.8788	0.987159	no
gene398	gene398	NGEG_RS14065	NZ_AKCG01000001.1:330820-332338	FA19 Wt	d-gdhR	OK	250.036	244.706	-0.0310878	-0.14265	0.83315	0.986052	no
gene399	gene399	NGEG_RS0101805	NZ_AKCG01000001.1:332370-333009	FA19 Wt	d-gdhR	OK	236.38	249.164	0.0759895	0.35531	0.6146	0.986052	no
gene4	gene4	NGEG_RS0100025	NZ_AKCG01000001.1:1513-1927	FA19 Wt	d-gdhR	OK	57.2461	71.3373	0.317477	1.13525	0.10645	0.698402	no
gene40	gene40	NGEG_RS0100190	NZ_AKCG01000001.1:27330-27957	FA19 Wt	d-gdhR	OK	43.0289	43.2995	0.00904611	0.0352807	0.95985	0.993916	no
gene400	gene400	NGEG_RS0101810	NZ_AKCG01000001.1:333138-334641	FA19 Wt	d-gdhR	OK	662.564	791.759	0.257001	1.17789	0.09675	0.6665	no
gene401	gene401	NGEG_RS0101815	NZ_AKCG01000001.1:334825-335884	FA19 Wt	d-gdhR	OK	110.928	123.136	0.150632	0.699962	0.32035	0.941313	no
gene402	gene402	NGEG_RS0101820	NZ_AKCG01000001.1:335904-337434	FA19 Wt	d-gdhR	OK	180.287	188.933	0.0675786	0.311829	0.6511	0.986052	no
gene403	gene403	NGEG_RS0101825	NZ_AKCG01000001.1:337489-338485	FA19 Wt	d-gdhR	OK	1642.08	1768.18	0.106738	0.485025	0.49375	0.983072	no
gene404	gene404	NGEG_RS14070	NZ_AKCG01000001.1:338610-338871	FA19 Wt	d-gdhR	OK	39.8342	58.7083	0.559555	1.53656	0.02805	0.395955	no
gene405	gene405	NGEG_RS0101830	NZ_AKCG01000001.1:338875-339217	FA19 Wt	d-gdhR	OK	75.2575	90.397	0.26444	0.970083	0.16365	0.802943	no
gene406	gene406	NGEG_RS0101835	NZ_AKCG01000001.1:339274-340651	FA19 Wt	d-gdhR	OK	559.333	547.327	-0.0313061	-0.143507	0.83755	0.986052	no
gene407	gene407	NGEG_RS0101840	NZ_AKCG01000001.1:340669-341539	FA19 Wt	d-gdhR	OK	353.469	384.873	0.122799	0.565542	0.41665	0.958	no
gene408	gene408	NGEG_RS0101845	NZ_AKCG01000001.1:341566-342392	FA19 Wt	d-gdhR	OK	293.869	324.781	0.144295	0.583365	0.40615	0.958	no
gene409	gene409	NGEG_RS0101850	NZ_AKCG01000001.1:341566-342392	FA19 Wt	d-gdhR	OK	592.504	654.776	0.144178	0.336328	0.63265	0.986052	no
gene41	gene41	NGEG_RS0100200	NZ_AKCG01000001.1:28001-30109	FA19 Wt	d-gdhR	OK	26.345	25.4783	-0.0482643	-0.136338	0.84085	0.986052	no
gene410	gene410	NGEG_RS0101855	NZ_AKCG01000001.1:342499-343033	FA19 Wt	d-gdhR	OK	2582.88	2557.71	-0.0141284	-0.0649139	0.9307	0.990752	no
gene411	gene411	NGEG_RS0101860	NZ_AKCG01000001.1:343134-343587	FA19 Wt	d-gdhR	OK	110.998	114.585	0.0458791	0.197461	0.7896	0.986052	no
gene413	gene413	NGEG_RS0101870	NZ_AKCG01000001.1:344142-346035	FA19 Wt	d-gdhR	OK	109.919	106.309	-0.0481824	-0.225141	0.7425	0.986052	no
gene414	gene414	NGEG_RS12440	NZ_AKCG01000001.1:346061-346481	FA19 Wt	d-gdhR	OK	596.208	553.824	-0.106387	-0.52206	0.48735	0.983072	no
gene415	gene415	NGEG_RS14075	NZ_AKCG01000001.1:346558-346881	FA19 Wt	d-gdhR	OK	7485.24	5168.16	-0.534399	-0.460824	0.5928	0.986052	no
gene416	gene416	NGEG_RS14080	NZ_AKCG01000001.1:346558-346881	FA19 Wt	d-gdhR	OK	290.76	237.166	-0.293927	-1.15691	0.139	0.759568	no
gene417	gene417	NGEG_RS0101875	NZ_AKCG01000001.1:346958-347204	FA19 Wt	d-gdhR	OK	1112.03	1046.95	-0.0870012	-0.393669	0.56425	0.986052	no
gene418	gene418	NGEG_RS0101880	NZ_AKCG01000001.1:347206-347596	FA19 Wt	d-gdhR	OK	927.711	878.527	-0.0785877	-0.378499	0.6001	0.986052	no
gene419	gene419	NGEG_RS0101885	NZ_AKCG01000001.1:347635-349093	FA19 Wt	d-gdhR	OK	132.104	122.647	-0.107164	-0.500464	0.47275	0.97455	no
gene42	gene42	NGEG_RS0100205	NZ_AKCG01000001.1:28001-30109	FA19 Wt	d-gdhR	OK	29.3673	32.6819	0.15428	0.464464	0.5055	0.983455	no
gene420	gene420	NGEG_RS0101890	NZ_AKCG01000001.1:349107-349938	FA19 Wt	d-gdhR	OK	178.345	170.988	-0.0607703	-0.283159	0.6825	0.986052	no
gene421	gene421	NGEG_RS0101895	NZ_AKCG01000001.1:350014-350404	FA19 Wt	d-gdhR	OK	504.692	497.083	-0.0219159	-0.102573	0.8879	0.987159	no
gene422	gene422	NGEG_RS0101900	NZ_AKCG01000001.1:350550-351075	FA19 Wt	d-gdhR	OK	1936.16	1447.83	-0.41931	-1.92959	0.00765	0.166421	no
gene423	gene423	NGEG_RS14085	NZ_AKCG01000001.1:351176-352693	FA19 Wt	d-gdhR	OK	119.255	109.6	-0.121805	-0.0931435	0.90215	0.989095	no
gene424	gene424	NGEG_RS0101910	NZ_AKCG01000001.1:351176-352693	FA19 Wt	d-gdhR	OK	122.516	146.966	0.262511	0.273905	0.6832	0.986052	no
gene425	gene425	NGEG_RS0101915	NZ_AKCG01000001.1:351176-352693	FA19 Wt	d-gdhR	OK	224.914	231.916	0.0442329	0.196567	0.76945	0.986052	no
gene426	gene426	NGEG_RS0101920	NZ_AKCG01000001.1:352749-355221	FA19 Wt	d-gdhR	OK	281.975	262.211	-0.104841	-0.478466	0.4945	0.983072	no
gene427	gene427	NGEG_RS0101930	NZ_AKCG01000001.1:355354-356641	FA19 Wt	d-gdhR	OK	408.539	373.021	-0.131215	-0.606076	0.39715	0.956623	no
gene428	gene428	NGEG_RS0101935	NZ_AKCG01000001.1:356834-357407	FA19 Wt	d-gdhR	OK	155.544	151.025	-0.0425329	-0.185907	0.7944	0.986052	no
gene429	gene429	NGEG_RS0101940	NZ_AKCG01000001.1:357490-358486	FA19 Wt	d-gdhR	OK	137.586	127.823	-0.106187	-0.48867	0.48185	0.980302	no
gene43	gene43	NGEG_RS13810	NZ_AKCG01000001.1:28001-30109	FA19 Wt	d-gdhR	OK	29.5129	21.567	-0.452519	-0.27221	0.7021	0.986052	no
gene430	gene430	NGEG_RS0101945	NZ_AKCG01000001.1:358545-359166	FA19 Wt	d-gdhR	OK	142.011	138.287	-0.0383388	-0.167654	0.81	0.986052	no
gene431	gene431	NGEG_RS0101950	NZ_AKCG01000001.1:359387-360668	FA19 Wt	d-gdhR	OK	432.607	424.607	-0.0269285	-0.122298	0.86135	0.986052	no
gene432	gene432	NGEG_RS12445	NZ_AKCG01000001.1:360749-361031	FA19 Wt	d-gdhR	OK	106.235	98.4407	-0.109928	-0.377011	0.5883	0.986052	no
gene433	gene433	NGEG_RS0101960	NZ_AKCG01000001.1:361069-362101	FA19 Wt	d-gdhR	OK	80.893	80.6668	-0.00403997	-0.0177207	0.9787	0.995152	no
gene434	gene434	NGEG_RS0101965	NZ_AKCG01000001.1:362306-362840	FA19 Wt	d-gdhR	OK	397.685	423.171	0.0896139	0.415223	0.55745	0.986052	no
gene435	gene435	NGEG_RS0101970	NZ_AKCG01000001.1:363061-364002	FA19 Wt	d-gdhR	OK	545.767	637.204	0.223472	0.326131	0.6374	0.986052	no
gene436	gene436	NGEG_RS0101975	NZ_AKCG01000001.1:363061-364002	FA19 Wt	d-gdhR	OK	275.212	311.137	0.177002	0.788811	0.25995	0.892903	no
gene437	gene437	NGEG_RS0101980	NZ_AKCG01000001.1:364024-364321	FA19 Wt	d-gdhR	OK	289.8	295.559	0.0283873	0.117773	0.8644	0.987159	no
gene438	gene438	NGEG_RS0101985	NZ_AKCG01000001.1:364342-364540	FA19 Wt	d-gdhR	OK	66.9974	91.0317	0.442264	1.10348	0.11255	0.717273	no
gene44	gene44	NGEG_RS0100210	NZ_AKCG01000001.1:30160-31132	FA19 Wt	d-gdhR	OK	61.0634	77.9749	0.352703	1.52333	0.0294	0.409618	no
gene440	gene440	NGEG_RS14090	NZ_AKCG01000001.1:364804-364897	FA19 Wt	d-gdhR	NOTEST	0	0	0	0	1	1	no
gene441	gene441	NGEG_RS0101995	NZ_AKCG01000001.1:365061-365847	FA19 Wt	d-gdhR	OK	598.42	535.714	-0.159697	-0.722432	0.30235	0.927941	no
gene442	gene442	NGEG_RS0102000	NZ_AKCG01000001.1:365883-366756	FA19 Wt	d-gdhR	OK	826.577	831.637	0.00880336	0.0399504	0.9535	0.991065	no
gene443	gene443	NGEG_RS0102005	NZ_AKCG01000001.1:366815-367427	FA19 Wt	d-gdhR	OK	214.315	217.401	0.0206237	0.0951839	0.8894	0.987159	no
gene444	gene444	NGEG_RS0102010	NZ_AKCG01000001.1:367534-367759	FA19 Wt	d-gdhR	OK	355.378	356.966	0.00643412	0.0253087	0.9716	0.995152	no
gene445	gene445	NGEG_RS0102015	NZ_AKCG01000001.1:367789-368176	FA19 Wt	d-gdhR	OK	418.82	451.235	0.107551	0.487963	0.48495	0.982578	no
gene446	gene446	NGEG_RS0102020	NZ_AKCG01000001.1:368176-368665	FA19 Wt	d-gdhR	OK	16.8195	10.2194	-0.718823	-1.79236	0.01485	0.2728	no
gene447	gene447	NGEG_RS14095	NZ_AKCG01000001.1:368673-369021	FA19 Wt	d-gdhR	OK	1.82938	1.45602	-0.329322	-0.405355	0.6812	0.986052	no
gene448	gene448	NGEG_RS14100	NZ_AKCG01000001.1:369077-369128	FA19 Wt	d-gdhR	NOTEST	0	0	0	0	1	1	no
gene449	gene449	NGEG_RS14105	NZ_AKCG01000001.1:369219-369420	FA19 Wt	d-gdhR	OK	120.299	132.567	0.140102	0.420901	0.5667	0.986052	no
gene45	gene45	NGEG_RS0100215	NZ_AKCG01000001.1:31436-33578	FA19 Wt	d-gdhR	OK	13.2946	14.7968	0.154444	0.620832	0.3786	0.955833	no
gene450	gene450	NGEG_RS0102035	NZ_AKCG01000001.1:369480-370515	FA19 Wt	d-gdhR	OK	106.064	101.08	-0.0694292	-0.319907	0.6511	0.986052	no
gene451	gene451	NGEG_RS0102040	NZ_AKCG01000001.1:370593-371019	FA19 Wt	d-gdhR	OK	360.092	329.569	-0.127786	-0.582234	0.4087	0.958	no
gene452	gene452	NGEG_RS0102045	NZ_AKCG01000001.1:371096-371573	FA19 Wt	d-gdhR	OK	487.552	418.279	-0.221089	-1.0209	0.14195	0.761302	no
gene453	gene453	NGEG_RS0102050	NZ_AKCG01000001.1:371619-372829	FA19 Wt	d-gdhR	OK	329.431	299.23	-0.138722	-0.436164	0.5377	0.983455	no
gene454	gene454	NGEG_RS14110	NZ_AKCG01000001.1:371619-372829	FA19 Wt	d-gdhR	OK	6.09734	7.76823	0.349406	0.0756646	0.8706	0.987159	no
gene455	gene455	NGEG_RS0102055	NZ_AKCG01000001.1:371619-372829	FA19 Wt	d-gdhR	OK	148.409	102.469	-0.534399	-1.80258	0.00925	0.191167	no
gene456	gene456	NGEG_RS0102060	NZ_AKCG01000001.1:372875-373799	FA19 Wt	d-gdhR	OK	150.098	91.3466	-0.716486	-3.23545	5e-05	0.00590476	yes
gene457	gene457	NGEG_RS0102065	NZ_AKCG01000001.1:373951-378966	FA19 Wt	d-gdhR	OK	74.0872	76.7486	0.0509154	0.171818	0.8053	0.986052	no
gene458	gene458	NGEG_RS0102070	NZ_AKCG01000001.1:373951-378966	FA19 Wt	d-gdhR	OK	44.2122	44.221	0.000286123	0.000886294	0.99895	0.99935	no
gene459	gene459	NGEG_RS0102075	NZ_AKCG01000001.1:379440-380067	FA19 Wt	d-gdhR	OK	70.8388	60.1376	-0.236274	-0.955767	0.1789	0.82613	no
gene46	gene46	NGEG_RS13815	NZ_AKCG01000001.1:33776-33965	FA19 Wt	d-gdhR	OK	738.631	677.121	-0.125438	-0.496843	0.48925	0.983072	no
gene460	gene460	NGEG_RS0102080	NZ_AKCG01000001.1:380125-380617	FA19 Wt	d-gdhR	OK	75.0855	88.0001	0.22897	0.89733	0.20435	0.848474	no
gene461	gene461	NGEG_RS0102085	NZ_AKCG01000001.1:380716-382261	FA19 Wt	d-gdhR	OK	260.78	245.788	-0.0854211	-0.389642	0.5788	0.986052	no
gene462	gene462	NGEG_RS0102090	NZ_AKCG01000001.1:382454-383985	FA19 Wt	d-gdhR	OK	550.832	515.903	-0.0945106	-0.241993	0.72965	0.986052	no
gene463	gene463	NGEG_RS0102095	NZ_AKCG01000001.1:382454-383985	FA19 Wt	d-gdhR	OK	369.662	351.528	-0.072568	-0.28178	0.68955	0.986052	no
gene464	gene464	NGEG_RS0102100	NZ_AKCG01000001.1:383998-385273	FA19 Wt	d-gdhR	OK	446.767	415.652	-0.104149	-0.473838	0.49655	0.983455	no
gene465	gene465	NGEG_RS0102105	NZ_AKCG01000001.1:385303-385744	FA19 Wt	d-gdhR	OK	330.459	323.411	-0.0311002	-0.142833	0.8384	0.986052	no
gene466	gene466	NGEG_RS0102110	NZ_AKCG01000001.1:385748-386108	FA19 Wt	d-gdhR	OK	569.917	520.9	-0.129745	-0.597316	0.39885	0.956623	no
gene467	gene467	NGEG_RS0102115	NZ_AKCG01000001.1:386180-386909	FA19 Wt	d-gdhR	OK	722.655	710.391	-0.0246939	-0.11269	0.8696	0.987159	no
gene468	gene468	NGEG_RS0102120	NZ_AKCG01000001.1:386950-387406	FA19 Wt	d-gdhR	OK	739.86	734.236	-0.0110081	-0.0510641	0.94385	0.990752	no
gene469	gene469	NGEG_RS0102125	NZ_AKCG01000001.1:387516-388086	FA19 Wt	d-gdhR	OK	403.312	435.451	0.110613	0.514169	0.46135	0.967976	no
gene47	gene47	NGEG_RS0100220	NZ_AKCG01000001.1:34083-34374	FA19 Wt	d-gdhR	OK	6856.96	7273.33	0.0850467	0.385108	0.5881	0.986052	no
gene470	gene470	NGEG_RS0102130	NZ_AKCG01000001.1:388100-389054	FA19 Wt	d-gdhR	OK	591.997	575.555	-0.0406351	-0.174983	0.7984	0.986052	no
gene471	gene471	NGEG_RS14115	NZ_AKCG01000001.1:388100-389054	FA19 Wt	d-gdhR	OK	868.482	890.785	0.0365801	0.0499528	0.94155	0.990752	no
gene472	gene472	NGEG_RS0102135	NZ_AKCG01000001.1:389155-389785	FA19 Wt	d-gdhR	OK	20.6175	21.3907	0.0531154	0.171028	0.8066	0.986052	no
gene473	gene473	NGEG_RS0102140	NZ_AKCG01000001.1:389867-391070	FA19 Wt	d-gdhR	OK	319.349	290.38	-0.137192	-0.626262	0.37325	0.954711	no
gene474	gene474	NGEG_RS0102145	NZ_AKCG01000001.1:391145-395927	FA19 Wt	d-gdhR	OK	322.103	347.195	0.108225	0.483943	0.4894	0.983072	no
gene475	gene475	NGEG_RS0102155	NZ_AKCG01000001.1:396456-398532	FA19 Wt	d-gdhR	OK	39.1075	42.0614	0.105053	0.462634	0.5105	0.983455	no
gene476	gene476	NGEG_RS0102160	NZ_AKCG01000001.1:398601-400528	FA19 Wt	d-gdhR	OK	953.62	1049.51	0.138232	0.533448	0.44775	0.962716	no
gene477	gene477	NGEG_RS0102165	NZ_AKCG01000001.1:398601-400528	FA19 Wt	d-gdhR	OK	265.565	218.059	-0.284344	-0.664831	0.34555	0.951762	no
gene478	gene478	NGEG_RS12455	NZ_AKCG01000001.1:400680-401484	FA19 Wt	d-gdhR	OK	181.734	192.973	0.0865755	0.397012	0.57145	0.986052	no
gene479	gene479	NGEG_RS0102175	NZ_AKCG01000001.1:401701-401893	FA19 Wt	d-gdhR	OK	81.6073	64.7003	-0.334926	-0.807837	0.2529	0.887588	no
gene48	gene48	NGEG_RS0100225	NZ_AKCG01000001.1:34466-36101	FA19 Wt	d-gdhR	HIDATA	0	0	0	0	1	1	no
gene480	gene480	NGEG_RS0102180	NZ_AKCG01000001.1:402077-402857	FA19 Wt	d-gdhR	OK	224.954	231.595	0.0419763	0.196956	0.7772	0.986052	no
gene481	gene481	NGEG_RS0102185	NZ_AKCG01000001.1:402908-403388	FA19 Wt	d-gdhR	OK	335.554	342.169	0.0281623	0.128893	0.85785	0.986052	no
gene482	gene482	NGEG_RS0102190	NZ_AKCG01000001.1:403389-404388	FA19 Wt	d-gdhR	OK	292.824	309.154	0.0782908	0.360709	0.6075	0.986052	no
gene483	gene483	NGEG_RS0102195	NZ_AKCG01000001.1:404508-404928	FA19 Wt	d-gdhR	OK	615.223	535.251	-0.200893	-0.942522	0.1778	0.825738	no
gene484	gene484	NGEG_RS0102200	NZ_AKCG01000001.1:404952-405519	FA19 Wt	d-gdhR	OK	408.903	408.377	-0.0018602	-0.00863592	0.99125	0.997278	no
gene485	gene485	NGEG_RS0102205	NZ_AKCG01000001.1:405609-406494	FA19 Wt	d-gdhR	OK	477.694	560	0.229341	1.0419	0.1401	0.759703	no
gene486	gene486	NGEG_RS0102210	NZ_AKCG01000001.1:406683-407168	FA19 Wt	d-gdhR	OK	42.4884	47.775	0.169187	0.590158	0.3955	0.956623	no
gene487	gene487	NGEG_RS0102220	NZ_AKCG01000001.1:407226-408265	FA19 Wt	d-gdhR	OK	1165.86	1074.49	-0.117748	-0.535636	0.45055	0.96327	no
gene488	gene488	NGEG_RS14120	NZ_AKCG01000001.1:407226-408265	FA19 Wt	d-gdhR	OK	407.625	315.143	-0.371238	-0.198188	0.8462	0.986052	no
gene489	gene489	NGEG_RS0102225	NZ_AKCG01000001.1:408353-409892	FA19 Wt	d-gdhR	OK	77.6222	63.3263	-0.293664	-1.36727	0.05505	0.526046	no
gene49	gene49	NGEG_RS0100235	NZ_AKCG01000001.1:36754-38430	FA19 Wt	d-gdhR	OK	352.638	298.892	-0.238561	-1.08431	0.11495	0.717273	no
gene490	gene490	NGEG_RS0102230	NZ_AKCG01000001.1:409984-410702	FA19 Wt	d-gdhR	OK	193.729	226.013	0.222367	1.02037	0.14375	0.761302	no
gene491	gene491	NGEG_RS12460	NZ_AKCG01000001.1:410905-414292	FA19 Wt	d-gdhR	OK	184.71	154.184	-0.260606	-0.740448	0.28985	0.914855	no
gene492	gene492	NGEG_RS0102240	NZ_AKCG01000001.1:410905-414292	FA19 Wt	d-gdhR	OK	215.554	249.165	0.20905	0.332085	0.6356	0.986052	no
gene493	gene493	NGEG_RS14125	NZ_AKCG01000001.1:410905-414292	FA19 Wt	d-gdhR	OK	55.2035	49.5172	-0.156829	-0.0511619	0.9145	0.990752	no
[truncated: 621 more rows]
