# Supplementary material for: Transcriptional regulation of a gonococcal gene encoding a virulence factor (L-lactate permease)
Source: PLoS Pathog. 2019 Dec 20;15(12):e1008233. doi: 10.1371/journal.ppat.1008233 (PMC6957213; doi:10.1371/journal.ppat.1008233)
Supplement: S2 Table — Excel file containing the list of GdhR-regulated genes generated by a transcript differential expression analysis of the gdhR::kan mutant vs. pGCC4-gdhR complemented mutant (JC01) sequencing files. Tab-1 shows differentially expressed genes. Tab-2 shows differentially expressed genes at a fold-change >2. Tab-3 shows the expression levels (in FPKM) of all sequenced genes. (XLSX) [file ppat.1008233.s009.xlsx]

## Sheet: significant
test_id	gene_id	gene	function/annotation	locus	sample_1	sample_2	status	value_1	value_2	log2(fold_change)	test_stat	p_value	q_value	significant
gene1021	gene1021	NGEG_RS0104730	hypothetical protein	NZ_AKCG01000002.1:123476-123911	d-gdhR	pGCC4-gdhR	OK	1781.3	923.166	0.948264	3.01835	5e-05	0.00459259	yes
gene1063	gene1063	NGEG_RS0104940	TrbI protein	NZ_AKCG01000002.1:162656-163750	d-gdhR	pGCC4-gdhR	OK	231.211	87.6629	1.39917	3.26527	5e-05	0.00459259	yes
gene1064	gene1064	NGEG_RS0104945	hypothetical protein	NZ_AKCG01000002.1:163758-165530	d-gdhR	pGCC4-gdhR	OK	150.23	54.7151	1.45716	3.56081	5e-05	0.00459259	yes
gene1094	gene1094	NGEG_RS0105100	hypothetical protein	NZ_AKCG01000002.1:191217-191799	d-gdhR	pGCC4-gdhR	OK	51.445	24.4972	1.07041	2.47999	0.0008	0.0461395	yes
gene1095	gene1095	NGEG_RS0105105	hypothetical protein	NZ_AKCG01000002.1:191808-192324	d-gdhR	pGCC4-gdhR	OK	60.3567	28.5022	1.08244	2.50955	0.0008	0.0461395	yes
gene1098	gene1098	NGEG_RS0105115	hypothetical protein	NZ_AKCG01000002.1:193508-193958	d-gdhR	pGCC4-gdhR	OK	1424.4	744.634	0.935755	2.95664	5e-05	0.00459259	yes
gene11	gene11	NGEG_RS0100055	fimbrial protein	NZ_AKCG01000001.1:5013-5484	d-gdhR	pGCC4-gdhR	OK	95.8213	31.6384	1.59867	3.78	5e-05	0.00459259	yes
gene1207	gene1207	NGEG_RS0105635	sulfate ABC transporter substrate-binding protein	NZ_AKCG01000002.1:288824-290063	d-gdhR	pGCC4-gdhR	OK	146.623	417.108	-1.50831	-4.77749	5e-05	0.00459259	yes
gene1525	gene1525	NGEG_RS0107125	branched chain amino acid aminotransferase	NZ_AKCG01000003.1:36712-37711	d-gdhR	pGCC4-gdhR	OK	1319.99	793.993	0.733333	2.47582	0.00045	0.0286154	yes
gene1641	gene1641	NGEG_RS0107690	MFS transporter	NZ_AKCG01000003.1:144062-144907	d-gdhR	pGCC4-gdhR	OK	53.0919	238.217	-2.16571	-6.3918	5e-05	0.00459259	yes
gene1642	gene1642	NGEG_RS0107700	transporter	NZ_AKCG01000003.1:144967-145288	d-gdhR	pGCC4-gdhR	OK	16.275	71.454	-2.13436	-4.23391	5e-05	0.00459259	yes
gene1697	gene1697	NGEG_RS0107970	transporter	NZ_AKCG01000003.1:197917-199309	d-gdhR	pGCC4-gdhR	OK	217.351	119.879	0.858449	2.64081	0.00015	0.0112727	yes
gene1878	gene1878	NGEG_RS0108860	aminobenzoyl-glutamate transporter	NZ_AKCG01000004.1:66027-67596	d-gdhR	pGCC4-gdhR	OK	601.49	1195.61	-0.991139	-3.35432	5e-05	0.00459259	yes
gene1880	gene1880	NGEG_RS0108870	membrane protein	NZ_AKCG01000004.1:70975-72385	d-gdhR	pGCC4-gdhR	OK	62.2454	34.4622	0.852951	2.39378	0.00085	0.0474894	yes
gene1892	gene1892	NGEG_RS0108925	glutaredoxin 2	NZ_AKCG01000004.1:82368-83076	d-gdhR	pGCC4-gdhR	OK	213.99	113.872	0.910131	2.61668	0.0004	0.0261053	yes
gene1943	gene1943	NGEG_RS0109185	NADH:ubiquinone reductase (Na(+)-transporting) subunit F	NZ_AKCG01000004.1:121324-122542	d-gdhR	pGCC4-gdhR	OK	276.444	461.222	-0.738476	-2.38732	0.00075	0.0453659	yes
gene1973	gene1973	NGEG_RS0109335	UDP-2%2C3-diacylglucosamine hydrolase	NZ_AKCG01000004.1:153397-154206	d-gdhR	pGCC4-gdhR	OK	113.28	249.362	-1.13835	-3.37205	5e-05	0.00459259	yes
gene1974	gene1974	NGEG_RS0109340	L-lactate permease	NZ_AKCG01000004.1:154474-156061	d-gdhR	pGCC4-gdhR	OK	2048.08	427.002	2.26196	7.22672	5e-05	0.00459259	yes
gene1975	gene1975	NGEG_RS0109350	zinc-finger domain-containing protein	NZ_AKCG01000004.1:156226-156430	d-gdhR	pGCC4-gdhR	OK	271.117	2430.83	-3.16446	-8.46779	5e-05	0.00459259	yes
gene1990	gene1990	NGEG_RS0109405	Opacity protein opA54	NZ_AKCG01000004.1:166972-168004	d-gdhR	pGCC4-gdhR	OK	2547.71	7108.42	-1.48033	-4.38599	5e-05	0.00459259	yes
gene2000	gene2000	NGEG_RS0109450	NADPH quinone reductase MdaB	NZ_AKCG01000004.1:176354-176933	d-gdhR	pGCC4-gdhR	OK	2864.41	1332.73	1.10386	3.64809	5e-05	0.00459259	yes
gene2161	gene2161	NGEG_RS0110130	hypothetical protein	NZ_AKCG01000005.1:82390-82948	d-gdhR	pGCC4-gdhR	OK	937.188	481.573	0.960584	3.03988	5e-05	0.00459259	yes
gene218	gene218	NGEG_RS0100965	protein disulfide oxidoreductase	NZ_AKCG01000001.1:175404-175914	d-gdhR	pGCC4-gdhR	OK	113.284	211.611	-0.901474	-2.55122	0.0003	0.0201081	yes
gene2199	gene2199	NGEG_RS0110320	amino acid ABC transporter permease	NZ_AKCG01000005.1:108584-109902	d-gdhR	pGCC4-gdhR	OK	272.483	1053.4	-1.95082	-4.77383	5e-05	0.00459259	yes
gene2200	gene2200	NGEG_RS0110325	amino acid ABC transporter permease	NZ_AKCG01000005.1:108584-109902	d-gdhR	pGCC4-gdhR	OK	172.253	728.988	-2.08137	-4.16343	5e-05	0.00459259	yes
gene2201	gene2201	NGEG_RS0110330	glutamine ABC transporter ATP-binding protein	NZ_AKCG01000005.1:109903-110635	d-gdhR	pGCC4-gdhR	OK	205.789	784.513	-1.93063	-6.04444	5e-05	0.00459259	yes
gene2202	gene2202	NGEG_RS0110335	amino acid ABC transporter substrate-binding protein	NZ_AKCG01000005.1:110747-111602	d-gdhR	pGCC4-gdhR	OK	519.806	1851.57	-1.8327	-6.08962	5e-05	0.00459259	yes
gene2210	gene2210	NGEG_RS0110375	glycerol-3-phosphate dehydrogenase (NAD(P)(+))	NZ_AKCG01000005.1:118698-119688	d-gdhR	pGCC4-gdhR	OK	1098.02	667.142	0.718833	2.41773	0.0009	0.0474894	yes
gene2277	gene2277	NGEG_RS0110685	hypothetical protein	NZ_AKCG01000006.1:0-340	d-gdhR	pGCC4-gdhR	OK	1.09942	0	#NAME?	#NAME?	0.0009	0.0474894	yes
gene2304	gene2304	NGEG_RS0110830	transaldolase	NZ_AKCG01000006.1:15996-17052	d-gdhR	pGCC4-gdhR	OK	639.98	369.349	0.793043	2.61207	5e-05	0.00459259	yes
gene2311	gene2311	NGEG_RS13455	hypothetical protein	NZ_AKCG01000006.1:20908-21151	d-gdhR	pGCC4-gdhR	OK	255.887	534.452	-1.06255	-2.81094	0.00015	0.0112727	yes
gene2348	gene2348	NGEG_RS13755	hypothetical protein	NZ_AKCG01000006.1:48226-49246	d-gdhR	pGCC4-gdhR	OK	215.278	92.9264	1.21204	3.50574	5e-05	0.00459259	yes
gene2424	gene2424	NGEG_RS13570	modification methylase	NZ_AKCG01000007.1:3284-3893	d-gdhR	pGCC4-gdhR	OK	135.637	66.5844	1.02649	2.88614	0.00015	0.0112727	yes
gene2479	gene2479	NGEG_RS0111560	hypothetical protein	NZ_AKCG01000007.1:55886-56360	d-gdhR	pGCC4-gdhR	OK	1762.23	798.702	1.14167	3.45626	5e-05	0.00459259	yes
gene2561	gene2561	NGEG_RS0111950	hemolysin D	NZ_AKCG01000008.1:23272-23899	d-gdhR	pGCC4-gdhR	OK	171.879	87.1624	0.979613	2.73579	0.0002	0.0141714	yes
gene2585	gene2585	NGEG_RS0112070	hypothetical protein	NZ_AKCG01000009.1:2465-3005	d-gdhR	pGCC4-gdhR	OK	1083.37	594.623	0.865485	2.70755	0.00025	0.0172222	yes
gene292	gene292	NGEG_RS0101300	ribonuclease E/G	NZ_AKCG01000001.1:241793-243287	d-gdhR	pGCC4-gdhR	OK	400.988	235.197	0.769686	2.4624	0.0005	0.031	yes
gene302	gene302	NGEG_RS14020	hypothetical protein	NZ_AKCG01000001.1:249684-250259	d-gdhR	pGCC4-gdhR	OK	380.846	203.155	0.906627	2.49465	0.0009	0.0474894	yes
gene447	gene447	NGEG_RS14095	hypothetical protein	NZ_AKCG01000001.1:368673-369021	d-gdhR	pGCC4-gdhR	OK	1.49603	0	#NAME?	#NAME?	0.0002	0.0141714	yes
gene584	gene584	NGEG_RS0102660	amino acid ABC transporter substrate-binding protein	NZ_AKCG01000001.1:485424-486958	d-gdhR	pGCC4-gdhR	OK	2634.18	6775.51	-1.36297	-3.05527	0.0001	0.00885714	yes
gene586	gene586	NGEG_RS0102670	polar amino acid ABC transporter ATP-binding protein	NZ_AKCG01000001.1:486967-487723	d-gdhR	pGCC4-gdhR	OK	1752.99	3696.18	-1.07622	-3.54004	5e-05	0.00459259	yes
gene671	gene671	NGEG_RS12505	sulfate ABC transporter permease subunit CysT	NZ_AKCG01000001.1:561323-562162	d-gdhR	pGCC4-gdhR	OK	32.805	78.6093	-1.26079	-3.3317	5e-05	0.00459259	yes
gene87	gene87	NGEG_RS0100395	cadmium transporter	NZ_AKCG01000001.1:71171-71800	d-gdhR	pGCC4-gdhR	OK	546.001	288.397	0.920848	3.04572	0.00015	0.0112727	yes
gene872	gene872	NGEG_RS0104035	Fe-S cluster assembly transcriptional regulator IscR	NZ_AKCG01000001.1:742190-742866	d-gdhR	pGCC4-gdhR	OK	90.0439	213.321	-1.24433	-3.41774	5e-05	0.00459259	yes
gene875	gene875	NGEG_RS0104050	type III restriction enzyme	NZ_AKCG01000001.1:744307-748060	d-gdhR	pGCC4-gdhR	OK	228.58	55.0253	2.05453	5.17533	5e-05	0.00459259	yes
gene876	gene876	NGEG_RS12575	site-specific DNA-methyltransferase	NZ_AKCG01000001.1:744307-748060	d-gdhR	pGCC4-gdhR	OK	209.679	50.7212	2.04752	4.38569	5e-05	0.00459259	yes

## Sheet: fold change>2
test_id	gene_id	gene	function/annotation	locus	sample_1	sample_2	status	value_1	value_2	log2(fold_change)	test_stat	p_value	q_value	significant
Genes activated by GdhR
gene1975	gene1975	NGEG_RS0109350	zinc-finger domain-containing protein	NZ_AKCG01000004.1:156226-156430	d-gdhR	pGCC4-gdhR	OK	271.117	2430.83	-3.16446	-8.46779	5e-05	0.00459259	yes
gene1641	gene1641	NGEG_RS0107690	MFS transporter	NZ_AKCG01000003.1:144062-144907	d-gdhR	pGCC4-gdhR	OK	53.0919	238.217	-2.16571	-6.3918	5e-05	0.00459259	yes
gene1642	gene1642	NGEG_RS0107700	transporter	NZ_AKCG01000003.1:144967-145288	d-gdhR	pGCC4-gdhR	OK	16.275	71.454	-2.13436	-4.23391	5e-05	0.00459259	yes
gene2200	gene2200	NGEG_RS0110325	amino acid ABC transporter permease	NZ_AKCG01000005.1:108584-109902	d-gdhR	pGCC4-gdhR	OK	172.253	728.988	-2.08137	-4.16343	5e-05	0.00459259	yes
gene2199	gene2199	NGEG_RS0110320	amino acid ABC transporter permease	NZ_AKCG01000005.1:108584-109902	d-gdhR	pGCC4-gdhR	OK	272.483	1053.4	-1.95082	-4.77383	5e-05	0.00459259	yes
gene2201	gene2201	NGEG_RS0110330	glutamine ABC transporter ATP-binding protein	NZ_AKCG01000005.1:109903-110635	d-gdhR	pGCC4-gdhR	OK	205.789	784.513	-1.93063	-6.04444	5e-05	0.00459259	yes
gene2202	gene2202	NGEG_RS0110335	amino acid ABC transporter substrate-binding protein	NZ_AKCG01000005.1:110747-111602	d-gdhR	pGCC4-gdhR	OK	519.806	1851.57	-1.8327	-6.08962	5e-05	0.00459259	yes
gene1207	gene1207	NGEG_RS0105635	sulfate ABC transporter substrate-binding protein	NZ_AKCG01000002.1:288824-290063	d-gdhR	pGCC4-gdhR	OK	146.623	417.108	-1.50831	-4.77749	5e-05	0.00459259	yes
gene1990	gene1990	NGEG_RS0109405	Opacity protein opA54	NZ_AKCG01000004.1:166972-168004	d-gdhR	pGCC4-gdhR	OK	2547.71	7108.42	-1.48033	-4.38599	5e-05	0.00459259	yes
gene584	gene584	NGEG_RS0102660	amino acid ABC transporter substrate-binding protein	NZ_AKCG01000001.1:485424-486958	d-gdhR	pGCC4-gdhR	OK	2634.18	6775.51	-1.36297	-3.05527	0.0001	0.00885714	yes
gene671	gene671	NGEG_RS12505	sulfate ABC transporter permease subunit CysT	NZ_AKCG01000001.1:561323-562162	d-gdhR	pGCC4-gdhR	OK	32.805	78.6093	-1.26079	-3.3317	5e-05	0.00459259	yes
gene872	gene872	NGEG_RS0104035	Fe-S cluster assembly transcriptional regulator IscR	NZ_AKCG01000001.1:742190-742866	d-gdhR	pGCC4-gdhR	OK	90.0439	213.321	-1.24433	-3.41774	5e-05	0.00459259	yes
gene1973	gene1973	NGEG_RS0109335	UDP-2%2C3-diacylglucosamine hydrolase	NZ_AKCG01000004.1:153397-154206	d-gdhR	pGCC4-gdhR	OK	113.28	249.362	-1.13835	-3.37205	5e-05	0.00459259	yes
gene586	gene586	NGEG_RS0102670	polar amino acid ABC transporter ATP-binding protein	NZ_AKCG01000001.1:486967-487723	d-gdhR	pGCC4-gdhR	OK	1752.99	3696.18	-1.07622	-3.54004	5e-05	0.00459259	yes
gene2311	gene2311	NGEG_RS13455	hypothetical protein	NZ_AKCG01000006.1:20908-21151	d-gdhR	pGCC4-gdhR	OK	255.887	534.452	-1.06255	-2.81094	0.00015	0.0112727	yes
Genes repressed by GdhR
gene2424	gene2424	NGEG_RS13570	modification methylase	NZ_AKCG01000007.1:3284-3893	d-gdhR	pGCC4-gdhR	OK	135.637	66.5844	1.02649	2.88614	0.00015	0.0112727	yes
gene1094	gene1094	NGEG_RS0105100	hypothetical protein	NZ_AKCG01000002.1:191217-191799	d-gdhR	pGCC4-gdhR	OK	51.445	24.4972	1.07041	2.47999	0.0008	0.0461395	yes
gene1095	gene1095	NGEG_RS0105105	hypothetical protein	NZ_AKCG01000002.1:191808-192324	d-gdhR	pGCC4-gdhR	OK	60.3567	28.5022	1.08244	2.50955	0.0008	0.0461395	yes
gene2000	gene2000	NGEG_RS0109450	NADPH quinone reductase MdaB	NZ_AKCG01000004.1:176354-176933	d-gdhR	pGCC4-gdhR	OK	2864.41	1332.73	1.10386	3.64809	5e-05	0.00459259	yes
gene2479	gene2479	NGEG_RS0111560	hypothetical protein	NZ_AKCG01000007.1:55886-56360	d-gdhR	pGCC4-gdhR	OK	1762.23	798.702	1.14167	3.45626	5e-05	0.00459259	yes
gene2348	gene2348	NGEG_RS13755	hypothetical protein	NZ_AKCG01000006.1:48226-49246	d-gdhR	pGCC4-gdhR	OK	215.278	92.9264	1.21204	3.50574	5e-05	0.00459259	yes
gene1063	gene1063	NGEG_RS0104940	TrbI protein	NZ_AKCG01000002.1:162656-163750	d-gdhR	pGCC4-gdhR	OK	231.211	87.6629	1.39917	3.26527	5e-05	0.00459259	yes
gene1064	gene1064	NGEG_RS0104945	hypothetical protein	NZ_AKCG01000002.1:163758-165530	d-gdhR	pGCC4-gdhR	OK	150.23	54.7151	1.45716	3.56081	5e-05	0.00459259	yes
gene11	gene11	NGEG_RS0100055	fimbrial protein	NZ_AKCG01000001.1:5013-5484	d-gdhR	pGCC4-gdhR	OK	95.8213	31.6384	1.59867	3.78	5e-05	0.00459259	yes
gene876	gene876	NGEG_RS12575	site-specific DNA-methyltransferase	NZ_AKCG01000001.1:744307-748060	d-gdhR	pGCC4-gdhR	OK	209.679	50.7212	2.04752	4.38569	5e-05	0.00459259	yes
gene875	gene875	NGEG_RS0104050	type III restriction enzyme	NZ_AKCG01000001.1:744307-748060	d-gdhR	pGCC4-gdhR	OK	228.58	55.0253	2.05453	5.17533	5e-05	0.00459259	yes
gene1974	gene1974	NGEG_RS0109340	L-lactate permease	NZ_AKCG01000004.1:154474-156061	d-gdhR	pGCC4-gdhR	OK	2048.08	427.002	2.26196	7.22672	5e-05	0.00459259	yes

## Sheet: d-gdhR vs pGCC4-gdhR (all genes
test_id	gene_id	gene	locus	sample_1	sample_2	status	value_1	value_2	log2(fold_change)	test_stat	p_value	q_value	significant
gene0	gene0	NGEG_RS0100010	NZ_AKCG01000001.1:111-486	d-gdhR	pGCC4-gdhR	NOTEST	0	0	0	0	1	1	no
gene1	gene1	NGEG_RS0100015	NZ_AKCG01000001.1:499-1420	d-gdhR	pGCC4-gdhR	OK	34.0532	89.0253	-1.38642	-2.49446	0.0017	0.0669206	no
gene10	gene10	NGEG_RS0100050	NZ_AKCG01000001.1:4546-4963	d-gdhR	pGCC4-gdhR	OK	162.234	112.069	0.533696	1.41406	0.045	0.444622	no
gene100	gene100	NGEG_RS12280	NZ_AKCG01000001.1:81019-81701	d-gdhR	pGCC4-gdhR	OK	83.6511	89.1868	-0.0924443	-0.0318532	0.8792	0.9981	no
gene1000	gene1000	NGEG_RS14420	NZ_AKCG01000002.1:108244-108710	d-gdhR	pGCC4-gdhR	OK	286.358	316.247	-0.143232	-0.307557	0.6571	0.9981	no
gene1001	gene1001	NGEG_RS0104645	NZ_AKCG01000002.1:108244-108710	d-gdhR	pGCC4-gdhR	OK	591.728	625.504	-0.0800858	-0.0887655	0.89845	0.9981	no
gene1002	gene1002	NGEG_RS14425	NZ_AKCG01000002.1:108244-108710	d-gdhR	pGCC4-gdhR	OK	218.268	199.473	0.129908	0.16647	0.8129	0.9981	no
gene1003	gene1003	NGEG_RS0104650	NZ_AKCG01000002.1:108719-109055	d-gdhR	pGCC4-gdhR	OK	466.235	579.186	-0.312969	-0.937044	0.1811	0.759919	no
gene1004	gene1004	NGEG_RS0104655	NZ_AKCG01000002.1:109135-111259	d-gdhR	pGCC4-gdhR	OK	129.559	145.297	-0.165391	-0.536363	0.45615	0.970518	no
gene1005	gene1005	NGEG_RS0104660	NZ_AKCG01000002.1:111353-113330	d-gdhR	pGCC4-gdhR	OK	61.1624	62.9885	-0.0424436	-0.130099	0.85925	0.9981	no
gene1006	gene1006	NGEG_RS0104665	NZ_AKCG01000002.1:113473-113659	d-gdhR	pGCC4-gdhR	OK	729.699	732.291	-0.00511513	-0.0134474	0.98605	0.9981	no
gene1007	gene1007	NGEG_RS0104670	NZ_AKCG01000002.1:113669-115051	d-gdhR	pGCC4-gdhR	OK	305.562	271.854	0.168633	0.401251	0.56795	0.9981	no
gene1008	gene1008	NGEG_RS0104675	NZ_AKCG01000002.1:113669-115051	d-gdhR	pGCC4-gdhR	OK	224.029	201.452	0.153246	0.318807	0.6454	0.9981	no
gene1009	gene1009	NGEG_RS0104680	NZ_AKCG01000002.1:115098-115784	d-gdhR	pGCC4-gdhR	OK	133.773	133.851	-0.000843736	-0.00228409	0.9981	0.9981	no
gene101	gene101	NGEG_RS0100450	NZ_AKCG01000001.1:81746-82607	d-gdhR	pGCC4-gdhR	OK	545.169	448.928	0.280221	0.907898	0.2007	0.77893	no
gene1010	gene1010	NGEG_RS14430	NZ_AKCG01000002.1:115098-115784	d-gdhR	pGCC4-gdhR	OK	54.0569	46.2397	0.225345	0.137847	0.8453	0.9981	no
gene1011	gene1011	NGEG_RS0104685	NZ_AKCG01000002.1:115795-116284	d-gdhR	pGCC4-gdhR	NOTEST	0	0	0	0	1	1	no
gene1012	gene1012	NGEG_RS14435	NZ_AKCG01000002.1:116292-116795	d-gdhR	pGCC4-gdhR	OK	6.66413	0	#NAME?	#NAME?	0.178	0.75589	no
gene1013	gene1013	NGEG_RS14440	NZ_AKCG01000002.1:116292-116795	d-gdhR	pGCC4-gdhR	OK	227.443	205.427	0.146878	0.299757	0.67925	0.9981	no
gene1014	gene1014	NGEG_RS0104695	NZ_AKCG01000002.1:116977-117343	d-gdhR	pGCC4-gdhR	OK	7.30438	5.22597	0.483064	0.686953	0.3363	0.913498	no
gene1015	gene1015	NGEG_RS0104700	NZ_AKCG01000002.1:117505-118414	d-gdhR	pGCC4-gdhR	OK	36.7786	37.9459	-0.0450786	-0.116279	0.8676	0.9981	no
gene1016	gene1016	NGEG_RS0104705	NZ_AKCG01000002.1:118569-120992	d-gdhR	pGCC4-gdhR	OK	111.994	81.3715	0.460826	0.652453	0.3483	0.919229	no
gene1017	gene1017	NGEG_RS0104710	NZ_AKCG01000002.1:118569-120992	d-gdhR	pGCC4-gdhR	OK	136.214	99.5489	0.4524	1.2852	0.0666	0.52235	no
gene1018	gene1018	NGEG_RS0104715	NZ_AKCG01000002.1:121198-121813	d-gdhR	pGCC4-gdhR	OK	29.9245	41.3102	-0.465169	-1.08485	0.12585	0.68295	no
gene1019	gene1019	NGEG_RS0104720	NZ_AKCG01000002.1:121975-122593	d-gdhR	pGCC4-gdhR	OK	165.169	206.556	-0.32259	-0.956185	0.1814	0.759919	no
gene102	gene102	NGEG_RS12285	NZ_AKCG01000001.1:82886-83132	d-gdhR	pGCC4-gdhR	OK	66.4149	51.3034	0.372453	0.732496	0.3003	0.888839	no
gene1020	gene1020	NGEG_RS0104725	NZ_AKCG01000002.1:122600-123464	d-gdhR	pGCC4-gdhR	OK	290.975	256.684	0.180898	0.564627	0.4169	0.955516	no
gene1021	gene1021	NGEG_RS0104730	NZ_AKCG01000002.1:123476-123911	d-gdhR	pGCC4-gdhR	OK	1781.3	923.166	0.948264	3.01835	5e-05	0.00459259	yes
gene1022	gene1022	NGEG_RS12690	NZ_AKCG01000002.1:124056-124740	d-gdhR	pGCC4-gdhR	OK	506.707	563.168	-0.152415	-0.481429	0.49525	0.986522	no
gene1023	gene1023	NGEG_RS0104740	NZ_AKCG01000002.1:124984-126016	d-gdhR	pGCC4-gdhR	OK	203.721	253.44	-0.315048	-0.995168	0.1614	0.741348	no
gene1024	gene1024	NGEG_RS0104745	NZ_AKCG01000002.1:126097-126406	d-gdhR	pGCC4-gdhR	OK	219.272	292.294	-0.414696	-1.12726	0.11085	0.657675	no
gene1025	gene1025	NGEG_RS12695	NZ_AKCG01000002.1:126437-126578	d-gdhR	pGCC4-gdhR	OK	169.456	194.111	-0.195966	-0.32946	0.64235	0.9981	no
gene1026	gene1026	NGEG_RS0104755	NZ_AKCG01000002.1:126824-128057	d-gdhR	pGCC4-gdhR	OK	214.219	259.677	-0.277633	-0.877361	0.219	0.811536	no
gene1027	gene1027	NGEG_RS0104760	NZ_AKCG01000002.1:128135-129764	d-gdhR	pGCC4-gdhR	OK	610.676	669.853	-0.133437	-0.456536	0.5135	0.99413	no
gene1028	gene1028	NGEG_RS0104770	NZ_AKCG01000002.1:129913-130288	d-gdhR	pGCC4-gdhR	OK	423.814	408.952	0.0515023	0.152872	0.8245	0.9981	no
gene1029	gene1029	NGEG_RS0104775	NZ_AKCG01000002.1:130336-131875	d-gdhR	pGCC4-gdhR	OK	736.41	692.722	0.0882332	0.300061	0.66385	0.9981	no
gene103	gene103	NGEG_RS0100460	NZ_AKCG01000001.1:83280-84490	d-gdhR	pGCC4-gdhR	OK	984.837	1093.03	-0.150373	-0.197099	0.7753	0.9981	no
gene1030	gene1030	NGEG_RS0104780	NZ_AKCG01000002.1:131941-132559	d-gdhR	pGCC4-gdhR	OK	258.939	223.797	0.210424	0.627718	0.36675	0.935347	no
gene1031	gene1031	NGEG_RS14445	NZ_AKCG01000002.1:132738-135054	d-gdhR	pGCC4-gdhR	OK	711.577	267.986	1.40886	0.955375	0.17365	0.74766	no
gene1032	gene1032	NGEG_RS14450	NZ_AKCG01000002.1:132738-135054	d-gdhR	pGCC4-gdhR	OK	30.586	60.156	-0.975838	-0.146079	0.6084	0.9981	no
gene1033	gene1033	NGEG_RS0104790	NZ_AKCG01000002.1:132738-135054	d-gdhR	pGCC4-gdhR	OK	468.929	416.382	0.171461	0.461614	0.51045	0.99132	no
gene1034	gene1034	NGEG_RS0104795	NZ_AKCG01000002.1:132738-135054	d-gdhR	pGCC4-gdhR	OK	364.351	366.149	-0.0071016	-0.0121736	0.9846	0.9981	no
gene1035	gene1035	NGEG_RS0104800	NZ_AKCG01000002.1:135120-136866	d-gdhR	pGCC4-gdhR	OK	278.285	298.794	-0.102587	-0.338238	0.63375	0.9981	no
gene1036	gene1036	NGEG_RS12700	NZ_AKCG01000002.1:136937-137584	d-gdhR	pGCC4-gdhR	OK	148.995	158.964	-0.0934324	-0.273637	0.70055	0.9981	no
gene1037	gene1037	NGEG_RS0104810	NZ_AKCG01000002.1:137591-138554	d-gdhR	pGCC4-gdhR	OK	123.153	137.397	-0.157889	-0.470517	0.50775	0.99132	no
gene1038	gene1038	NGEG_RS14455	NZ_AKCG01000002.1:138701-139271	d-gdhR	pGCC4-gdhR	OK	310.106	271.548	0.191552	0.573657	0.4189	0.955516	no
gene1039	gene1039	NGEG_RS0104820	NZ_AKCG01000002.1:139393-141856	d-gdhR	pGCC4-gdhR	OK	1277.18	1175.87	0.119238	0.365179	0.6094	0.9981	no
gene104	gene104	NGEG_RS0100465	NZ_AKCG01000001.1:83280-84490	d-gdhR	pGCC4-gdhR	OK	1710.58	1856.09	-0.11778	-0.365205	0.60645	0.9981	no
gene1040	gene1040	NGEG_RS0104825	NZ_AKCG01000002.1:142037-142307	d-gdhR	pGCC4-gdhR	OK	8936.1	7479.09	0.256783	0.871854	0.21375	0.805156	no
gene1041	gene1041	NGEG_RS0104830	NZ_AKCG01000002.1:142483-144218	d-gdhR	pGCC4-gdhR	OK	502.053	552.804	-0.138929	-0.219162	0.75735	0.9981	no
gene1042	gene1042	NGEG_RS0104835	NZ_AKCG01000002.1:142483-144218	d-gdhR	pGCC4-gdhR	OK	380.602	408.706	-0.102778	-0.307592	0.66505	0.9981	no
gene1043	gene1043	NGEG_RS0104840	NZ_AKCG01000002.1:144413-144785	d-gdhR	pGCC4-gdhR	OK	151.536	133.104	0.187105	0.493951	0.48255	0.986504	no
gene1044	gene1044	NGEG_RS0104845	NZ_AKCG01000002.1:144861-146784	d-gdhR	pGCC4-gdhR	OK	256.404	269.834	-0.073652	-0.242726	0.72575	0.9981	no
gene1045	gene1045	NGEG_RS0104850	NZ_AKCG01000002.1:146809-147166	d-gdhR	pGCC4-gdhR	OK	304.399	299.583	0.0230107	0.0655411	0.9245	0.9981	no
gene1046	gene1046	NGEG_RS0104855	NZ_AKCG01000002.1:147256-147769	d-gdhR	pGCC4-gdhR	OK	344.87	311.06	0.148859	0.44751	0.52435	0.9981	no
gene1047	gene1047	NGEG_RS0104860	NZ_AKCG01000002.1:147816-147993	d-gdhR	pGCC4-gdhR	OK	697.8	584.307	0.256086	0.644793	0.36375	0.935347	no
gene1048	gene1048	NGEG_RS0104865	NZ_AKCG01000002.1:148213-153906	d-gdhR	pGCC4-gdhR	OK	279.766	211.968	0.400374	0.812383	0.27435	0.87329	no
gene1049	gene1049	NGEG_RS0104870	NZ_AKCG01000002.1:148213-153906	d-gdhR	pGCC4-gdhR	OK	46.4852	41.2651	0.171848	0.28086	0.6868	0.9981	no
gene105	gene105	NGEG_RS0100470	NZ_AKCG01000001.1:84546-84783	d-gdhR	pGCC4-gdhR	OK	6974.77	6919.62	0.0114514	0.0382341	0.9563	0.9981	no
gene1050	gene1050	NGEG_RS0104875	NZ_AKCG01000002.1:148213-153906	d-gdhR	pGCC4-gdhR	OK	45.6886	24.4815	0.900146	1.45088	0.04785	0.459277	no
gene1051	gene1051	NGEG_RS0104880	NZ_AKCG01000002.1:148213-153906	d-gdhR	pGCC4-gdhR	OK	49.5243	28.1321	0.815919	0.427549	0.5249	0.9981	no
gene1052	gene1052	NGEG_RS14460	NZ_AKCG01000002.1:154415-155368	d-gdhR	pGCC4-gdhR	OK	192.438	116.319	0.726298	1.47031	0.04095	0.416721	no
gene1053	gene1053	NGEG_RS0104890	NZ_AKCG01000002.1:154415-155368	d-gdhR	pGCC4-gdhR	OK	168.075	92.3184	0.864415	1.76358	0.0161	0.259273	no
gene1054	gene1054	NGEG_RS0104895	NZ_AKCG01000002.1:155423-155720	d-gdhR	pGCC4-gdhR	OK	11.8547	7.0832	0.742987	1.00702	0.15935	0.741348	no
gene1055	gene1055	NGEG_RS0104900	NZ_AKCG01000002.1:155741-156023	d-gdhR	pGCC4-gdhR	OK	18.5544	11.8331	0.648927	1.00711	0.1747	0.750877	no
gene1056	gene1056	NGEG_RS12705	NZ_AKCG01000002.1:156034-156685	d-gdhR	pGCC4-gdhR	OK	16.0824	10.7752	0.577767	1.16764	0.09985	0.630097	no
gene1057	gene1057	NGEG_RS0104910	NZ_AKCG01000002.1:156686-157421	d-gdhR	pGCC4-gdhR	OK	18.0268	12.182	0.565391	1.19582	0.09005	0.608512	no
gene1058	gene1058	NGEG_RS0104915	NZ_AKCG01000002.1:157422-158736	d-gdhR	pGCC4-gdhR	OK	33.8708	26.454	0.356555	0.951036	0.17955	0.757661	no
gene1059	gene1059	NGEG_RS0104920	NZ_AKCG01000002.1:158745-160043	d-gdhR	pGCC4-gdhR	OK	70.26	49.0687	0.5179	1.05789	0.14525	0.716282	no
gene106	gene106	NGEG_RS0100475	NZ_AKCG01000001.1:84852-85323	d-gdhR	pGCC4-gdhR	OK	4328.88	4834.04	-0.159235	-0.532129	0.452	0.970518	no
gene1060	gene1060	NGEG_RS0104925	NZ_AKCG01000002.1:158745-160043	d-gdhR	pGCC4-gdhR	OK	72.0232	59.1123	0.285005	0.538787	0.4399	0.962888	no
gene1061	gene1061	NGEG_RS0104930	NZ_AKCG01000002.1:160052-162629	d-gdhR	pGCC4-gdhR	OK	20.5442	13.9101	0.562599	1.50752	0.03315	0.375928	no
gene1062	gene1062	NGEG_RS0104935	NZ_AKCG01000002.1:162656-163750	d-gdhR	pGCC4-gdhR	OK	92.6178	42.5725	1.12137	1.79036	0.0149	0.245536	no
gene1063	gene1063	NGEG_RS0104940	NZ_AKCG01000002.1:162656-163750	d-gdhR	pGCC4-gdhR	OK	231.211	87.6629	1.39917	3.26527	5e-05	0.00459259	yes
gene1064	gene1064	NGEG_RS0104945	NZ_AKCG01000002.1:163758-165530	d-gdhR	pGCC4-gdhR	OK	150.23	54.7151	1.45716	3.56081	5e-05	0.00459259	yes
gene1065	gene1065	NGEG_RS0104950	NZ_AKCG01000002.1:163758-165530	d-gdhR	pGCC4-gdhR	OK	15.9531	11.5607	0.464614	0.587574	0.4065	0.955516	no
gene1066	gene1066	NGEG_RS0104955	NZ_AKCG01000002.1:165544-170318	d-gdhR	pGCC4-gdhR	OK	26.2005	17.1494	0.611435	0.596811	0.39635	0.952206	no
gene1067	gene1067	NGEG_RS0104960	NZ_AKCG01000002.1:165544-170318	d-gdhR	pGCC4-gdhR	OK	24.068	19.5252	0.301778	0.394186	0.5739	0.9981	no
gene1068	gene1068	NGEG_RS0104965	NZ_AKCG01000002.1:165544-170318	d-gdhR	pGCC4-gdhR	OK	44.5552	29.5787	0.591032	1.14749	0.10305	0.64015	no
gene1069	gene1069	NGEG_RS0104970	NZ_AKCG01000002.1:165544-170318	d-gdhR	pGCC4-gdhR	OK	46.5971	40.3757	0.206753	0.188884	0.77365	0.9981	no
gene107	gene107	NGEG_RS0100480	NZ_AKCG01000001.1:85327-85861	d-gdhR	pGCC4-gdhR	OK	4357.41	4820.36	-0.145671	-0.493386	0.48835	0.986504	no
gene1070	gene1070	NGEG_RS0104975	NZ_AKCG01000002.1:165544-170318	d-gdhR	pGCC4-gdhR	OK	37.6047	26.2257	0.519932	0.621151	0.3727	0.943159	no
gene1071	gene1071	NGEG_RS0104980	NZ_AKCG01000002.1:170489-172001	d-gdhR	pGCC4-gdhR	OK	101.377	97.5342	0.0557442	0.168542	0.81765	0.9981	no
gene1072	gene1072	NGEG_RS0104985	NZ_AKCG01000002.1:172007-175106	d-gdhR	pGCC4-gdhR	OK	33.8045	35.7193	-0.0794867	-0.234206	0.7416	0.9981	no
gene1073	gene1073	NGEG_RS0104990	NZ_AKCG01000002.1:175147-175693	d-gdhR	pGCC4-gdhR	OK	128.449	107.185	0.261098	0.713198	0.3126	0.908028	no
gene1074	gene1074	NGEG_RS0104995	NZ_AKCG01000002.1:175911-176235	d-gdhR	pGCC4-gdhR	OK	1075.81	948.137	0.182257	0.566359	0.4313	0.959532	no
gene1075	gene1075	NGEG_RS0105000	NZ_AKCG01000002.1:176300-176915	d-gdhR	pGCC4-gdhR	OK	1920.16	1641.45	0.226259	0.766074	0.2773	0.87329	no
gene1076	gene1076	NGEG_RS0105005	NZ_AKCG01000002.1:176967-178041	d-gdhR	pGCC4-gdhR	OK	1105.63	973.114	0.184186	0.628706	0.3773	0.94899	no
gene1077	gene1077	NGEG_RS0105010	NZ_AKCG01000002.1:178155-178605	d-gdhR	pGCC4-gdhR	OK	1284.41	1174.57	0.128973	0.413231	0.5709	0.9981	no
gene1078	gene1078	NGEG_RS0105015	NZ_AKCG01000002.1:178606-178918	d-gdhR	pGCC4-gdhR	OK	1704.1	1439.11	0.24383	0.773463	0.2771	0.87329	no
gene1079	gene1079	NGEG_RS0105020	NZ_AKCG01000002.1:179321-179786	d-gdhR	pGCC4-gdhR	OK	36.2987	24.4402	0.570664	1.22276	0.081	0.568508	no
gene108	gene108	NGEG_RS0100485	NZ_AKCG01000001.1:85871-87419	d-gdhR	pGCC4-gdhR	OK	4287.84	4843.58	-0.175824	-0.450697	0.51505	0.994801	no
gene1080	gene1080	NGEG_RS0105025	NZ_AKCG01000002.1:179874-180654	d-gdhR	pGCC4-gdhR	OK	36.889	25.5573	0.529456	1.27798	0.0753	0.550867	no
gene1081	gene1081	NGEG_RS0105035	NZ_AKCG01000002.1:180966-181152	d-gdhR	pGCC4-gdhR	OK	378.501	238.787	0.66457	1.48034	0.0387	0.403261	no
gene1082	gene1082	NGEG_RS0105040	NZ_AKCG01000002.1:181224-181740	d-gdhR	pGCC4-gdhR	OK	30.8708	21.2554	0.538413	1.15225	0.1082	0.653246	no
gene1083	gene1083	NGEG_RS0105045	NZ_AKCG01000002.1:181831-182413	d-gdhR	pGCC4-gdhR	OK	22.4808	18.9823	0.244039	0.528392	0.4419	0.966413	no
gene1084	gene1084	NGEG_RS0105050	NZ_AKCG01000002.1:182648-182990	d-gdhR	pGCC4-gdhR	OK	15.3592	11.2152	0.453638	0.760726	0.2891	0.878637	no
gene1085	gene1085	NGEG_RS0105055	NZ_AKCG01000002.1:183066-184188	d-gdhR	pGCC4-gdhR	OK	38.8529	25.9142	0.58428	1.51294	0.0315	0.372	no
gene1086	gene1086	NGEG_RS14465	NZ_AKCG01000002.1:184258-184483	d-gdhR	pGCC4-gdhR	OK	23.6119	10.2928	1.19788	1.61188	0.03205	0.373164	no
gene1087	gene1087	NGEG_RS0105065	NZ_AKCG01000002.1:185035-185293	d-gdhR	pGCC4-gdhR	OK	204.015	104.089	0.970851	2.2654	0.00275	0.0885714	no
gene1088	gene1088	NGEG_RS0105070	NZ_AKCG01000002.1:185540-188024	d-gdhR	pGCC4-gdhR	OK	60.4862	57.8278	0.0648418	0.195901	0.77975	0.9981	no
gene1089	gene1089	NGEG_RS0105075	NZ_AKCG01000002.1:188119-188611	d-gdhR	pGCC4-gdhR	OK	411.124	398.444	0.0451988	0.136694	0.84265	0.9981	no
gene109	gene109	NGEG_RS0100490	NZ_AKCG01000001.1:87443-88319	d-gdhR	pGCC4-gdhR	OK	3441.45	3784.58	-0.137115	-0.44078	0.535	0.9981	no
gene1090	gene1090	NGEG_RS0105080	NZ_AKCG01000002.1:188612-188891	d-gdhR	pGCC4-gdhR	OK	478.088	460.216	0.0549651	0.156363	0.8275	0.9981	no
gene1091	gene1091	NGEG_RS0105085	NZ_AKCG01000002.1:189129-189471	d-gdhR	pGCC4-gdhR	OK	169.516	96.3724	0.814728	2.04065	0.0041	0.112978	no
gene1092	gene1092	NGEG_RS0105090	NZ_AKCG01000002.1:189742-190375	d-gdhR	pGCC4-gdhR	OK	49.9049	32.125	0.635483	1.53384	0.0369	0.393634	no
gene1093	gene1093	NGEG_RS0105095	NZ_AKCG01000002.1:190650-190992	d-gdhR	pGCC4-gdhR	OK	181.912	115.375	0.656906	1.68072	0.0203	0.291006	no
gene1094	gene1094	NGEG_RS0105100	NZ_AKCG01000002.1:191217-191799	d-gdhR	pGCC4-gdhR	OK	51.445	24.4972	1.07041	2.47999	0.0008	0.0461395	yes
gene1095	gene1095	NGEG_RS0105105	NZ_AKCG01000002.1:191808-192324	d-gdhR	pGCC4-gdhR	OK	60.3567	28.5022	1.08244	2.50955	0.0008	0.0461395	yes
gene1096	gene1096	NGEG_RS14470	NZ_AKCG01000002.1:192390-192759	d-gdhR	pGCC4-gdhR	OK	105.254	59.3812	0.825796	1.94768	0.00845	0.17177	no
gene1097	gene1097	NGEG_RS0105110	NZ_AKCG01000002.1:193164-193488	d-gdhR	pGCC4-gdhR	OK	15.0276	6.91829	1.11912	1.61613	0.02885	0.353675	no
gene1098	gene1098	NGEG_RS0105115	NZ_AKCG01000002.1:193508-193958	d-gdhR	pGCC4-gdhR	OK	1424.4	744.634	0.935755	2.95664	5e-05	0.00459259	yes
gene1099	gene1099	NGEG_RS0105120	NZ_AKCG01000002.1:194221-194794	d-gdhR	pGCC4-gdhR	OK	21.6723	16.8723	0.361197	0.754029	0.2887	0.878637	no
gene11	gene11	NGEG_RS0100055	NZ_AKCG01000001.1:5013-5484	d-gdhR	pGCC4-gdhR	OK	95.8213	31.6384	1.59867	3.78	5e-05	0.00459259	yes
gene110	gene110	NGEG_RS0100495	NZ_AKCG01000001.1:88356-89754	d-gdhR	pGCC4-gdhR	OK	3106.27	3599.31	-0.212536	-0.603035	0.39015	0.951398	no
gene1100	gene1100	NGEG_RS0105125	NZ_AKCG01000002.1:194897-197491	d-gdhR	pGCC4-gdhR	OK	206.016	138.056	0.577498	1.12712	0.12805	0.688173	no
gene1101	gene1101	NGEG_RS0105130	NZ_AKCG01000002.1:194897-197491	d-gdhR	pGCC4-gdhR	OK	47.0013	47.0574	-0.00172097	-0.00388473	0.9958	0.9981	no
gene1102	gene1102	NGEG_RS14475	NZ_AKCG01000002.1:197492-197678	d-gdhR	pGCC4-gdhR	OK	39.3021	53.4822	-0.444452	-0.692299	0.3295	0.912237	no
gene1103	gene1103	NGEG_RS14480	NZ_AKCG01000002.1:197682-198114	d-gdhR	pGCC4-gdhR	OK	102.174	82.5434	0.307806	0.783402	0.27325	0.87329	no
gene1104	gene1104	NGEG_RS0105140	NZ_AKCG01000002.1:198878-199433	d-gdhR	pGCC4-gdhR	OK	112.471	80.8611	0.476035	1.33703	0.0892	0.606411	no
gene1105	gene1105	NGEG_RS0105145	NZ_AKCG01000002.1:199519-200623	d-gdhR	pGCC4-gdhR	OK	34.4445	23.5335	0.549559	1.40708	0.0507	0.465568	no
gene1106	gene1106	NGEG_RS12710	NZ_AKCG01000002.1:200760-206029	d-gdhR	pGCC4-gdhR	OK	19.2132	10.7306	0.840372	0.946811	0.1977	0.77422	no
gene1107	gene1107	NGEG_RS0105155	NZ_AKCG01000002.1:200760-206029	d-gdhR	pGCC4-gdhR	OK	19.0273	11.8367	0.684805	0.493652	0.52295	0.9981	no
gene1108	gene1108	NGEG_RS0105160	NZ_AKCG01000002.1:200760-206029	d-gdhR	pGCC4-gdhR	OK	18.2374	9.60353	0.925261	0.524715	0.49	0.986504	no
gene1109	gene1109	NGEG_RS0105165	NZ_AKCG01000002.1:200760-206029	d-gdhR	pGCC4-gdhR	OK	56.134	27.493	1.02981	1.96088	0.0081	0.1674	no
gene111	gene111	NGEG_RS0100500	NZ_AKCG01000001.1:89764-90187	d-gdhR	pGCC4-gdhR	OK	2396.5	2774.92	-0.211519	-0.710182	0.3081	0.901047	no
gene1110	gene1110	NGEG_RS0105170	NZ_AKCG01000002.1:200760-206029	d-gdhR	pGCC4-gdhR	OK	71.3965	46.3311	0.623871	1.05154	0.13495	0.694705	no
gene1111	gene1111	NGEG_RS14485	NZ_AKCG01000002.1:206269-206787	d-gdhR	pGCC4-gdhR	OK	41.2681	41.6824	-0.0144108	-0.0119824	0.98745	0.9981	no
gene1112	gene1112	NGEG_RS0105180	NZ_AKCG01000002.1:206269-206787	d-gdhR	pGCC4-gdhR	OK	49.039	36.4255	0.428982	0.918429	0.19295	0.77422	no
gene1113	gene1113	NGEG_RS0105185	NZ_AKCG01000002.1:206823-207483	d-gdhR	pGCC4-gdhR	OK	75.2957	63.275	0.250933	0.669172	0.34585	0.919229	no
gene1114	gene1114	NGEG_RS0105190	NZ_AKCG01000002.1:207563-207971	d-gdhR	pGCC4-gdhR	OK	353.993	224.193	0.658977	1.885	0.00785	0.165681	no
gene1115	gene1115	NGEG_RS0105195	NZ_AKCG01000002.1:207985-208933	d-gdhR	pGCC4-gdhR	OK	462.142	336.6	0.457302	1.44893	0.03525	0.38511	no
gene1116	gene1116	NGEG_RS0105200	NZ_AKCG01000002.1:209039-210110	d-gdhR	pGCC4-gdhR	OK	115.59	104.652	0.143409	0.426697	0.5455	0.9981	no
gene1117	gene1117	NGEG_RS0105205	NZ_AKCG01000002.1:210294-210570	d-gdhR	pGCC4-gdhR	OK	350.261	332.153	0.0765826	0.210019	0.76185	0.9981	no
gene1118	gene1118	NGEG_RS0105210	NZ_AKCG01000002.1:210571-212171	d-gdhR	pGCC4-gdhR	OK	462.849	447.947	0.0472135	0.0993231	0.88895	0.9981	no
gene1119	gene1119	NGEG_RS0105215	NZ_AKCG01000002.1:210571-212171	d-gdhR	pGCC4-gdhR	OK	372.477	412.283	-0.146481	-0.377298	0.5936	0.9981	no
gene112	gene112	NGEG_RS0100505	NZ_AKCG01000001.1:90358-91255	d-gdhR	pGCC4-gdhR	OK	516.784	421.187	0.295103	0.960387	0.1776	0.755485	no
gene1120	gene1120	NGEG_RS0105220	NZ_AKCG01000002.1:212645-213110	d-gdhR	pGCC4-gdhR	OK	723.417	746.798	-0.0458896	-0.145029	0.8392	0.9981	no
gene1121	gene1121	NGEG_RS0105225	NZ_AKCG01000002.1:213137-213611	d-gdhR	pGCC4-gdhR	OK	754.531	693.075	0.12257	0.38618	0.5797	0.9981	no
gene1122	gene1122	NGEG_RS0105235	NZ_AKCG01000002.1:213943-214261	d-gdhR	pGCC4-gdhR	OK	824.825	649.995	0.343659	0.980031	0.1612	0.741348	no
gene1123	gene1123	NGEG_RS0105240	NZ_AKCG01000002.1:214309-216868	d-gdhR	pGCC4-gdhR	OK	316.48	245.979	0.363577	1.14839	0.0926	0.608549	no
gene1124	gene1124	NGEG_RS0105245	NZ_AKCG01000002.1:217014-218478	d-gdhR	pGCC4-gdhR	OK	979.301	997.019	-0.0258678	-0.0870853	0.90505	0.9981	no
gene1125	gene1125	NGEG_RS0105250	NZ_AKCG01000002.1:218551-218800	d-gdhR	pGCC4-gdhR	OK	99.7759	123.311	-0.305541	-0.685312	0.3323	0.912237	no
gene1126	gene1126	NGEG_RS0105255	NZ_AKCG01000002.1:218815-221191	d-gdhR	pGCC4-gdhR	OK	173.763	161.596	0.104725	0.335672	0.6327	0.9981	no
gene1129	gene1129	NGEG_RS12725	NZ_AKCG01000002.1:221630-223708	d-gdhR	pGCC4-gdhR	OK	215.855	122.023	0.822911	0.249231	0.714	0.9981	no
gene113	gene113	NGEG_RS0100510	NZ_AKCG01000001.1:91371-93435	d-gdhR	pGCC4-gdhR	OK	600.522	539.13	0.155582	0.527691	0.4545	0.970518	no
gene1130	gene1130	NGEG_RS0105270	NZ_AKCG01000002.1:221630-223708	d-gdhR	pGCC4-gdhR	OK	987.665	1251.35	-0.341391	-1.11403	0.11665	0.672772	no
gene1131	gene1131	NGEG_RS0105275	NZ_AKCG01000002.1:223824-224715	d-gdhR	pGCC4-gdhR	OK	69.6424	50.0796	0.475744	1.31466	0.06305	0.506765	no
gene1132	gene1132	NGEG_RS0105280	NZ_AKCG01000002.1:224779-225436	d-gdhR	pGCC4-gdhR	OK	92.8584	69.9538	0.40863	1.11795	0.10885	0.653246	no
gene1133	gene1133	NGEG_RS0105285	NZ_AKCG01000002.1:225864-226947	d-gdhR	pGCC4-gdhR	OK	10.967	11.7326	-0.0973602	-0.216555	0.7678	0.9981	no
gene1134	gene1134	NGEG_RS12730	NZ_AKCG01000002.1:227092-228737	d-gdhR	pGCC4-gdhR	OK	8.83841	9.72502	-0.137914	-0.324483	0.64095	0.9981	no
gene1135	gene1135	NGEG_RS12735	NZ_AKCG01000002.1:228763-230529	d-gdhR	pGCC4-gdhR	OK	22.3422	26.2841	-0.23442	-0.643543	0.3655	0.935347	no
gene1136	gene1136	NGEG_RS0105300	NZ_AKCG01000002.1:230701-232561	d-gdhR	pGCC4-gdhR	OK	245.668	260.652	-0.0854169	-0.284946	0.69185	0.9981	no
gene1137	gene1137	NGEG_RS12740	NZ_AKCG01000002.1:232602-232956	d-gdhR	pGCC4-gdhR	OK	164.555	169.716	-0.0445558	-0.11893	0.8647	0.9981	no
gene1138	gene1138	NGEG_RS0105310	NZ_AKCG01000002.1:233061-233820	d-gdhR	pGCC4-gdhR	OK	111.387	139.979	-0.329624	-0.968753	0.16565	0.741348	no
gene1139	gene1139	NGEG_RS0105315	NZ_AKCG01000002.1:233915-234968	d-gdhR	pGCC4-gdhR	OK	213.942	264.091	-0.303814	-0.96667	0.17735	0.755485	no
gene114	gene114	NGEG_RS0100515	NZ_AKCG01000001.1:93504-95386	d-gdhR	pGCC4-gdhR	OK	307.168	298.936	0.0391929	0.0959627	0.8941	0.9981	no
gene1140	gene1140	NGEG_RS12745	NZ_AKCG01000002.1:234985-235138	d-gdhR	pGCC4-gdhR	OK	331.697	293.46	0.176704	0.353807	0.61175	0.9981	no
gene1141	gene1141	NGEG_RS0105325	NZ_AKCG01000002.1:235174-236551	d-gdhR	pGCC4-gdhR	OK	388.418	347.739	0.159605	0.534991	0.45445	0.970518	no
gene1142	gene1142	NGEG_RS0105330	NZ_AKCG01000002.1:236612-236918	d-gdhR	pGCC4-gdhR	OK	192.528	167.04	0.204881	0.529374	0.45105	0.970518	no
gene1143	gene1143	NGEG_RS0105335	NZ_AKCG01000002.1:236929-237283	d-gdhR	pGCC4-gdhR	OK	170.628	159.869	0.0939681	0.249641	0.72785	0.9981	no
gene1144	gene1144	NGEG_RS0105340	NZ_AKCG01000002.1:237544-237742	d-gdhR	pGCC4-gdhR	OK	90.9419	86.1605	0.0779178	0.148104	0.83525	0.9981	no
gene1145	gene1145	NGEG_RS0105345	NZ_AKCG01000002.1:237751-238537	d-gdhR	pGCC4-gdhR	OK	135.268	129.398	0.0639988	0.186833	0.7986	0.9981	no
gene1146	gene1146	NGEG_RS0105350	NZ_AKCG01000002.1:238610-239891	d-gdhR	pGCC4-gdhR	OK	108.786	135.928	-0.321349	-0.97776	0.1661	0.741348	no
gene1147	gene1147	NGEG_RS0105355	NZ_AKCG01000002.1:239987-240947	d-gdhR	pGCC4-gdhR	OK	1302.72	1186.33	0.135023	0.456233	0.52725	0.9981	no
gene1148	gene1148	NGEG_RS0105360	NZ_AKCG01000002.1:241158-241560	d-gdhR	pGCC4-gdhR	OK	495.859	484.219	0.0342694	0.103757	0.882	0.9981	no
gene1149	gene1149	NGEG_RS0105365	NZ_AKCG01000002.1:241627-241825	d-gdhR	pGCC4-gdhR	OK	726.52	717.083	0.0188619	0.0516971	0.9422	0.9981	no
gene115	gene115	NGEG_RS0100520	NZ_AKCG01000001.1:93504-95386	d-gdhR	pGCC4-gdhR	OK	326.824	322.527	0.0190945	0.0419511	0.95125	0.9981	no
gene1150	gene1150	NGEG_RS14490	NZ_AKCG01000002.1:242037-242578	d-gdhR	pGCC4-gdhR	OK	358.811	401.608	-0.162565	-0.389256	0.57225	0.9981	no
gene1151	gene1151	NGEG_RS14495	NZ_AKCG01000002.1:242037-242578	d-gdhR	pGCC4-gdhR	OK	509.433	573.858	-0.171801	-0.314134	0.66105	0.9981	no
gene1152	gene1152	NGEG_RS0105375	NZ_AKCG01000002.1:242637-242979	d-gdhR	pGCC4-gdhR	OK	519.705	569.542	-0.132112	-0.39535	0.58395	0.9981	no
gene1153	gene1153	NGEG_RS0105380	NZ_AKCG01000002.1:243034-243793	d-gdhR	pGCC4-gdhR	OK	305.965	366.931	-0.262141	-0.817474	0.24515	0.837427	no
gene1154	gene1154	NGEG_RS0105385	NZ_AKCG01000002.1:243831-244393	d-gdhR	pGCC4-gdhR	OK	209.025	284.748	-0.446014	-1.31668	0.0606	0.500106	no
gene1155	gene1155	NGEG_RS12760	NZ_AKCG01000002.1:244442-244589	d-gdhR	pGCC4-gdhR	OK	204.413	213.753	-0.0644593	-0.113177	0.86985	0.9981	no
gene1156	gene1156	NGEG_RS0105390	NZ_AKCG01000002.1:244665-246528	d-gdhR	pGCC4-gdhR	OK	273.796	432.348	-0.65909	-2.23108	0.00145	0.0653818	no
gene1157	gene1157	NGEG_RS0105395	NZ_AKCG01000002.1:246698-247571	d-gdhR	pGCC4-gdhR	OK	224.471	250.363	-0.157494	-0.486043	0.48575	0.986504	no
gene1158	gene1158	NGEG_RS0105400	NZ_AKCG01000002.1:247645-249018	d-gdhR	pGCC4-gdhR	OK	158.971	183.024	-0.20327	-0.657277	0.3608	0.934004	no
gene1159	gene1159	NGEG_RS0105405	NZ_AKCG01000002.1:249040-249760	d-gdhR	pGCC4-gdhR	OK	358.44	308.409	0.216887	0.676829	0.3309	0.912237	no
gene116	gene116	NGEG_RS13850	NZ_AKCG01000001.1:95397-95571	d-gdhR	pGCC4-gdhR	OK	100.769	140.152	-0.475935	-0.879154	0.21345	0.805156	no
gene1160	gene1160	NGEG_RS0105410	NZ_AKCG01000002.1:249925-250597	d-gdhR	pGCC4-gdhR	OK	609.495	549.045	0.15069	0.476229	0.49755	0.986874	no
gene1161	gene1161	NGEG_RS12765	NZ_AKCG01000002.1:250606-251618	d-gdhR	pGCC4-gdhR	OK	504.94	469.654	0.104513	0.22272	0.74865	0.9981	no
gene1162	gene1162	NGEG_RS0105420	NZ_AKCG01000002.1:250606-251618	d-gdhR	pGCC4-gdhR	OK	238.256	237.665	0.00358041	0.00820724	0.99125	0.9981	no
gene1163	gene1163	NGEG_RS12770	NZ_AKCG01000002.1:251657-251801	d-gdhR	pGCC4-gdhR	OK	6.36557	9.44303	-0.568961	-0.266662	0.73355	0.9981	no
gene1164	gene1164	NGEG_RS0105430	NZ_AKCG01000002.1:252010-252382	d-gdhR	pGCC4-gdhR	OK	124.067	71.2731	0.799692	1.94648	0.006	0.141547	no
gene1165	gene1165	NGEG_RS0105435	NZ_AKCG01000002.1:252385-253657	d-gdhR	pGCC4-gdhR	OK	46.8246	33.4382	0.485772	1.30385	0.06345	0.506765	no
gene1166	gene1166	NGEG_RS0105445	NZ_AKCG01000002.1:253877-255211	d-gdhR	pGCC4-gdhR	OK	279.095	199.132	0.487034	1.12361	0.1068	0.652374	no
gene1167	gene1167	NGEG_RS0105450	NZ_AKCG01000002.1:253877-255211	d-gdhR	pGCC4-gdhR	OK	199.301	146.474	0.444302	0.927324	0.1897	0.768719	no
gene1168	gene1168	NGEG_RS14500	NZ_AKCG01000002.1:255215-255749	d-gdhR	pGCC4-gdhR	OK	199.808	124.239	0.685493	1.25492	0.0806	0.568508	no
gene1169	gene1169	NGEG_RS12775	NZ_AKCG01000002.1:255215-255749	d-gdhR	pGCC4-gdhR	OK	152.573	112.554	0.438885	0.795811	0.2577	0.858258	no
gene117	gene117	NGEG_RS0100530	NZ_AKCG01000001.1:95623-96322	d-gdhR	pGCC4-gdhR	OK	157.745	171.522	-0.120803	-0.354065	0.61425	0.9981	no
gene1170	gene1170	NGEG_RS0105460	NZ_AKCG01000002.1:255763-256660	d-gdhR	pGCC4-gdhR	OK	77.598	63.4895	0.289502	0.807398	0.24925	0.844454	no
gene1171	gene1171	NGEG_RS0105465	NZ_AKCG01000002.1:256829-257960	d-gdhR	pGCC4-gdhR	OK	330.486	323.645	0.0301766	0.0987367	0.89215	0.9981	no
gene1172	gene1172	NGEG_RS0105470	NZ_AKCG01000002.1:258033-258885	d-gdhR	pGCC4-gdhR	OK	323.32	325.999	-0.0119036	-0.0372512	0.95825	0.9981	no
gene1173	gene1173	NGEG_RS0105475	NZ_AKCG01000002.1:258969-259632	d-gdhR	pGCC4-gdhR	OK	230.496	249.44	-0.113949	-0.344198	0.6199	0.9981	no
gene1174	gene1174	NGEG_RS0105480	NZ_AKCG01000002.1:259830-261384	d-gdhR	pGCC4-gdhR	OK	227.646	251.274	-0.142468	-0.451473	0.51675	0.995854	no
gene1175	gene1175	NGEG_RS0105485	NZ_AKCG01000002.1:261636-262979	d-gdhR	pGCC4-gdhR	OK	7.58432	5.34623	0.5045	0.13056	0.82655	0.9981	no
gene1176	gene1176	NGEG_RS0105490	NZ_AKCG01000002.1:261636-262979	d-gdhR	pGCC4-gdhR	OK	79.5784	46.0965	0.787719	2.25568	0.00145	0.0653818	no
gene1177	gene1177	NGEG_RS0105495	NZ_AKCG01000002.1:262991-264254	d-gdhR	pGCC4-gdhR	OK	57.8242	41.9261	0.463826	1.33174	0.0587	0.494739	no
gene1178	gene1178	NGEG_RS0105500	NZ_AKCG01000002.1:264429-267474	d-gdhR	pGCC4-gdhR	OK	410.132	348.542	0.234756	0.79627	0.2552	0.856422	no
gene1179	gene1179	NGEG_RS14505	NZ_AKCG01000002.1:267509-268319	d-gdhR	pGCC4-gdhR	OK	22.4968	8.25007	1.44724	0.334598	0.56335	0.9981	no
gene118	gene118	NGEG_RS0100535	NZ_AKCG01000001.1:96381-97395	d-gdhR	pGCC4-gdhR	OK	183.037	191.875	-0.0680344	-0.210435	0.7617	0.9981	no
gene1180	gene1180	NGEG_RS0105510	NZ_AKCG01000002.1:267509-268319	d-gdhR	pGCC4-gdhR	OK	164.671	148.186	0.152184	0.444416	0.52985	0.9981	no
gene1181	gene1181	NGEG_RS0105515	NZ_AKCG01000002.1:268347-268707	d-gdhR	pGCC4-gdhR	OK	136.477	124.726	0.129899	0.336096	0.6284	0.9981	no
gene1182	gene1182	NGEG_RS14510	NZ_AKCG01000002.1:268782-268839	d-gdhR	pGCC4-gdhR	NOTEST	0	0	0	0	1	1	no
gene1183	gene1183	NGEG_RS12785	NZ_AKCG01000002.1:268994-269132	d-gdhR	pGCC4-gdhR	OK	671.197	466.521	0.524792	1.05597	0.13615	0.694705	no
gene1184	gene1184	NGEG_RS0105520	NZ_AKCG01000002.1:269311-269848	d-gdhR	pGCC4-gdhR	OK	76.3504	78.0985	-0.0326595	-0.0843007	0.9039	0.9981	no
gene1185	gene1185	NGEG_RS0105525	NZ_AKCG01000002.1:269881-270238	d-gdhR	pGCC4-gdhR	OK	57.8524	57.8452	0.000180077	0.000408919	0.9952	0.9981	no
gene1186	gene1186	NGEG_RS0105530	NZ_AKCG01000002.1:270293-270896	d-gdhR	pGCC4-gdhR	OK	275.462	252.004	0.128407	0.385311	0.5858	0.9981	no
gene1187	gene1187	NGEG_RS0105535	NZ_AKCG01000002.1:270987-271833	d-gdhR	pGCC4-gdhR	OK	207.903	210.723	-0.0194375	-0.060405	0.93465	0.9981	no
gene1188	gene1188	NGEG_RS0105540	NZ_AKCG01000002.1:271941-272274	d-gdhR	pGCC4-gdhR	OK	2071.84	1399.99	0.565495	1.79223	0.0112	0.208842	no
gene1189	gene1189	NGEG_RS0105545	NZ_AKCG01000002.1:272323-272572	d-gdhR	pGCC4-gdhR	OK	2683.59	1826.8	0.554847	1.72206	0.01325	0.22979	no
gene119	gene119	NGEG_RS0100540	NZ_AKCG01000001.1:97413-99177	d-gdhR	pGCC4-gdhR	OK	272.2	262.581	0.0519049	0.109105	0.88195	0.9981	no
gene1190	gene1190	NGEG_RS0105550	NZ_AKCG01000002.1:272814-273789	d-gdhR	pGCC4-gdhR	OK	531.43	417.181	0.349205	1.13291	0.11035	0.656278	no
gene1191	gene1191	NGEG_RS0105555	NZ_AKCG01000002.1:273947-274166	d-gdhR	pGCC4-gdhR	OK	1807.67	1721.06	0.0708355	0.210821	0.76195	0.9981	no
gene1192	gene1192	NGEG_RS0105560	NZ_AKCG01000002.1:274332-274623	d-gdhR	pGCC4-gdhR	OK	211.643	136.718	0.630426	1.57588	0.0277	0.34934	no
gene1193	gene1193	NGEG_RS12790	NZ_AKCG01000002.1:274829-276531	d-gdhR	pGCC4-gdhR	OK	618.229	475.97	0.377272	1.27015	0.07605	0.554718	no
gene1194	gene1194	NGEG_RS0105570	NZ_AKCG01000002.1:276703-276946	d-gdhR	pGCC4-gdhR	OK	503.657	456.461	0.141952	0.390868	0.57825	0.9981	no
gene1195	gene1195	glyA	NZ_AKCG01000002.1:277012-278263	d-gdhR	pGCC4-gdhR	OK	438.965	355.212	0.305424	0.993906	0.15635	0.741348	no
gene1196	gene1196	NGEG_RS0105580	NZ_AKCG01000002.1:278335-278725	d-gdhR	pGCC4-gdhR	OK	347.617	245.314	0.502867	1.44172	0.04585	0.448646	no
gene1197	gene1197	NGEG_RS14515	NZ_AKCG01000002.1:278905-279580	d-gdhR	pGCC4-gdhR	OK	88.1413	53.8748	0.710207	1.87967	0.00885	0.177	no
gene1198	gene1198	NGEG_RS0105585	NZ_AKCG01000002.1:279664-280456	d-gdhR	pGCC4-gdhR	OK	74.2389	48.8073	0.605077	1.63569	0.01885	0.288838	no
gene1199	gene1199	NGEG_RS0105590	NZ_AKCG01000002.1:280606-281251	d-gdhR	pGCC4-gdhR	OK	187.822	149.653	0.327739	0.956355	0.17645	0.755485	no
gene12	gene12	NGEG_RS0100060	NZ_AKCG01000001.1:5629-6040	d-gdhR	pGCC4-gdhR	OK	44.8937	55.3017	-0.30081	-0.688529	0.3185	0.912051	no
gene120	gene120	NGEG_RS13855	NZ_AKCG01000001.1:97413-99177	d-gdhR	pGCC4-gdhR	OK	117.215	115.107	0.0261784	0.012429	0.62675	0.9981	no
gene1200	gene1200	NGEG_RS0105595	NZ_AKCG01000002.1:281269-283180	d-gdhR	pGCC4-gdhR	OK	168.571	143.467	0.232644	0.734901	0.303	0.891388	no
gene1201	gene1201	NGEG_RS0105600	NZ_AKCG01000002.1:283200-283567	d-gdhR	pGCC4-gdhR	OK	124.807	109.467	0.189204	0.480247	0.4936	0.986504	no
gene1202	gene1202	NGEG_RS0105605	NZ_AKCG01000002.1:283678-285154	d-gdhR	pGCC4-gdhR	OK	207.353	237.179	-0.193889	-0.616766	0.38045	0.949585	no
gene1203	gene1203	NGEG_RS0105610	NZ_AKCG01000002.1:285237-286176	d-gdhR	pGCC4-gdhR	OK	242.967	233.719	0.0559847	0.17359	0.80595	0.9981	no
gene1204	gene1204	NGEG_RS0105615	NZ_AKCG01000002.1:286176-287037	d-gdhR	pGCC4-gdhR	OK	389.301	342.098	0.186475	0.588592	0.4017	0.952206	no
gene1205	gene1205	NGEG_RS0105620	NZ_AKCG01000002.1:287053-288190	d-gdhR	pGCC4-gdhR	OK	414.863	395.484	0.0690144	0.224497	0.7514	0.9981	no
gene1206	gene1206	NGEG_RS0105625	NZ_AKCG01000002.1:288236-288719	d-gdhR	pGCC4-gdhR	OK	147.119	146.659	0.00451571	0.0126447	0.98585	0.9981	no
gene1207	gene1207	NGEG_RS0105635	NZ_AKCG01000002.1:288824-290063	d-gdhR	pGCC4-gdhR	OK	146.623	417.108	-1.50831	-4.77749	5e-05	0.00459259	yes
gene1208	gene1208	NGEG_RS12795	NZ_AKCG01000002.1:288824-290063	d-gdhR	pGCC4-gdhR	OK	13.1477	35.9113	-1.44962	-0.303859	0.5091	0.99132	no
gene1209	gene1209	NGEG_RS12800	NZ_AKCG01000002.1:290164-290356	d-gdhR	pGCC4-gdhR	OK	22.2386	38.6997	-0.799256	-1.11067	0.12355	0.682414	no
gene121	gene121	NGEG_RS0100545	NZ_AKCG01000001.1:97413-99177	d-gdhR	pGCC4-gdhR	OK	322.344	323.292	-0.00423966	-0.0101909	0.98775	0.9981	no
gene1210	gene1210	NGEG_RS0105650	NZ_AKCG01000002.1:290452-291058	d-gdhR	pGCC4-gdhR	OK	56.2066	55.8009	0.0104511	0.0268101	0.9688	0.9981	no
gene1212	gene1212	NGEG_RS0105665	NZ_AKCG01000002.1:291800-292621	d-gdhR	pGCC4-gdhR	NOTEST	0	0	0	0	1	1	no
gene1213	gene1213	NGEG_RS0105670	NZ_AKCG01000002.1:292625-293319	d-gdhR	pGCC4-gdhR	OK	7.72983	6.83272	0.177975	0.0964768	0.8888	0.9981	no
gene1214	gene1214	NGEG_RS14525	NZ_AKCG01000002.1:292625-293319	d-gdhR	pGCC4-gdhR	OK	310.268	279.848	0.148871	0.409335	0.55825	0.9981	no
gene1215	gene1215	NGEG_RS0105680	NZ_AKCG01000002.1:293340-293895	d-gdhR	pGCC4-gdhR	OK	109.826	116.614	-0.0865164	-0.226728	0.745	0.9981	no
gene1216	gene1216	NGEG_RS0105685	NZ_AKCG01000002.1:293340-293895	d-gdhR	pGCC4-gdhR	OK	6.61629	3.73274	0.825785	0.153978	0.73405	0.9981	no
gene1217	gene1217	NGEG_RS0105690	NZ_AKCG01000002.1:294027-295104	d-gdhR	pGCC4-gdhR	OK	10.0781	10.981	-0.123792	-0.273661	0.69845	0.9981	no
gene1218	gene1218	NGEG_RS0105700	NZ_AKCG01000002.1:295237-295786	d-gdhR	pGCC4-gdhR	OK	23.6739	37.1424	-0.649765	-1.48894	0.0373	0.393634	no
gene1219	gene1219	NGEG_RS0105705	NZ_AKCG01000002.1:295925-296297	d-gdhR	pGCC4-gdhR	OK	100.089	135.72	-0.439352	-1.14398	0.1096	0.654959	no
gene122	gene122	NGEG_RS0100550	NZ_AKCG01000001.1:99280-100075	d-gdhR	pGCC4-gdhR	OK	165.86	193.605	-0.223149	-0.670776	0.3476	0.919229	no
gene1220	gene1220	NGEG_RS0105710	NZ_AKCG01000002.1:296466-298158	d-gdhR	pGCC4-gdhR	OK	384.741	375.582	0.0347588	0.115126	0.86845	0.9981	no
gene1221	gene1221	NGEG_RS0105715	NZ_AKCG01000002.1:298254-298674	d-gdhR	pGCC4-gdhR	OK	453.7	445.695	0.0256816	0.0770427	0.9114	0.9981	no
gene1223	gene1223	NGEG_RS0105725	NZ_AKCG01000002.1:299253-303087	d-gdhR	pGCC4-gdhR	OK	165.347	192.919	-0.222503	-0.756196	0.29	0.880294	no
gene1224	gene1224	NGEG_RS0105730	NZ_AKCG01000002.1:303163-304165	d-gdhR	pGCC4-gdhR	OK	112.636	105.808	0.0902289	0.268165	0.7049	0.9981	no
gene1225	gene1225	NGEG_RS0105735	NZ_AKCG01000002.1:304225-304408	d-gdhR	pGCC4-gdhR	OK	398.022	253.551	0.650569	1.48615	0.0345	0.381964	no
gene1226	gene1226	NGEG_RS12815	NZ_AKCG01000002.1:304580-304712	d-gdhR	pGCC4-gdhR	OK	223.744	162.617	0.460366	0.682505	0.3393	0.918303	no
gene1227	gene1227	NGEG_RS12820	NZ_AKCG01000002.1:304759-304924	d-gdhR	pGCC4-gdhR	OK	6.13903	17.7647	-1.53293	-1.20229	0.10405	0.643501	no
gene1228	gene1228	NGEG_RS12825	NZ_AKCG01000002.1:304970-306115	d-gdhR	pGCC4-gdhR	OK	43.2423	41.5662	0.0570339	0.155194	0.82455	0.9981	no
gene1229	gene1229	NGEG_RS0105760	NZ_AKCG01000002.1:306440-306917	d-gdhR	pGCC4-gdhR	OK	1082.89	1185.06	-0.130071	-0.417967	0.55525	0.9981	no
gene123	gene123	NGEG_RS13860	NZ_AKCG01000001.1:100108-100289	d-gdhR	pGCC4-gdhR	OK	144.722	65.0319	1.15407	2.05691	0.0062	0.143701	no
gene1230	gene1230	NGEG_RS0105765	NZ_AKCG01000002.1:307074-308609	d-gdhR	pGCC4-gdhR	OK	33.4696	26.4156	0.341458	0.110645	0.8653	0.9981	no
gene1231	gene1231	NGEG_RS0105770	NZ_AKCG01000002.1:307074-308609	d-gdhR	pGCC4-gdhR	OK	182.214	197.28	-0.114614	-0.358425	0.6128	0.9981	no
gene1232	gene1232	NGEG_RS0105775	NZ_AKCG01000002.1:308686-309220	d-gdhR	pGCC4-gdhR	OK	130.668	134.044	-0.0368017	-0.106421	0.8828	0.9981	no
gene1233	gene1233	NGEG_RS0105780	NZ_AKCG01000002.1:309276-310854	d-gdhR	pGCC4-gdhR	OK	45.5499	46.6219	-0.0335585	-0.100021	0.88735	0.9981	no
gene1234	gene1234	NGEG_RS0105785	NZ_AKCG01000002.1:310914-312321	d-gdhR	pGCC4-gdhR	OK	125.149	101.743	0.298719	0.898588	0.205	0.789441	no
gene1235	gene1235	NGEG_RS0105790	NZ_AKCG01000002.1:312603-315532	d-gdhR	pGCC4-gdhR	OK	1726.48	1011.47	0.77138	1.34248	0.06	0.500106	no
gene1236	gene1236	NGEG_RS0105795	NZ_AKCG01000002.1:312603-315532	d-gdhR	pGCC4-gdhR	OK	1338.51	877.612	0.608977	0.931062	0.194	0.77422	no
gene1237	gene1237	NGEG_RS0105800	NZ_AKCG01000002.1:312603-315532	d-gdhR	pGCC4-gdhR	OK	854.878	715.707	0.256349	0.520318	0.45715	0.970661	no
gene1238	gene1238	NGEG_RS0105805	NZ_AKCG01000002.1:315680-316336	d-gdhR	pGCC4-gdhR	OK	223.899	223.577	0.0020808	0.00532511	0.9933	0.9981	no
gene1239	gene1239	NGEG_RS0105810	NZ_AKCG01000002.1:315680-316336	d-gdhR	pGCC4-gdhR	OK	189.655	196.8	-0.0533566	-0.0741694	0.91525	0.9981	no
gene124	gene124	NGEG_RS0100555	NZ_AKCG01000001.1:100291-100777	d-gdhR	pGCC4-gdhR	OK	373.583	467.52	-0.3236	-1.00306	0.1542	0.739452	no
gene1240	gene1240	NGEG_RS12830	NZ_AKCG01000002.1:316540-317361	d-gdhR	pGCC4-gdhR	NOTEST	0	0	0	0	1	1	no
gene1241	gene1241	NGEG_RS0105825	NZ_AKCG01000002.1:317365-317960	d-gdhR	pGCC4-gdhR	OK	14.0651	8.57907	0.71323	0.927645	0.1982	0.77422	no
gene1242	gene1242	NGEG_RS14535	NZ_AKCG01000002.1:317365-317960	d-gdhR	pGCC4-gdhR	OK	38.6713	28.1568	0.457781	0.552407	0.42795	0.959532	no
gene1243	gene1243	NGEG_RS0105830	NZ_AKCG01000002.1:318005-318392	d-gdhR	pGCC4-gdhR	OK	124.525	78.2196	0.670837	1.68895	0.01645	0.2632	no
gene1244	gene1244	NGEG_RS14540	NZ_AKCG01000002.1:318486-318551	d-gdhR	pGCC4-gdhR	NOTEST	0	0	0	0	1	1	no
gene1245	gene1245	NGEG_RS0105835	NZ_AKCG01000002.1:318774-319665	d-gdhR	pGCC4-gdhR	OK	1412.29	1402.32	0.0102215	0.0347679	0.96215	0.9981	no
gene1246	gene1246	NGEG_RS0105840	NZ_AKCG01000002.1:319675-320842	d-gdhR	pGCC4-gdhR	OK	1268.76	1251.81	0.0194028	0.0653205	0.92385	0.9981	no
gene1247	gene1247	NGEG_RS0105845	NZ_AKCG01000002.1:320913-321201	d-gdhR	pGCC4-gdhR	OK	668.085	657.082	0.0239582	0.0708776	0.923	0.9981	no
gene1248	gene1248	NGEG_RS0105850	NZ_AKCG01000002.1:321320-322754	d-gdhR	pGCC4-gdhR	OK	776.652	752.618	0.0453509	0.150541	0.83415	0.9981	no
gene1249	gene1249	NGEG_RS0105855	NZ_AKCG01000002.1:323014-324184	d-gdhR	pGCC4-gdhR	OK	785.051	785.527	-0.000875154	-0.00297207	0.99655	0.9981	no
gene125	gene125	fabG	NZ_AKCG01000001.1:100841-101588	d-gdhR	pGCC4-gdhR	OK	2564.73	2676.58	-0.0615823	-0.204405	0.77315	0.9981	no
gene1250	gene1250	NGEG_RS0105860	NZ_AKCG01000002.1:324283-327112	d-gdhR	pGCC4-gdhR	OK	842.314	812.812	0.0514363	0.163898	0.81415	0.9981	no
gene1251	gene1251	NGEG_RS0105865	NZ_AKCG01000002.1:327316-328600	d-gdhR	pGCC4-gdhR	OK	526.53	572.023	-0.119557	-0.399834	0.56795	0.9981	no
gene1252	gene1252	NGEG_RS0105870	NZ_AKCG01000002.1:328711-328960	d-gdhR	pGCC4-gdhR	OK	466.331	431.527	0.111906	0.308206	0.6673	0.9981	no
gene1253	gene1253	sdhB	NZ_AKCG01000002.1:328963-329692	d-gdhR	pGCC4-gdhR	OK	363.224	456.211	-0.32884	-1.03106	0.1466	0.716282	no
gene1254	gene1254	NGEG_RS0105885	NZ_AKCG01000002.1:329790-331554	d-gdhR	pGCC4-gdhR	OK	419.217	402.71	0.0579568	0.193166	0.78025	0.9981	no
gene1255	gene1255	NGEG_RS0105890	NZ_AKCG01000002.1:331556-332269	d-gdhR	pGCC4-gdhR	OK	729.022	536.12	0.443406	0.765362	0.27685	0.87329	no
gene1256	gene1256	NGEG_RS0105895	NZ_AKCG01000002.1:331556-332269	d-gdhR	pGCC4-gdhR	OK	1453.25	933.792	0.638108	1.64122	0.01895	0.288838	no
gene1257	gene1257	NGEG_RS12835	NZ_AKCG01000002.1:332329-332539	d-gdhR	pGCC4-gdhR	OK	44.8282	37.1811	0.269838	0.457639	0.51455	0.99461	no
gene1258	gene1258	NGEG_RS0105900	NZ_AKCG01000002.1:332555-333959	d-gdhR	pGCC4-gdhR	OK	793.973	770.014	0.0442044	0.150255	0.8328	0.9981	no
gene1259	gene1259	NGEG_RS0105905	NZ_AKCG01000002.1:334207-334945	d-gdhR	pGCC4-gdhR	OK	7037.68	8100.93	-0.202988	-0.584377	0.4082	0.955516	no
gene126	gene126	NGEG_RS0100565	NZ_AKCG01000001.1:101649-103215	d-gdhR	pGCC4-gdhR	OK	1371.19	1554.2	-0.180751	-0.583259	0.4155	0.955516	no
gene1260	gene1260	NGEG_RS12840	NZ_AKCG01000002.1:335047-335212	d-gdhR	pGCC4-gdhR	OK	81.0634	131.61	-0.699144	-1.1941	0.09245	0.608549	no
gene1261	gene1261	NGEG_RS0105910	NZ_AKCG01000002.1:335223-337500	d-gdhR	pGCC4-gdhR	OK	1706.49	2117.85	-0.311568	-0.869982	0.2234	0.812769	no
gene1262	gene1262	NGEG_RS0105915	NZ_AKCG01000002.1:337639-338515	d-gdhR	pGCC4-gdhR	OK	700.98	1030.56	-0.555984	-1.82523	0.0088	0.177	no
gene1263	gene1263	NGEG_RS0105920	NZ_AKCG01000002.1:338713-339114	d-gdhR	pGCC4-gdhR	OK	538.447	518.82	0.05357	0.147371	0.83325	0.9981	no
gene1264	gene1264	NGEG_RS0105925	NZ_AKCG01000002.1:338713-339114	d-gdhR	pGCC4-gdhR	OK	758.746	1302.7	-0.779821	-0.610135	0.3886	0.951398	no
gene1265	gene1265	NGEG_RS14545	NZ_AKCG01000002.1:339172-341277	d-gdhR	pGCC4-gdhR	OK	148.776	119.696	0.313763	0.266446	0.6991	0.9981	no
gene1266	gene1266	NGEG_RS0105935	NZ_AKCG01000002.1:339172-341277	d-gdhR	pGCC4-gdhR	OK	376.747	365.513	0.0436734	0.115248	0.86815	0.9981	no
gene1267	gene1267	NGEG_RS0105940	NZ_AKCG01000002.1:339172-341277	d-gdhR	pGCC4-gdhR	OK	383.09	350.908	0.12659	0.213783	0.76185	0.9981	no
gene1268	gene1268	NGEG_RS0105945	NZ_AKCG01000002.1:341393-341585	d-gdhR	pGCC4-gdhR	OK	270.785	325.29	-0.26458	-0.618663	0.3891	0.951398	no
gene1269	gene1269	NGEG_RS14550	NZ_AKCG01000002.1:341705-342077	d-gdhR	pGCC4-gdhR	OK	200.024	227.451	-0.185385	-0.513276	0.4608	0.97424	no
gene127	gene127	NGEG_RS0100570	NZ_AKCG01000001.1:103314-105183	d-gdhR	pGCC4-gdhR	OK	320.561	350.262	-0.127832	-0.432093	0.5405	0.9981	no
gene1270	gene1270	NGEG_RS0105955	NZ_AKCG01000002.1:342371-342932	d-gdhR	pGCC4-gdhR	OK	3323.91	3310.28	0.00593098	0.0198433	0.9768	0.9981	no
gene1271	gene1271	NGEG_RS0105960	NZ_AKCG01000002.1:342974-344126	d-gdhR	pGCC4-gdhR	OK	142.429	106.157	0.424045	1.27732	0.07215	0.53845	no
gene1272	gene1272	NGEG_RS0105965	NZ_AKCG01000002.1:344144-344453	d-gdhR	pGCC4-gdhR	OK	358.07	227.347	0.655345	1.80155	0.0123	0.221043	no
gene1273	gene1273	NGEG_RS0105970	NZ_AKCG01000002.1:344460-344772	d-gdhR	pGCC4-gdhR	OK	5.39192	8.17181	-0.599858	-0.810851	0.2588	0.858258	no
gene1274	gene1274	NGEG_RS0105975	NZ_AKCG01000002.1:344773-345715	d-gdhR	pGCC4-gdhR	OK	32.9129	38.8739	-0.240145	-0.648566	0.36435	0.935347	no
gene1275	gene1275	NGEG_RS0105980	NZ_AKCG01000002.1:345718-346438	d-gdhR	pGCC4-gdhR	OK	54.5268	66.5025	-0.286443	-0.784276	0.27265	0.87329	no
gene1276	gene1276	NGEG_RS0105985	NZ_AKCG01000002.1:346442-346931	d-gdhR	pGCC4-gdhR	OK	55.3823	61.7843	-0.157816	-0.395099	0.5704	0.9981	no
gene1277	gene1277	NGEG_RS0105990	NZ_AKCG01000002.1:346996-347749	d-gdhR	pGCC4-gdhR	OK	217.167	233.777	-0.106328	-0.329224	0.64865	0.9981	no
gene1278	gene1278	NGEG_RS12845	NZ_AKCG01000002.1:347810-349185	d-gdhR	pGCC4-gdhR	OK	78.5339	89.7684	-0.192893	-0.517641	0.45975	0.97285	no
gene1279	gene1279	NGEG_RS14555	NZ_AKCG01000002.1:347810-349185	d-gdhR	pGCC4-gdhR	OK	76.7001	86.5233	-0.17386	-0.208145	0.7736	0.9981	no
gene128	gene128	NGEG_RS0100575	NZ_AKCG01000001.1:105321-106248	d-gdhR	pGCC4-gdhR	OK	511.554	474.034	0.109895	0.361381	0.6106	0.9981	no
gene1280	gene1280	NGEG_RS0106000	NZ_AKCG01000002.1:349564-350440	d-gdhR	pGCC4-gdhR	OK	1039.9	860.471	0.273242	0.926656	0.1879	0.768026	no
gene1281	gene1281	NGEG_RS0106005	NZ_AKCG01000002.1:350448-351645	d-gdhR	pGCC4-gdhR	OK	1575.59	1339.3	0.234417	0.786591	0.2753	0.87329	no
gene1282	gene1282	NGEG_RS0106010	NZ_AKCG01000002.1:351701-352923	d-gdhR	pGCC4-gdhR	OK	70.5787	63.8572	0.144384	0.395316	0.576	0.9981	no
gene1283	gene1283	NGEG_RS0106015	NZ_AKCG01000002.1:351701-352923	d-gdhR	pGCC4-gdhR	OK	11.5103	13.536	-0.233878	-0.120316	0.8679	0.9981	no
gene1284	gene1284	NGEG_RS14560	NZ_AKCG01000002.1:352942-353868	d-gdhR	pGCC4-gdhR	OK	11.6569	36.7161	-1.65524	-0.6341	0.5558	0.9981	no
gene1285	gene1285	NGEG_RS0106020	NZ_AKCG01000002.1:352942-353868	d-gdhR	pGCC4-gdhR	OK	2207.22	2947.94	-0.417472	-1.38016	0.05125	0.465568	no
gene1286	gene1286	NGEG_RS14565	NZ_AKCG01000002.1:354328-354565	d-gdhR	pGCC4-gdhR	OK	568.4	494.205	0.201795	0.555192	0.4313	0.959532	no
gene1287	gene1287	NGEG_RS0106035	NZ_AKCG01000002.1:354596-357365	d-gdhR	pGCC4-gdhR	OK	108.411	85.7449	0.338394	1.05299	0.136	0.694705	no
gene1288	gene1288	NGEG_RS12850	NZ_AKCG01000002.1:357395-357611	d-gdhR	pGCC4-gdhR	OK	28.6512	31.7585	-0.148547	-0.237269	0.74005	0.9981	no
gene1289	gene1289	NGEG_RS12855	NZ_AKCG01000002.1:357989-358166	d-gdhR	pGCC4-gdhR	OK	13.5538	8.38627	0.692592	0.606442	0.3836	0.951328	no
gene129	gene129	NGEG_RS0100580	NZ_AKCG01000001.1:106273-106645	d-gdhR	pGCC4-gdhR	OK	343.761	269.868	0.349151	1.01227	0.1467	0.716282	no
gene1290	gene1290	NGEG_RS12860	NZ_AKCG01000002.1:358241-359609	d-gdhR	pGCC4-gdhR	OK	5.84438	2.30694	1.34107	0.0899175	0.5653	0.9981	no
gene1291	gene1291	NGEG_RS0106055	NZ_AKCG01000002.1:358241-359609	d-gdhR	pGCC4-gdhR	OK	446.234	499.725	-0.163334	-0.539317	0.43955	0.962888	no
gene1292	gene1292	NGEG_RS12865	NZ_AKCG01000002.1:359645-359810	d-gdhR	pGCC4-gdhR	OK	178.313	148.507	0.263885	0.501902	0.4915	0.986504	no
gene1293	gene1293	NGEG_RS0106065	NZ_AKCG01000002.1:359810-360539	d-gdhR	pGCC4-gdhR	OK	278.443	203.237	0.454219	1.35683	0.05745	0.489608	no
gene1294	gene1294	NGEG_RS0106070	NZ_AKCG01000002.1:360620-361085	d-gdhR	pGCC4-gdhR	OK	1540.73	931.817	0.725494	2.25089	0.00165	0.0669206	no
gene1295	gene1295	NGEG_RS14570	NZ_AKCG01000002.1:361180-362078	d-gdhR	pGCC4-gdhR	NOTEST	6.0755	9.27195	-0.60987	0	1	1	no
gene1296	gene1296	NGEG_RS0106075	NZ_AKCG01000002.1:361180-362078	d-gdhR	pGCC4-gdhR	OK	137.958	172.633	-0.323477	-0.959471	0.1703	0.746389	no
gene1297	gene1297	NGEG_RS14575	NZ_AKCG01000002.1:362118-362253	d-gdhR	pGCC4-gdhR	OK	119.363	213.058	-0.835883	-1.28424	0.0799	0.568508	no
gene1298	gene1298	NGEG_RS0106080	NZ_AKCG01000002.1:362322-364426	d-gdhR	pGCC4-gdhR	OK	138.059	156.746	-0.183142	-0.333455	0.63315	0.9981	no
gene1299	gene1299	NGEG_RS0106085	NZ_AKCG01000002.1:362322-364426	d-gdhR	pGCC4-gdhR	OK	182.136	189.035	-0.0536406	-0.141522	0.8434	0.9981	no
gene13	gene13	NGEG_RS13790	NZ_AKCG01000001.1:6125-6374	d-gdhR	pGCC4-gdhR	OK	33.9352	32.0667	0.0817079	0.144558	0.83085	0.9981	no
gene130	gene130	NGEG_RS0100585	NZ_AKCG01000001.1:106691-107654	d-gdhR	pGCC4-gdhR	OK	904.755	709.277	0.351178	1.17784	0.0982	0.625694	no
gene1300	gene1300	NGEG_RS0106090	NZ_AKCG01000002.1:364517-366236	d-gdhR	pGCC4-gdhR	OK	353.844	334.591	0.0807152	0.269897	0.70065	0.9981	no
gene1301	gene1301	NGEG_RS0106095	NZ_AKCG01000002.1:366312-366686	d-gdhR	pGCC4-gdhR	OK	32.2131	51.8799	-0.68753	-1.46528	0.0373	0.393634	no
gene1302	gene1302	NGEG_RS0106100	NZ_AKCG01000002.1:366787-368206	d-gdhR	pGCC4-gdhR	OK	35.573	40.3848	-0.183027	-0.522996	0.46125	0.974361	no
gene1303	gene1303	NGEG_RS0106105	NZ_AKCG01000002.1:368211-368472	d-gdhR	pGCC4-gdhR	OK	143.667	158.228	-0.139278	-0.329764	0.63695	0.9981	no
gene1304	gene1304	NGEG_RS0106115	NZ_AKCG01000002.1:368658-369568	d-gdhR	pGCC4-gdhR	OK	459.578	458.38	0.00376646	0.0118832	0.98555	0.9981	no
gene1305	gene1305	NGEG_RS0106120	NZ_AKCG01000002.1:368658-369568	d-gdhR	pGCC4-gdhR	OK	38.8751	28.6964	0.437976	0.0974477	0.84295	0.9981	no
gene1306	gene1306	NGEG_RS0106125	NZ_AKCG01000002.1:369583-370285	d-gdhR	pGCC4-gdhR	OK	35.4823	43.5847	-0.296723	-0.756246	0.2845	0.873978	no
gene1307	gene1307	NGEG_RS0106130	NZ_AKCG01000002.1:370323-370995	d-gdhR	pGCC4-gdhR	OK	140.226	148.259	-0.080364	-0.23284	0.74025	0.9981	no
gene1308	gene1308	NGEG_RS0106135	NZ_AKCG01000002.1:371071-371554	d-gdhR	pGCC4-gdhR	OK	102.442	108.263	-0.0797301	-0.215408	0.7618	0.9981	no
gene1309	gene1309	NGEG_RS0106140	NZ_AKCG01000002.1:371585-373006	d-gdhR	pGCC4-gdhR	OK	153.379	150.746	0.024988	0.0506748	0.94085	0.9981	no
gene131	gene131	NGEG_RS0100590	NZ_AKCG01000001.1:107680-108102	d-gdhR	pGCC4-gdhR	OK	22.4031	17.8128	0.330784	0.217092	0.7618	0.9981	no
gene1310	gene1310	NGEG_RS0106145	NZ_AKCG01000002.1:371585-373006	d-gdhR	pGCC4-gdhR	OK	177.684	176.6	0.00883116	0.0211168	0.97685	0.9981	no
gene1311	gene1311	NGEG_RS0106150	NZ_AKCG01000002.1:373161-374946	d-gdhR	pGCC4-gdhR	OK	186.326	149.484	0.317837	0.913458	0.1886	0.768026	no
gene1312	gene1312	NGEG_RS0106155	NZ_AKCG01000002.1:373161-374946	d-gdhR	pGCC4-gdhR	OK	275.478	218.707	0.332943	0.224125	0.7372	0.9981	no
gene1313	gene1313	NGEG_RS0106160	NZ_AKCG01000002.1:373161-374946	d-gdhR	pGCC4-gdhR	OK	189.892	157.057	0.27389	0.285867	0.6871	0.9981	no
gene1314	gene1314	NGEG_RS0106170	NZ_AKCG01000002.1:375266-376493	d-gdhR	pGCC4-gdhR	OK	2253.85	2127.73	0.0830793	0.2627	0.709	0.9981	no
gene1315	gene1315	NGEG_RS14580	NZ_AKCG01000002.1:376775-376976	d-gdhR	pGCC4-gdhR	OK	99.5632	89.5958	0.152183	0.297718	0.6722	0.9981	no
gene1316	gene1316	NGEG_RS0106175	NZ_AKCG01000002.1:377006-378848	d-gdhR	pGCC4-gdhR	OK	1212.74	907.391	0.418479	1.375	0.05285	0.470222	no
gene1317	gene1317	NGEG_RS0106180	NZ_AKCG01000002.1:378938-379409	d-gdhR	pGCC4-gdhR	OK	148.667	106.046	0.487392	1.35762	0.06025	0.500106	no
gene1318	gene1318	NGEG_RS0106185	NZ_AKCG01000002.1:379481-380309	d-gdhR	pGCC4-gdhR	OK	128.448	128.926	-0.00535582	-0.0155621	0.98375	0.9981	no
gene1319	gene1319	NGEG_RS0106190	NZ_AKCG01000002.1:380380-380863	d-gdhR	pGCC4-gdhR	OK	1496.49	1382.43	0.114371	0.372086	0.59795	0.9981	no
gene132	gene132	NGEG_RS0100595	NZ_AKCG01000001.1:107680-108102	d-gdhR	pGCC4-gdhR	OK	155.226	128.873	0.268425	0.611736	0.39655	0.952206	no
gene1320	gene1320	NGEG_RS12870	NZ_AKCG01000002.1:380991-381276	d-gdhR	pGCC4-gdhR	OK	1.64597	2.02753	-0.300786	-0.227341	0.7727	0.9981	no
gene1321	gene1321	NGEG_RS0106195	NZ_AKCG01000002.1:381335-381662	d-gdhR	pGCC4-gdhR	OK	4803.25	4435.15	0.115027	0.392546	0.5747	0.9981	no
gene1322	gene1322	NGEG_RS0106200	NZ_AKCG01000002.1:381771-383139	d-gdhR	pGCC4-gdhR	OK	70.7606	73.8701	-0.0620433	-0.182124	0.7943	0.9981	no
gene1323	gene1323	NGEG_RS0106205	NZ_AKCG01000002.1:383179-383400	d-gdhR	pGCC4-gdhR	OK	104.474	106.769	-0.0313525	-0.0649215	0.92665	0.9981	no
gene1324	gene1324	NGEG_RS12875	NZ_AKCG01000002.1:383467-384756	d-gdhR	pGCC4-gdhR	OK	413.236	402.998	0.0361921	0.117148	0.8686	0.9981	no
gene1325	gene1325	NGEG_RS14585	NZ_AKCG01000002.1:385017-385501	d-gdhR	pGCC4-gdhR	OK	449.587	559.983	-0.316781	-1.00152	0.1727	0.746803	no
gene1326	gene1326	NGEG_RS14590	NZ_AKCG01000002.1:385549-385696	d-gdhR	pGCC4-gdhR	OK	56.3479	53.145	0.0844296	0.104432	0.8894	0.9981	no
gene1327	gene1327	NGEG_RS0106215	NZ_AKCG01000002.1:385865-386318	d-gdhR	pGCC4-gdhR	OK	462.515	363.609	0.347111	1.04886	0.13915	0.704269	no
gene1328	gene1328	NGEG_RS0106220	NZ_AKCG01000002.1:386366-387377	d-gdhR	pGCC4-gdhR	OK	167.837	206.538	-0.299352	-0.922	0.1847	0.763427	no
gene133	gene133	NGEG_RS0100600	NZ_AKCG01000001.1:108192-108474	d-gdhR	pGCC4-gdhR	OK	188.456	131.855	0.515278	1.27111	0.0723	0.53845	no
gene1330	gene1330	NGEG_RS0106230	NZ_AKCG01000002.1:387773-388643	d-gdhR	pGCC4-gdhR	OK	377.981	228.557	0.725756	2.2468	0.00165	0.0669206	no
gene1331	gene1331	NGEG_RS0106235	NZ_AKCG01000002.1:388875-389202	d-gdhR	pGCC4-gdhR	OK	75.6038	82.5673	-0.127112	-0.299488	0.6683	0.9981	no
gene1332	gene1332	NGEG_RS14595	NZ_AKCG01000002.1:389223-390274	d-gdhR	pGCC4-gdhR	OK	104.518	120.172	-0.201354	-0.211326	0.77105	0.9981	no
gene1333	gene1333	NGEG_RS0106240	NZ_AKCG01000002.1:389223-390274	d-gdhR	pGCC4-gdhR	OK	69.8826	68.6138	0.026434	0.0690886	0.9217	0.9981	no
gene1334	gene1334	NGEG_RS0106245	NZ_AKCG01000002.1:390645-391791	d-gdhR	pGCC4-gdhR	OK	121.411	114.785	0.0809597	0.247213	0.72985	0.9981	no
gene1335	gene1335	NGEG_RS0106250	NZ_AKCG01000002.1:391903-392524	d-gdhR	pGCC4-gdhR	OK	113.071	118.891	-0.0724035	-0.203915	0.77325	0.9981	no
gene1336	gene1336	NGEG_RS0106255	NZ_AKCG01000002.1:392557-393067	d-gdhR	pGCC4-gdhR	OK	191.122	166.488	0.199081	0.566089	0.4265	0.959532	no
gene1337	gene1337	NGEG_RS0106260	NZ_AKCG01000002.1:393161-393713	d-gdhR	pGCC4-gdhR	OK	3031.16	2602.81	0.219801	0.753106	0.28905	0.878637	no
gene1338	gene1338	NGEG_RS14600	NZ_AKCG01000002.1:393784-394418	d-gdhR	pGCC4-gdhR	OK	755.749	489.653	0.626146	1.18866	0.09255	0.608549	no
gene1339	gene1339	NGEG_RS0106265	NZ_AKCG01000002.1:393784-394418	d-gdhR	pGCC4-gdhR	OK	239.978	239.211	0.00461573	0.0103847	0.98715	0.9981	no
gene134	gene134	NGEG_RS0100605	NZ_AKCG01000001.1:108500-108752	d-gdhR	pGCC4-gdhR	OK	254.627	247.889	0.0386928	0.0987133	0.8866	0.9981	no
gene1340	gene1340	NGEG_RS0106270	NZ_AKCG01000002.1:394549-397300	d-gdhR	pGCC4-gdhR	OK	505.711	500.494	0.0149604	0.0503957	0.9419	0.9981	no
gene1341	gene1341	NGEG_RS0106275	NZ_AKCG01000002.1:397444-399217	d-gdhR	pGCC4-gdhR	OK	193.697	209.788	-0.115132	-0.366688	0.60255	0.9981	no
gene1342	gene1342	NGEG_RS0106280	NZ_AKCG01000002.1:399403-401332	d-gdhR	pGCC4-gdhR	OK	345.22	349.248	-0.0167326	-0.0560816	0.9355	0.9981	no
gene1343	gene1343	NGEG_RS0106285	NZ_AKCG01000002.1:401371-401599	d-gdhR	pGCC4-gdhR	OK	95.7083	66.1368	0.53319	1.07776	0.13665	0.694705	no
gene1344	gene1344	NGEG_RS0106290	NZ_AKCG01000002.1:401722-402372	d-gdhR	pGCC4-gdhR	OK	82.1945	59.468	0.466929	0.547027	0.43295	0.959532	no
gene1345	gene1345	NGEG_RS14605	NZ_AKCG01000002.1:401722-402372	d-gdhR	pGCC4-gdhR	OK	187.758	129.024	0.541239	1.38597	0.04765	0.459277	no
gene1346	gene1346	NGEG_RS14610	NZ_AKCG01000002.1:402431-403055	d-gdhR	pGCC4-gdhR	OK	154.68	110.078	0.490755	1.46117	0.06355	0.506765	no
gene1347	gene1347	NGEG_RS0106300	NZ_AKCG01000002.1:403196-403556	d-gdhR	pGCC4-gdhR	OK	511.84	378.239	0.436395	1.30048	0.0746	0.548985	no
gene1348	gene1348	NGEG_RS0106305	NZ_AKCG01000002.1:403671-404322	d-gdhR	pGCC4-gdhR	OK	40.2667	38.7751	0.0544561	0.136761	0.84455	0.9981	no
gene1349	gene1349	NGEG_RS0106310	NZ_AKCG01000002.1:404328-404697	d-gdhR	pGCC4-gdhR	OK	60.6498	52.2386	0.215385	0.505248	0.5005	0.986874	no
gene135	gene135	NGEG_RS0100610	NZ_AKCG01000001.1:108889-109936	d-gdhR	pGCC4-gdhR	OK	160.732	168.85	-0.0710863	-0.221271	0.7494	0.9981	no
gene1350	gene1350	NGEG_RS0106315	NZ_AKCG01000002.1:404723-405839	d-gdhR	pGCC4-gdhR	OK	35.3269	32.6454	0.11389	0.219898	0.75355	0.9981	no
gene1351	gene1351	NGEG_RS0106320	NZ_AKCG01000002.1:404723-405839	d-gdhR	pGCC4-gdhR	OK	49.7421	35.4933	0.486921	0.434829	0.5522	0.9981	no
gene1352	gene1352	NGEG_RS0106325	NZ_AKCG01000002.1:404723-405839	d-gdhR	pGCC4-gdhR	OK	41.589	35.4831	0.22907	0.325621	0.63535	0.9981	no
gene1353	gene1353	NGEG_RS0106330	NZ_AKCG01000002.1:405923-407277	d-gdhR	pGCC4-gdhR	OK	74.2992	67.559	0.137198	0.363083	0.60085	0.9981	no
gene1354	gene1354	NGEG_RS14615	NZ_AKCG01000002.1:405923-407277	d-gdhR	pGCC4-gdhR	OK	97.3279	87.2408	0.15785	0.116249	0.87265	0.9981	no
gene1355	gene1355	NGEG_RS0106335	NZ_AKCG01000002.1:405923-407277	d-gdhR	pGCC4-gdhR	OK	8.93589	7.59636	0.234303	0.11716	0.8688	0.9981	no
gene1356	gene1356	NGEG_RS12885	NZ_AKCG01000002.1:407298-407595	d-gdhR	pGCC4-gdhR	OK	114.484	86.7585	0.400074	0.933901	0.1822	0.761983	no
gene1357	gene1357	NGEG_RS0106350	NZ_AKCG01000002.1:407623-408047	d-gdhR	pGCC4-gdhR	OK	145.32	129.505	0.16622	0.277164	0.68815	0.9981	no
gene1358	gene1358	NGEG_RS12890	NZ_AKCG01000002.1:407623-408047	d-gdhR	pGCC4-gdhR	OK	117.107	81.7988	0.517675	0.767051	0.28065	0.87329	no
gene1359	gene1359	NGEG_RS0106360	NZ_AKCG01000002.1:408120-408408	d-gdhR	pGCC4-gdhR	OK	105.647	111.495	-0.0777225	-0.183589	0.7913	0.9981	no
gene136	gene136	NGEG_RS0100615	NZ_AKCG01000001.1:110025-110553	d-gdhR	pGCC4-gdhR	OK	485.92	485.32	0.00178177	0.00554377	0.99305	0.9981	no
gene1360	gene1360	NGEG_RS14620	NZ_AKCG01000002.1:408527-409429	d-gdhR	pGCC4-gdhR	OK	186.631	155.991	0.25872	0.796049	0.27725	0.87329	no
gene1361	gene1361	NGEG_RS0106375	NZ_AKCG01000002.1:409533-410508	d-gdhR	pGCC4-gdhR	OK	249.845	188.387	0.407337	1.28068	0.08115	0.568508	no
gene1362	gene1362	NGEG_RS0106380	NZ_AKCG01000002.1:410807-411188	d-gdhR	pGCC4-gdhR	OK	157.177	141.125	0.155421	0.40294	0.57255	0.9981	no
gene1363	gene1363	NGEG_RS12900	NZ_AKCG01000002.1:411278-411458	d-gdhR	pGCC4-gdhR	OK	44.4732	33.5165	0.408065	0.596739	0.4016	0.952206	no
gene1364	gene1364	NGEG_RS0106385	NZ_AKCG01000002.1:411459-411961	d-gdhR	pGCC4-gdhR	OK	4.41552	1.40148	1.65563	0.850287	0.15475	0.739461	no
gene1365	gene1365	NGEG_RS0106390	NZ_AKCG01000002.1:411459-411961	d-gdhR	pGCC4-gdhR	OK	2.14741	0.730207	1.55622	1.12492	0.3146	0.909093	no
gene1366	gene1366	NGEG_RS12905	NZ_AKCG01000002.1:411997-414638	d-gdhR	pGCC4-gdhR	OK	1.95813	1.63142	0.263352	0.202274	0.77655	0.9981	no
gene1367	gene1367	NGEG_RS0106400	NZ_AKCG01000002.1:411997-414638	d-gdhR	pGCC4-gdhR	OK	6.70301	4.82054	0.475614	0.981721	0.16585	0.741348	no
gene1368	gene1368	NGEG_RS12915	NZ_AKCG01000002.1:414976-416391	d-gdhR	pGCC4-gdhR	OK	50.4567	66.0799	-0.389166	-1.11652	0.11525	0.667804	no
gene137	gene137	NGEG_RS0100620	NZ_AKCG01000001.1:110727-110907	d-gdhR	pGCC4-gdhR	OK	2211.91	3088.22	-0.481486	-1.3917	0.0488	0.460167	no
gene1371	gene1371	NGEG_RS0106420	NZ_AKCG01000002.1:417086-418262	d-gdhR	pGCC4-gdhR	OK	771.552	902.784	-0.226617	-0.755092	0.28455	0.873978	no
gene1372	gene1372	NGEG_RS0106435	NZ_AKCG01000002.1:418603-419152	d-gdhR	pGCC4-gdhR	OK	221.871	213.862	0.0530466	0.156961	0.8246	0.9981	no
gene1373	gene1373	NGEG_RS0106440	NZ_AKCG01000002.1:419154-420651	d-gdhR	pGCC4-gdhR	OK	303.765	224.878	0.433809	1.38225	0.0539	0.4712	no
gene1374	gene1374	NGEG_RS0106450	NZ_AKCG01000002.1:420912-421113	d-gdhR	pGCC4-gdhR	OK	8.33414	4.24787	0.972293	0.828448	0.2398	0.828279	no
gene1375	gene1375	NGEG_RS0106455	NZ_AKCG01000002.1:421184-423164	d-gdhR	pGCC4-gdhR	OK	547.772	489.72	0.161618	0.554439	0.4321	0.959532	no
gene1376	gene1376	NGEG_RS0106460	NZ_AKCG01000002.1:423307-424696	d-gdhR	pGCC4-gdhR	OK	149.285	145.672	0.0353415	0.111548	0.87535	0.9981	no
gene1377	gene1377	NGEG_RS0106465	NZ_AKCG01000002.1:424760-425974	d-gdhR	pGCC4-gdhR	OK	382.495	428.254	-0.163026	-0.426661	0.54395	0.9981	no
gene1378	gene1378	NGEG_RS14625	NZ_AKCG01000002.1:424760-425974	d-gdhR	pGCC4-gdhR	OK	1006.15	955.981	0.0737908	0.144478	0.83615	0.9981	no
gene1379	gene1379	NGEG_RS0106470	NZ_AKCG01000002.1:426056-426581	d-gdhR	pGCC4-gdhR	OK	677.7	723.879	-0.0951028	-0.301719	0.6661	0.9981	no
gene138	gene138	NGEG_RS0100625	NZ_AKCG01000001.1:110940-111441	d-gdhR	pGCC4-gdhR	OK	4783.34	6382.74	-0.416159	-1.33573	0.0564	0.483986	no
gene1380	gene1380	NGEG_RS0106475	NZ_AKCG01000002.1:426584-427967	d-gdhR	pGCC4-gdhR	OK	306.676	334.772	-0.126463	-0.406037	0.57215	0.9981	no
gene1381	gene1381	NGEG_RS0106480	NZ_AKCG01000002.1:428078-428702	d-gdhR	pGCC4-gdhR	OK	200.509	211.67	-0.0781509	-0.231406	0.7417	0.9981	no
gene1382	gene1382	NGEG_RS0106485	NZ_AKCG01000002.1:428756-429491	d-gdhR	pGCC4-gdhR	OK	20.3129	28.4759	-0.487346	-0.651833	0.36055	0.934004	no
gene1383	gene1383	NGEG_RS14630	NZ_AKCG01000002.1:428756-429491	d-gdhR	pGCC4-gdhR	OK	4.47417	9.3582	-1.06461	-0.480149	0.49955	0.986874	no
gene1384	gene1384	NGEG_RS0106490	NZ_AKCG01000002.1:428756-429491	d-gdhR	pGCC4-gdhR	OK	63.4338	47.6113	0.413949	0.707508	0.31125	0.905986	no
gene1385	gene1385	NGEG_RS12925	NZ_AKCG01000002.1:429506-430173	d-gdhR	pGCC4-gdhR	OK	65.048	70.5118	-0.116362	-0.255033	0.7162	0.9981	no
gene1386	gene1386	NGEG_RS14635	NZ_AKCG01000002.1:429506-430173	d-gdhR	pGCC4-gdhR	OK	185.2	200.494	-0.114472	-0.150074	0.82845	0.9981	no
gene1387	gene1387	NGEG_RS14640	NZ_AKCG01000002.1:430533-431659	d-gdhR	pGCC4-gdhR	NOTEST	0.478791	0.197769	1.27558	0	1	1	no
gene1388	gene1388	NGEG_RS0106500	NZ_AKCG01000002.1:430533-431659	d-gdhR	pGCC4-gdhR	OK	21.3558	27.472	-0.363339	-0.866151	0.21985	0.811536	no
gene1389	gene1389	NGEG_RS0106505	NZ_AKCG01000002.1:431905-432742	d-gdhR	pGCC4-gdhR	OK	10.1696	5.93976	0.775781	1.47629	0.03545	0.385596	no
gene139	gene139	NGEG_RS0100630	NZ_AKCG01000001.1:111588-112179	d-gdhR	pGCC4-gdhR	OK	215.534	310.664	-0.527436	-1.57652	0.02755	0.34934	no
gene1390	gene1390	NGEG_RS0106510	NZ_AKCG01000002.1:432904-434574	d-gdhR	pGCC4-gdhR	OK	243.375	169.048	0.525748	1.6398	0.01885	0.288838	no
gene1391	gene1391	NGEG_RS14645	NZ_AKCG01000002.1:432904-434574	d-gdhR	pGCC4-gdhR	OK	138.444	146.96	-0.0861172	-0.0376359	0.82865	0.9981	no
gene1392	gene1392	NGEG_RS0106515	NZ_AKCG01000002.1:434622-434967	d-gdhR	pGCC4-gdhR	OK	4493.56	3923.16	0.195843	0.661272	0.34055	0.919229	no
gene1393	gene1393	NGEG_RS12930	NZ_AKCG01000002.1:435283-435829	d-gdhR	pGCC4-gdhR	OK	465.061	473.079	-0.0246612	-0.0768177	0.91555	0.9981	no
gene1394	gene1394	NGEG_RS0106530	NZ_AKCG01000002.1:435909-436920	d-gdhR	pGCC4-gdhR	OK	419.459	412.607	0.0237621	0.0770911	0.91245	0.9981	no
gene1395	gene1395	NGEG_RS0106535	NZ_AKCG01000002.1:437179-439753	d-gdhR	pGCC4-gdhR	OK	686.16	532.693	0.365242	1.21708	0.0856	0.588055	no
gene1396	gene1396	NGEG_RS0106540	NZ_AKCG01000002.1:439824-441039	d-gdhR	pGCC4-gdhR	OK	314.142	248.207	0.339874	1.07203	0.12575	0.68295	no
gene1397	gene1397	NGEG_RS0106545	NZ_AKCG01000002.1:441127-441337	d-gdhR	pGCC4-gdhR	OK	237.41	175.251	0.437954	1.00302	0.15905	0.741348	no
gene1398	gene1398	NGEG_RS0106550	NZ_AKCG01000002.1:441528-442335	d-gdhR	pGCC4-gdhR	OK	40.2889	31.807	0.34104	0.906209	0.21005	0.803816	no
gene1399	gene1399	NGEG_RS12935	NZ_AKCG01000002.1:442394-443376	d-gdhR	pGCC4-gdhR	OK	57.1286	30.0985	0.924521	2.3624	0.0014	0.0653818	no
gene14	gene14	NGEG_RS0100065	NZ_AKCG01000001.1:6596-7717	d-gdhR	pGCC4-gdhR	OK	166.509	118.165	0.494797	1.33055	0.0609	0.500106	no
gene140	gene140	NGEG_RS0100635	NZ_AKCG01000001.1:112225-112951	d-gdhR	pGCC4-gdhR	OK	157.919	195.317	-0.306634	-0.910099	0.19465	0.77422	no
gene1400	gene1400	NGEG_RS12940	NZ_AKCG01000002.1:443606-443974	d-gdhR	pGCC4-gdhR	OK	5.83795	0	#NAME?	#NAME?	0.1301	0.694705	no
gene1401	gene1401	NGEG_RS0106560	NZ_AKCG01000002.1:443606-443974	d-gdhR	pGCC4-gdhR	OK	9.14336	7.88065	0.214409	0.246736	0.7409	0.9981	no
gene1402	gene1402	NGEG_RS0106565	NZ_AKCG01000002.1:444008-444719	d-gdhR	pGCC4-gdhR	OK	139.147	101.028	0.461861	1.31322	0.0674	0.52235	no
gene1403	gene1403	NGEG_RS0106570	NZ_AKCG01000002.1:444791-445253	d-gdhR	pGCC4-gdhR	OK	74.5546	58.646	0.346265	0.855682	0.22225	0.812769	no
gene1404	gene1404	NGEG_RS0106575	NZ_AKCG01000002.1:445326-445488	d-gdhR	pGCC4-gdhR	OK	25.7935	25.9363	-0.00796585	-0.0091654	0.94715	0.9981	no
gene1405	gene1405	NGEG_RS0106580	NZ_AKCG01000002.1:445640-446123	d-gdhR	pGCC4-gdhR	OK	73.5811	61.0203	0.270047	0.683945	0.33255	0.912237	no
gene1406	gene1406	NGEG_RS0106585	NZ_AKCG01000002.1:446520-448382	d-gdhR	pGCC4-gdhR	OK	829.142	589.937	0.491059	1.56132	0.02625	0.346031	no
gene1407	gene1407	NGEG_RS0106590	NZ_AKCG01000002.1:446520-448382	d-gdhR	pGCC4-gdhR	OK	186.186	156.055	0.254694	0.28825	0.68865	0.9981	no
gene1408	gene1408	NGEG_RS0106595	NZ_AKCG01000002.1:448398-449955	d-gdhR	pGCC4-gdhR	OK	203.473	192.639	0.0789387	0.246336	0.7232	0.9981	no
gene1409	gene1409	NGEG_RS0106600	NZ_AKCG01000002.1:450322-451108	d-gdhR	pGCC4-gdhR	OK	261.67	270.177	-0.0461523	-0.142153	0.8389	0.9981	no
gene141	gene141	NGEG_RS0100640	NZ_AKCG01000001.1:113031-114669	d-gdhR	pGCC4-gdhR	OK	441.758	509.395	-0.205528	-0.706683	0.32715	0.912237	no
gene1410	gene1410	gabD	NZ_AKCG01000002.1:451218-452652	d-gdhR	pGCC4-gdhR	OK	143.885	110.851	0.376286	1.1516	0.10325	0.64015	no
gene1411	gene1411	NGEG_RS14650	NZ_AKCG01000002.1:452684-452909	d-gdhR	pGCC4-gdhR	OK	67.5904	59.4167	0.185949	0.367268	0.6262	0.9981	no
gene1412	gene1412	NGEG_RS12955	NZ_AKCG01000002.1:452983-453472	d-gdhR	pGCC4-gdhR	OK	481.889	400.573	0.266638	0.80601	0.25955	0.858258	no
gene1413	gene1413	NGEG_RS0106615	NZ_AKCG01000002.1:453607-453988	d-gdhR	pGCC4-gdhR	OK	1249.08	1022.73	0.288452	0.912864	0.19785	0.77422	no
gene1414	gene1414	NGEG_RS0106620	NZ_AKCG01000002.1:454510-456776	d-gdhR	pGCC4-gdhR	OK	159.995	192.302	-0.265344	-0.830247	0.2347	0.825739	no
gene1415	gene1415	NGEG_RS0106625	NZ_AKCG01000002.1:454510-456776	d-gdhR	pGCC4-gdhR	OK	186.598	190.791	-0.0320619	-0.0173278	0.9573	0.9981	no
gene1416	gene1416	NGEG_RS12960	NZ_AKCG01000002.1:456883-457260	d-gdhR	pGCC4-gdhR	OK	13.2118	14.1694	-0.100947	-0.174488	0.80095	0.9981	no
gene1417	gene1417	NGEG_RS0106630	NZ_AKCG01000002.1:457329-458292	d-gdhR	pGCC4-gdhR	OK	63.5616	51.2702	0.310035	0.84359	0.2374	0.825739	no
gene1418	gene1418	NGEG_RS0106635	NZ_AKCG01000002.1:458331-460033	d-gdhR	pGCC4-gdhR	OK	48.9046	44.6648	0.130832	0.344233	0.62105	0.9981	no
gene1419	gene1419	NGEG_RS14655	NZ_AKCG01000002.1:458331-460033	d-gdhR	pGCC4-gdhR	OK	288.069	237.923	0.275922	0.343983	0.63195	0.9981	no
gene142	gene142	NGEG_RS12290	NZ_AKCG01000001.1:114693-114828	d-gdhR	pGCC4-gdhR	OK	256.289	473.17	-0.884586	-1.54246	0.02775	0.34934	no
gene1420	gene1420	NGEG_RS0106640	NZ_AKCG01000002.1:460053-460436	d-gdhR	pGCC4-gdhR	OK	77.4979	65.6425	0.239527	0.62375	0.46335	0.974766	no
gene1421	gene1421	NGEG_RS14660	NZ_AKCG01000002.1:460592-461393	d-gdhR	pGCC4-gdhR	OK	131.984	107.502	0.296	0.845777	0.23425	0.825739	no
gene1422	gene1422	NGEG_RS0106650	NZ_AKCG01000002.1:461396-461798	d-gdhR	pGCC4-gdhR	OK	209.03	167.992	0.31532	0.926712	0.23375	0.825739	no
gene1423	gene1423	NGEG_RS14665	NZ_AKCG01000002.1:462196-462542	d-gdhR	pGCC4-gdhR	OK	101.154	79.2805	0.351521	0.965911	0.2784	0.87329	no
gene1424	gene1424	NGEG_RS13710	NZ_AKCG01000002.1:462583-463453	d-gdhR	pGCC4-gdhR	OK	93.2129	79.2073	0.234897	0.662835	0.34695	0.919229	no
gene1425	gene1425	NGEG_RS14670	NZ_AKCG01000002.1:463456-463867	d-gdhR	pGCC4-gdhR	OK	117.192	86.0622	0.445428	1.1592	0.1282	0.688173	no
gene1426	gene1426	NGEG_RS0106665	NZ_AKCG01000002.1:464360-465767	d-gdhR	pGCC4-gdhR	OK	20.9693	22.2215	-0.0836787	-0.213803	0.759	0.9981	no
gene1427	gene1427	NGEG_RS0106670	NZ_AKCG01000002.1:465782-466085	d-gdhR	pGCC4-gdhR	OK	92.7775	90.7906	0.0312327	0.0724681	0.91995	0.9981	no
gene1428	gene1428	NGEG_RS14675	NZ_AKCG01000002.1:466159-467094	d-gdhR	pGCC4-gdhR	OK	96.835	90.8301	0.0923573	0.230848	0.74505	0.9981	no
gene1429	gene1429	NGEG_RS0106680	NZ_AKCG01000002.1:466159-467094	d-gdhR	pGCC4-gdhR	OK	99.9594	87.4128	0.193497	0.252887	0.74775	0.9981	no
gene143	gene143	NGEG_RS0100645	NZ_AKCG01000001.1:114841-115063	d-gdhR	pGCC4-gdhR	OK	472.989	617.762	-0.385245	-1.04838	0.13265	0.694705	no
gene1430	gene1430	NGEG_RS14680	NZ_AKCG01000002.1:467160-467502	d-gdhR	pGCC4-gdhR	OK	119.324	127.253	-0.092815	-0.234913	0.7341	0.9981	no
gene1431	gene1431	NGEG_RS12970	NZ_AKCG01000002.1:467623-467758	d-gdhR	pGCC4-gdhR	OK	170.057	143.895	0.240997	0.350017	0.61815	0.9981	no
gene1432	gene1432	NGEG_RS0106690	NZ_AKCG01000002.1:467760-468084	d-gdhR	pGCC4-gdhR	OK	97.8489	91.4733	0.0972053	0.246241	0.7534	0.9981	no
gene1433	gene1433	NGEG_RS14685	NZ_AKCG01000002.1:468235-468612	d-gdhR	pGCC4-gdhR	OK	122.677	111.78	0.134208	0.341507	0.63085	0.9981	no
gene1434	gene1434	NGEG_RS0106695	NZ_AKCG01000002.1:468721-471922	d-gdhR	pGCC4-gdhR	OK	443.196	333.316	0.411053	0.589309	0.4085	0.955516	no
gene1435	gene1435	NGEG_RS12975	NZ_AKCG01000002.1:468721-471922	d-gdhR	pGCC4-gdhR	OK	242.153	236.5	0.0340779	0.104086	0.88055	0.9981	no
gene1436	gene1436	NGEG_RS14690	NZ_AKCG01000002.1:471973-472282	d-gdhR	pGCC4-gdhR	OK	60.2157	65.426	-0.119724	-0.260642	0.71475	0.9981	no
gene1437	gene1437	NGEG_RS0106705	NZ_AKCG01000002.1:472305-473432	d-gdhR	pGCC4-gdhR	OK	664.164	750.983	-0.177242	-0.584017	0.40035	0.952206	no
gene1438	gene1438	NGEG_RS14695	NZ_AKCG01000002.1:472305-473432	d-gdhR	pGCC4-gdhR	OK	1.55424	0.229445	2.75998	0.141774	0.37915	0.949585	no
gene1439	gene1439	NGEG_RS14700	NZ_AKCG01000002.1:473729-473840	d-gdhR	pGCC4-gdhR	OK	121.127	38.6283	1.64879	2.14831	0.11235	0.660256	no
gene144	gene144	NGEG_RS0100650	NZ_AKCG01000001.1:115127-115493	d-gdhR	pGCC4-gdhR	OK	537.779	650.479	-0.274489	-0.827965	0.2434	0.833746	no
gene1440	gene1440	NGEG_RS0106710	NZ_AKCG01000002.1:474050-474497	d-gdhR	pGCC4-gdhR	OK	787.777	720.286	0.129218	0.405687	0.56315	0.9981	no
gene1441	gene1441	NGEG_RS0106715	NZ_AKCG01000002.1:474547-475369	d-gdhR	pGCC4-gdhR	OK	157.411	156.731	0.00624828	0.0186907	0.97755	0.9981	no
gene1442	gene1442	NGEG_RS0106720	NZ_AKCG01000002.1:475487-475946	d-gdhR	pGCC4-gdhR	OK	693.159	636.26	0.123571	0.385018	0.58405	0.9981	no
gene1443	gene1443	NGEG_RS0106725	NZ_AKCG01000002.1:476088-477225	d-gdhR	pGCC4-gdhR	OK	657.581	772.503	-0.232372	-0.78389	0.26475	0.863763	no
gene1444	gene1444	NGEG_RS14705	NZ_AKCG01000002.1:477309-477500	d-gdhR	pGCC4-gdhR	OK	2.3697	1.67525	0.500329	0.235659	0.66135	0.9981	no
gene1445	gene1445	NGEG_RS0106735	NZ_AKCG01000002.1:477568-479794	d-gdhR	pGCC4-gdhR	OK	621.427	491.964	0.337031	1.11681	0.106	0.651536	no
gene1446	gene1446	NGEG_RS0106740	NZ_AKCG01000002.1:480090-480532	d-gdhR	pGCC4-gdhR	OK	272.87	229.299	0.250985	0.655575	0.3492	0.919229	no
gene1447	gene1447	NGEG_RS14710	NZ_AKCG01000002.1:480090-480532	d-gdhR	pGCC4-gdhR	OK	43.4954	20.3628	1.09493	0.650758	0.3487	0.919229	no
gene1448	gene1448	NGEG_RS14715	NZ_AKCG01000002.1:480666-480873	d-gdhR	pGCC4-gdhR	OK	36.7359	42.7936	-0.220204	-0.358266	0.61485	0.9981	no
gene1449	gene1449	NGEG_RS12980	NZ_AKCG01000002.1:481352-481520	d-gdhR	pGCC4-gdhR	OK	194.905	217.949	-0.161224	-0.315752	0.64445	0.9981	no
gene145	gene145	NGEG_RS0100655	NZ_AKCG01000001.1:115495-115630	d-gdhR	pGCC4-gdhR	OK	1716.76	2022.38	-0.236367	-0.55939	0.42085	0.955777	no
gene1450	gene1450	NGEG_RS0106750	NZ_AKCG01000002.1:481679-482717	d-gdhR	pGCC4-gdhR	OK	29.2535	28.3422	0.0456556	0.11474	0.87245	0.9981	no
gene1451	gene1451	NGEG_RS12985	NZ_AKCG01000002.1:481679-482717	d-gdhR	pGCC4-gdhR	OK	6.49387	9.62873	-0.568266	-0.189677	0.75975	0.9981	no
gene1452	gene1452	NGEG_RS0106760	NZ_AKCG01000002.1:482719-483876	d-gdhR	pGCC4-gdhR	OK	3.34049	3.53398	-0.0812346	-0.100868	0.8886	0.9981	no
gene1453	gene1453	NGEG_RS0106765	NZ_AKCG01000002.1:482719-483876	d-gdhR	pGCC4-gdhR	OK	4.85857	4.56265	0.0906627	0.103313	0.88195	0.9981	no
gene1454	gene1454	NGEG_RS0106770	NZ_AKCG01000002.1:483881-484355	d-gdhR	pGCC4-gdhR	OK	5.72998	4.55188	0.332067	0.481399	0.5037	0.989547	no
gene1455	gene1455	NGEG_RS0106775	NZ_AKCG01000002.1:484412-485708	d-gdhR	pGCC4-gdhR	OK	14.2519	12.9182	0.141741	0.335514	0.62865	0.9981	no
gene1456	gene1456	NGEG_RS13715	NZ_AKCG01000002.1:485728-486241	d-gdhR	pGCC4-gdhR	OK	3.57336	1.74917	1.03061	1.29865	0.07085	0.535695	no
gene1457	gene1457	NGEG_RS0106785	NZ_AKCG01000002.1:486333-494834	d-gdhR	pGCC4-gdhR	OK	13.361	9.23612	0.532668	1.46183	0.03785	0.396068	no
gene1458	gene1458	NGEG_RS14720	NZ_AKCG01000002.1:486333-494834	d-gdhR	pGCC4-gdhR	OK	2.10936	1.8526	0.187257	0.101336	0.87895	0.9981	no
gene1459	gene1459	NGEG_RS0106790	NZ_AKCG01000002.1:486333-494834	d-gdhR	pGCC4-gdhR	OK	1.02163	0.691393	0.563297	0.177825	0.8205	0.9981	no
gene146	gene146	NGEG_RS13865	NZ_AKCG01000001.1:115733-117478	d-gdhR	pGCC4-gdhR	OK	216.468	192.753	0.167398	0.0658003	0.7767	0.9981	no
gene1460	gene1460	NGEG_RS0106800	NZ_AKCG01000002.1:495071-498821	d-gdhR	pGCC4-gdhR	OK	9.13116	8.4443	0.112819	0.22973	0.747	0.9981	no
gene1461	gene1461	NGEG_RS0106805	NZ_AKCG01000002.1:495071-498821	d-gdhR	pGCC4-gdhR	OK	13.9067	12.5244	0.151034	0.258505	0.7121	0.9981	no
gene1462	gene1462	NGEG_RS0106810	NZ_AKCG01000002.1:495071-498821	d-gdhR	pGCC4-gdhR	OK	11.6788	11.5079	0.0212637	0.00991128	0.9548	0.9981	no
gene1463	gene1463	NGEG_RS0106815	NZ_AKCG01000002.1:498878-499543	d-gdhR	pGCC4-gdhR	OK	14.3577	14.9198	-0.0554004	-0.0577131	0.93505	0.9981	no
gene1464	gene1464	NGEG_RS0106820	NZ_AKCG01000002.1:498878-499543	d-gdhR	pGCC4-gdhR	OK	8.46519	6.5938	0.360432	0.470103	0.49825	0.986874	no
gene1465	gene1465	NGEG_RS0106825	NZ_AKCG01000002.1:499604-501394	d-gdhR	pGCC4-gdhR	OK	9.07901	6.50154	0.481753	0.38581	0.60725	0.9981	no
gene1466	gene1466	NGEG_RS0106830	NZ_AKCG01000002.1:499604-501394	d-gdhR	pGCC4-gdhR	OK	9.48532	5.7174	0.730338	0.536048	0.43735	0.962403	no
gene1467	gene1467	NGEG_RS0106835	NZ_AKCG01000002.1:499604-501394	d-gdhR	pGCC4-gdhR	OK	12.4867	5.94549	1.07053	0.766978	0.29115	0.880551	no
gene1468	gene1468	NGEG_RS0106840	NZ_AKCG01000002.1:499604-501394	d-gdhR	pGCC4-gdhR	OK	12.0975	16.8345	-0.476718	-0.661541	0.34535	0.919229	no
gene1469	gene1469	NGEG_RS12990	NZ_AKCG01000002.1:501527-502024	d-gdhR	pGCC4-gdhR	NOTEST	0	0	0	0	1	1	no
gene147	gene147	NGEG_RS0100660	NZ_AKCG01000001.1:115733-117478	d-gdhR	pGCC4-gdhR	OK	436.768	450.072	-0.0432889	-0.143255	0.836	0.9981	no
gene1470	gene1470	NGEG_RS0106850	NZ_AKCG01000002.1:501527-502024	d-gdhR	pGCC4-gdhR	OK	9.43191	5.64103	0.741591	1.08469	0.1318	0.694705	no
gene1471	gene1471	NGEG_RS0106855	NZ_AKCG01000002.1:502061-502556	d-gdhR	pGCC4-gdhR	OK	9.83812	14.2087	-0.530319	-0.969648	0.1674	0.741348	no
gene1472	gene1472	NGEG_RS0106860	NZ_AKCG01000002.1:502569-502821	d-gdhR	pGCC4-gdhR	OK	10.8964	14.8589	-0.447476	-0.642719	0.36585	0.935347	no
gene1473	gene1473	NGEG_RS0106865	NZ_AKCG01000002.1:502837-504917	d-gdhR	pGCC4-gdhR	OK	5.67008	7.48749	-0.401115	-0.713533	0.30475	0.894414	no
gene1474	gene1474	NGEG_RS0106870	NZ_AKCG01000002.1:502837-504917	d-gdhR	pGCC4-gdhR	OK	6.75486	8.24301	-0.287245	-0.354737	0.6211	0.9981	no
gene1475	gene1475	NGEG_RS0106875	NZ_AKCG01000003.1:73-277	d-gdhR	pGCC4-gdhR	OK	20.6076	11.019	0.90319	1.06932	0.1367	0.694705	no
gene1476	gene1476	NGEG_RS0106880	NZ_AKCG01000003.1:290-602	d-gdhR	pGCC4-gdhR	OK	11.0286	9.48876	0.216958	0.319048	0.65675	0.9981	no
gene1477	gene1477	NGEG_RS0106885	NZ_AKCG01000003.1:615-1647	d-gdhR	pGCC4-gdhR	OK	20.7126	14.4453	0.519912	1.1886	0.0989	0.625694	no
gene1478	gene1478	NGEG_RS14725	NZ_AKCG01000003.1:1721-2154	d-gdhR	pGCC4-gdhR	OK	16.5146	12.0727	0.451993	0.478895	0.49335	0.986504	no
gene1479	gene1479	NGEG_RS0106895	NZ_AKCG01000003.1:1721-2154	d-gdhR	pGCC4-gdhR	OK	18.2352	26.5977	-0.544575	-0.697343	0.3394	0.918303	no
gene148	gene148	NGEG_RS0100665	NZ_AKCG01000001.1:117557-118809	d-gdhR	pGCC4-gdhR	OK	662.572	681.37	-0.0403605	-0.135425	0.84195	0.9981	no
gene1480	gene1480	NGEG_RS0106900	NZ_AKCG01000003.1:2549-2756	d-gdhR	pGCC4-gdhR	OK	343.435	311.321	0.141635	0.349587	0.6254	0.9981	no
gene1481	gene1481	NGEG_RS0106905	NZ_AKCG01000003.1:2850-4020	d-gdhR	pGCC4-gdhR	OK	821.015	717.596	0.194238	0.651856	0.34405	0.919229	no
gene1482	gene1482	NGEG_RS0106910	NZ_AKCG01000003.1:4165-4936	d-gdhR	pGCC4-gdhR	OK	560.796	586.135	-0.0637572	-0.205966	0.7677	0.9981	no
gene1483	gene1483	NGEG_RS0106915	NZ_AKCG01000003.1:5037-5289	d-gdhR	pGCC4-gdhR	OK	598.544	623.62	-0.0592112	-0.169694	0.8117	0.9981	no
gene1484	gene1484	NGEG_RS0106920	NZ_AKCG01000003.1:5340-6147	d-gdhR	pGCC4-gdhR	OK	1550.13	1616.95	-0.0608818	-0.206505	0.7659	0.9981	no
gene1485	gene1485	NGEG_RS0106930	NZ_AKCG01000003.1:6453-7371	d-gdhR	pGCC4-gdhR	OK	141.596	148.039	-0.0642001	-0.19357	0.78395	0.9981	no
gene1486	gene1486	NGEG_RS0106935	NZ_AKCG01000003.1:7377-7977	d-gdhR	pGCC4-gdhR	OK	95.1613	106.286	-0.159509	-0.445451	0.531	0.9981	no
gene1487	gene1487	NGEG_RS0106940	NZ_AKCG01000003.1:8074-9487	d-gdhR	pGCC4-gdhR	OK	217.13	228.69	-0.0748366	-0.241972	0.7318	0.9981	no
gene1488	gene1488	NGEG_RS14730	NZ_AKCG01000003.1:9646-9832	d-gdhR	pGCC4-gdhR	OK	66.5217	66.8459	-0.0070142	-0.0122434	0.9815	0.9981	no
gene1489	gene1489	NGEG_RS14735	NZ_AKCG01000003.1:9850-10428	d-gdhR	pGCC4-gdhR	OK	6.40318	12.9377	-1.01472	-0.376326	0.64725	0.9981	no
gene149	gene149	NGEG_RS13870	NZ_AKCG01000001.1:117557-118809	d-gdhR	pGCC4-gdhR	OK	125.309	144.359	-0.204166	-0.0601679	0.9202	0.9981	no
gene1490	gene1490	NGEG_RS13720	NZ_AKCG01000003.1:9850-10428	d-gdhR	pGCC4-gdhR	OK	58.8859	61.0619	-0.0523491	-0.127911	0.8599	0.9981	no
gene1491	gene1491	NGEG_RS0106950	NZ_AKCG01000003.1:10517-11372	d-gdhR	pGCC4-gdhR	OK	65.5255	53.2274	0.299887	0.815872	0.24725	0.839502	no
gene1492	gene1492	NGEG_RS0106955	NZ_AKCG01000003.1:11688-13588	d-gdhR	pGCC4-gdhR	OK	8.70764	9.94578	-0.191803	-0.159521	0.8159	0.9981	no
gene1493	gene1493	NGEG_RS0106960	NZ_AKCG01000003.1:11688-13588	d-gdhR	pGCC4-gdhR	OK	47.0789	36.2568	0.376828	0.992711	0.16165	0.741348	no
gene1495	gene1495	NGEG_RS0106975	NZ_AKCG01000003.1:14292-15099	d-gdhR	pGCC4-gdhR	OK	125.55	148.902	-0.246099	-0.749578	0.29575	0.885821	no
gene1496	gene1496	NGEG_RS0106980	NZ_AKCG01000003.1:15156-16026	d-gdhR	pGCC4-gdhR	OK	70.3745	79.9284	-0.183656	-0.515566	0.4647	0.975005	no
gene1497	gene1497	NGEG_RS0106985	NZ_AKCG01000003.1:16138-16576	d-gdhR	pGCC4-gdhR	OK	46.2943	71.061	-0.618224	-1.4952	0.0332	0.375928	no
gene1498	gene1498	NGEG_RS0106990	NZ_AKCG01000003.1:16906-17869	d-gdhR	pGCC4-gdhR	OK	73.9931	55.3551	0.418676	1.16294	0.096	0.61839	no
gene1499	gene1499	NGEG_RS0106995	NZ_AKCG01000003.1:18384-18744	d-gdhR	pGCC4-gdhR	OK	61.266	43.5277	0.493154	1.08694	0.1212	0.680036	no
gene15	gene15	NGEG_RS0100070	NZ_AKCG01000001.1:6596-7717	d-gdhR	pGCC4-gdhR	OK	64.2427	56.2385	0.191974	0.168452	0.8084	0.9981	no
gene150	gene150	NGEG_RS0100670	NZ_AKCG01000001.1:118809-120867	d-gdhR	pGCC4-gdhR	OK	83.6491	95.3828	-0.189379	-0.597933	0.39725	0.952206	no
gene1500	gene1500	NGEG_RS0107000	NZ_AKCG01000003.1:18864-19950	d-gdhR	pGCC4-gdhR	NOTEST	0.504977	0.117877	2.09894	0	1	1	no
gene1501	gene1501	NGEG_RS14740	NZ_AKCG01000003.1:19959-20250	d-gdhR	pGCC4-gdhR	NOTEST	0	0	0	0	1	1	no
gene1502	gene1502	NGEG_RS13010	NZ_AKCG01000003.1:20257-21181	d-gdhR	pGCC4-gdhR	OK	3.35686	2.28584	0.554385	0.868963	0.21055	0.803816	no
gene1503	gene1503	NGEG_RS0107010	NZ_AKCG01000003.1:21385-21670	d-gdhR	pGCC4-gdhR	OK	14.8057	11.6266	0.348719	0.526586	0.45115	0.970518	no
gene1504	gene1504	NGEG_RS0107015	NZ_AKCG01000003.1:21670-22858	d-gdhR	pGCC4-gdhR	OK	17.9097	9.66232	0.890297	2.01705	0.00595	0.141547	no
gene1505	gene1505	NGEG_RS0107020	NZ_AKCG01000003.1:23072-24029	d-gdhR	pGCC4-gdhR	OK	19.058	10.9412	0.800624	1.75959	0.01385	0.236883	no
gene1506	gene1506	NGEG_RS0107030	NZ_AKCG01000003.1:24319-25345	d-gdhR	pGCC4-gdhR	OK	37.5658	33.8557	0.150021	0.350375	0.6139	0.9981	no
gene1507	gene1507	NGEG_RS13015	NZ_AKCG01000003.1:24319-25345	d-gdhR	pGCC4-gdhR	NOTEST	0	0	0	0	1	1	no
gene1508	gene1508	NGEG_RS0107040	NZ_AKCG01000003.1:24319-25345	d-gdhR	pGCC4-gdhR	NOTEST	0	0	0	0	1	1	no
gene1509	gene1509	NGEG_RS14745	NZ_AKCG01000003.1:25518-26215	d-gdhR	pGCC4-gdhR	OK	24.2473	20.3654	0.251704	0.144788	0.84025	0.9981	no
gene151	gene151	NGEG_RS0100675	NZ_AKCG01000001.1:121035-121479	d-gdhR	pGCC4-gdhR	OK	338.437	341.253	-0.0119531	-0.0367482	0.95975	0.9981	no
gene1510	gene1510	NGEG_RS0107055	NZ_AKCG01000003.1:25518-26215	d-gdhR	pGCC4-gdhR	OK	419.417	488.146	-0.21893	-0.647062	0.34825	0.919229	no
gene1511	gene1511	NGEG_RS0107060	NZ_AKCG01000003.1:26415-27414	d-gdhR	pGCC4-gdhR	OK	277.503	277.355	0.000769456	0.00241046	0.99795	0.9981	no
gene1512	gene1512	NGEG_RS13020	NZ_AKCG01000003.1:27756-27933	d-gdhR	pGCC4-gdhR	OK	307.159	260.313	0.23874	0.530132	0.4749	0.982279	no
gene1513	gene1513	NGEG_RS0107070	NZ_AKCG01000003.1:28260-28752	d-gdhR	pGCC4-gdhR	OK	321.554	373.896	-0.217574	-0.659312	0.3469	0.919229	no
gene1514	gene1514	NGEG_RS0107075	NZ_AKCG01000003.1:28825-29584	d-gdhR	pGCC4-gdhR	OK	1458.4	1468.28	-0.00974052	-0.0330559	0.962	0.9981	no
gene1515	gene1515	NGEG_RS0107080	NZ_AKCG01000003.1:29653-30520	d-gdhR	pGCC4-gdhR	OK	2242.31	2148.99	0.0613257	0.204233	0.76845	0.9981	no
gene1516	gene1516	NGEG_RS0107085	NZ_AKCG01000003.1:30568-31137	d-gdhR	pGCC4-gdhR	OK	1088.86	922.904	0.23857	0.427481	0.5497	0.9981	no
gene1517	gene1517	NGEG_RS0107090	NZ_AKCG01000003.1:30568-31137	d-gdhR	pGCC4-gdhR	OK	2259.34	1898.46	0.251066	0.688211	0.3258	0.912237	no
gene1518	gene1518	NGEG_RS0107095	NZ_AKCG01000003.1:31139-31670	d-gdhR	pGCC4-gdhR	OK	1152.87	937.345	0.298577	0.958444	0.1677	0.741348	no
gene1519	gene1519	NGEG_RS14750	NZ_AKCG01000003.1:31762-34294	d-gdhR	pGCC4-gdhR	OK	739.892	642.804	0.202937	0.136314	0.85285	0.9981	no
gene152	gene152	NGEG_RS12295	NZ_AKCG01000001.1:121485-122205	d-gdhR	pGCC4-gdhR	OK	546.809	451.107	0.277568	0.870338	0.2159	0.806373	no
gene1520	gene1520	NGEG_RS13025	NZ_AKCG01000003.1:31762-34294	d-gdhR	pGCC4-gdhR	OK	332.488	349.02	-0.0700088	-0.228983	0.7382	0.9981	no
gene1521	gene1521	NGEG_RS0107105	NZ_AKCG01000003.1:34466-34856	d-gdhR	pGCC4-gdhR	OK	905.117	879.122	0.042042	0.13316	0.8487	0.9981	no
gene1522	gene1522	NGEG_RS0107110	NZ_AKCG01000003.1:34908-36078	d-gdhR	pGCC4-gdhR	OK	485.682	361.558	0.425786	1.38774	0.04815	0.459277	no
gene1523	gene1523	NGEG_RS0107115	NZ_AKCG01000003.1:36088-36403	d-gdhR	pGCC4-gdhR	OK	530.828	426.205	0.316695	0.911978	0.19775	0.77422	no
gene1524	gene1524	NGEG_RS13030	NZ_AKCG01000003.1:36505-36682	d-gdhR	pGCC4-gdhR	OK	116.532	108.304	0.105632	0.19363	0.7829	0.9981	no
gene1525	gene1525	NGEG_RS0107125	NZ_AKCG01000003.1:36712-37711	d-gdhR	pGCC4-gdhR	OK	1319.99	793.993	0.733333	2.47582	0.00045	0.0286154	yes
gene1526	gene1526	NGEG_RS0107130	NZ_AKCG01000003.1:37955-38741	d-gdhR	pGCC4-gdhR	OK	1292.49	1390.17	-0.105106	-0.358604	0.616	0.9981	no
gene1527	gene1527	NGEG_RS0107135	NZ_AKCG01000003.1:38895-39717	d-gdhR	pGCC4-gdhR	OK	1260.95	1200.79	0.0705322	0.241258	0.7324	0.9981	no
gene1528	gene1528	NGEG_RS0107140	NZ_AKCG01000003.1:39926-41570	d-gdhR	pGCC4-gdhR	OK	104.423	82.0746	0.347434	1.06289	0.13595	0.694705	no
gene1529	gene1529	NGEG_RS0107145	NZ_AKCG01000003.1:42079-43312	d-gdhR	pGCC4-gdhR	OK	979.283	976.516	0.00408119	0.0138694	0.9837	0.9981	no
gene153	gene153	NGEG_RS13875	NZ_AKCG01000001.1:121485-122205	d-gdhR	pGCC4-gdhR	OK	24.5797	23.1936	0.0837402	0.0229747	0.95555	0.9981	no
gene1530	gene1530	NGEG_RS0107150	NZ_AKCG01000003.1:43385-45077	d-gdhR	pGCC4-gdhR	OK	694.092	725.503	-0.0638549	-0.159138	0.82085	0.9981	no
gene1531	gene1531	NGEG_RS0107155	NZ_AKCG01000003.1:43385-45077	d-gdhR	pGCC4-gdhR	OK	704.665	806.577	-0.194875	-0.418692	0.55085	0.9981	no
gene1532	gene1532	NGEG_RS0107160	NZ_AKCG01000003.1:43385-45077	d-gdhR	pGCC4-gdhR	OK	741.545	800.546	-0.11045	-0.0799678	0.9127	0.9981	no
gene1533	gene1533	NGEG_RS0107165	NZ_AKCG01000003.1:45162-46839	d-gdhR	pGCC4-gdhR	OK	1293.94	1434.6	-0.148882	-0.481585	0.4974	0.986874	no
gene1535	gene1535	NGEG_RS0107175	NZ_AKCG01000003.1:47176-47623	d-gdhR	pGCC4-gdhR	OK	464.676	504.489	-0.118598	-0.360306	0.6091	0.9981	no
gene1536	gene1536	NGEG_RS0107180	NZ_AKCG01000003.1:47626-48601	d-gdhR	pGCC4-gdhR	OK	609.928	684.424	-0.166252	-0.549179	0.4257	0.959532	no
gene1537	gene1537	NGEG_RS14755	NZ_AKCG01000003.1:48616-48805	d-gdhR	pGCC4-gdhR	OK	6.34215	6.6943	-0.0779599	-0.0648208	0.9107	0.9981	no
gene1538	gene1538	NGEG_RS0107185	NZ_AKCG01000003.1:48824-49133	d-gdhR	pGCC4-gdhR	OK	8202.62	9623.39	-0.23046	-0.769138	0.2766	0.87329	no
gene1539	gene1539	NGEG_RS0107190	NZ_AKCG01000003.1:49157-49430	d-gdhR	pGCC4-gdhR	OK	5926.6	6646.39	-0.165365	-0.558404	0.4323	0.959532	no
gene154	gene154	NGEG_RS0100685	NZ_AKCG01000001.1:122268-124899	d-gdhR	pGCC4-gdhR	OK	537.706	511.044	0.0733696	0.2473	0.72635	0.9981	no
gene1540	gene1540	NGEG_RS0107195	NZ_AKCG01000003.1:49664-50849	d-gdhR	pGCC4-gdhR	OK	481.991	371.553	0.375438	1.23142	0.0798	0.568508	no
gene1541	gene1541	NGEG_RS0107205	NZ_AKCG01000003.1:51037-51193	d-gdhR	pGCC4-gdhR	OK	7419.6	8210.79	-0.146181	-0.445329	0.53175	0.9981	no
gene1542	gene1542	NGEG_RS0107210	NZ_AKCG01000003.1:51224-51458	d-gdhR	pGCC4-gdhR	OK	7829.84	8750.08	-0.160314	-0.533401	0.4456	0.970518	no
gene1543	gene1543	NGEG_RS13035	NZ_AKCG01000003.1:51529-53231	d-gdhR	pGCC4-gdhR	OK	18.4936	22.8284	-0.303802	-0.0791189	0.8943	0.9981	no
gene1544	gene1544	emrB	NZ_AKCG01000003.1:51529-53231	d-gdhR	pGCC4-gdhR	OK	93.63	78.3224	0.257545	0.772233	0.26675	0.86492	no
gene1545	gene1545	NGEG_RS0107225	NZ_AKCG01000003.1:53254-54409	d-gdhR	pGCC4-gdhR	OK	78.0062	72.5565	0.104484	0.302081	0.66925	0.9981	no
gene1546	gene1546	NGEG_RS0107235	NZ_AKCG01000003.1:54697-55171	d-gdhR	pGCC4-gdhR	OK	85.7686	131.125	-0.612424	-1.6446	0.02195	0.307213	no
gene1547	gene1547	NGEG_RS0107240	NZ_AKCG01000003.1:55245-55932	d-gdhR	pGCC4-gdhR	OK	48.5364	72.4196	-0.577313	-1.47578	0.03525	0.38511	no
gene1548	gene1548	NGEG_RS14760	NZ_AKCG01000003.1:55999-56197	d-gdhR	pGCC4-gdhR	OK	39.8919	33.5597	0.249366	0.386692	0.58875	0.9981	no
gene1549	gene1549	NGEG_RS0107245	NZ_AKCG01000003.1:56281-58619	d-gdhR	pGCC4-gdhR	OK	140.608	127.071	0.146041	0.336105	0.62985	0.9981	no
gene155	gene155	NGEG_RS13880	NZ_AKCG01000001.1:125005-125086	d-gdhR	pGCC4-gdhR	NOTEST	267.003	0	#NAME?	0	1	1	no
gene1550	gene1550	NGEG_RS0107250	NZ_AKCG01000003.1:56281-58619	d-gdhR	pGCC4-gdhR	OK	117.686	132.657	-0.172755	-0.368299	0.607	0.9981	no
gene1551	gene1551	NGEG_RS0107260	NZ_AKCG01000003.1:58819-60289	d-gdhR	pGCC4-gdhR	OK	68.562	86.3419	-0.332653	-0.992584	0.1563	0.741348	no
gene1552	gene1552	NGEG_RS14765	NZ_AKCG01000003.1:60346-61682	d-gdhR	pGCC4-gdhR	OK	35.2027	38.9752	-0.146871	-0.0192964	0.9346	0.9981	no
gene1553	gene1553	NGEG_RS14770	NZ_AKCG01000003.1:60346-61682	d-gdhR	pGCC4-gdhR	OK	1649.95	1569.43	0.0721825	0.243789	0.7244	0.9981	no
gene1554	gene1554	NGEG_RS0107280	NZ_AKCG01000003.1:62021-62807	d-gdhR	pGCC4-gdhR	OK	627.29	468.739	0.420347	0.702866	0.3098	0.904952	no
gene1555	gene1555	NGEG_RS13040	NZ_AKCG01000003.1:62021-62807	d-gdhR	pGCC4-gdhR	OK	47.3302	46.7167	0.0188236	0.00391162	0.9679	0.9981	no
gene1556	gene1556	NGEG_RS0107285	NZ_AKCG01000003.1:62021-62807	d-gdhR	pGCC4-gdhR	OK	336.515	426.787	-0.342846	-0.86109	0.2199	0.811536	no
gene1557	gene1557	NGEG_RS0107290	NZ_AKCG01000003.1:62818-63295	d-gdhR	pGCC4-gdhR	OK	252.963	311.154	-0.298701	-0.878247	0.213	0.805156	no
gene1558	gene1558	NGEG_RS0107295	NZ_AKCG01000003.1:63324-63813	d-gdhR	pGCC4-gdhR	OK	195.336	220.261	-0.17326	-0.500222	0.4839	0.986504	no
gene1559	gene1559	NGEG_RS0107300	NZ_AKCG01000003.1:63880-64936	d-gdhR	pGCC4-gdhR	OK	400.198	316.754	0.337349	1.08305	0.123	0.682414	no
gene156	gene156	NGEG_RS0100690	NZ_AKCG01000001.1:125127-127308	d-gdhR	pGCC4-gdhR	OK	50.0564	49.2192	0.0243322	0.037812	0.9568	0.9981	no
gene1560	gene1560	NGEG_RS14775	NZ_AKCG01000003.1:64989-65283	d-gdhR	pGCC4-gdhR	OK	31.3575	22.2613	0.494272	0.919286	0.23575	0.825739	no
gene1561	gene1561	NGEG_RS0107310	NZ_AKCG01000003.1:65552-66085	d-gdhR	pGCC4-gdhR	OK	65.9698	63.1392	0.0632691	0.107316	0.88025	0.9981	no
gene1562	gene1562	NGEG_RS13050	NZ_AKCG01000003.1:65552-66085	d-gdhR	pGCC4-gdhR	OK	115.823	138.606	-0.259071	-0.456096	0.5122	0.993163	no
gene1563	gene1563	NGEG_RS14780	NZ_AKCG01000003.1:66637-67018	d-gdhR	pGCC4-gdhR	OK	3062.37	3505.67	-0.195039	-0.545016	0.4392	0.962888	no
gene1564	gene1564	NGEG_RS0107320	NZ_AKCG01000003.1:66637-67018	d-gdhR	pGCC4-gdhR	NOTEST	0	0	0	0	1	1	no
gene1565	gene1565	NGEG_RS14785	NZ_AKCG01000003.1:67215-67335	d-gdhR	pGCC4-gdhR	NOTEST	0	0	0	0	1	1	no
gene157	gene157	NGEG_RS12300	NZ_AKCG01000001.1:125127-127308	d-gdhR	pGCC4-gdhR	OK	104.391	71.606	0.543841	1.04023	0.15975	0.741348	no
gene1571	gene1571	NGEG_RS0107350	NZ_AKCG01000003.1:72696-72986	d-gdhR	pGCC4-gdhR	NOTEST	0	0	0	0	1	1	no
gene1572	gene1572	NGEG_RS0107355	NZ_AKCG01000003.1:73073-73880	d-gdhR	pGCC4-gdhR	OK	657.362	505.55	0.378835	1.1897	0.0929	0.608549	no
gene1573	gene1573	NGEG_RS0107360	NZ_AKCG01000003.1:74101-75472	d-gdhR	pGCC4-gdhR	OK	393.116	354.528	0.149058	0.484102	0.4909	0.986504	no
gene1574	gene1574	NGEG_RS0107365	NZ_AKCG01000003.1:75727-76183	d-gdhR	pGCC4-gdhR	OK	1095.02	844.827	0.374232	1.21455	0.0906	0.608549	no
gene1575	gene1575	NGEG_RS0107370	NZ_AKCG01000003.1:76237-76657	d-gdhR	pGCC4-gdhR	OK	324.032	255.192	0.344554	0.987837	0.1655	0.741348	no
gene1576	gene1576	NGEG_RS0107375	NZ_AKCG01000003.1:76706-77669	d-gdhR	pGCC4-gdhR	OK	45.6562	41.7758	0.128145	0.33714	0.63375	0.9981	no
gene1577	gene1577	NGEG_RS0107380	NZ_AKCG01000003.1:77788-77986	d-gdhR	pGCC4-gdhR	OK	109.828	116.661	-0.0870748	-0.175089	0.80775	0.9981	no
gene1578	gene1578	NGEG_RS0107385	NZ_AKCG01000003.1:78034-78433	d-gdhR	pGCC4-gdhR	OK	45.5251	37.4232	0.282728	0.617499	0.3801	0.949585	no
gene1579	gene1579	NGEG_RS0107390	NZ_AKCG01000003.1:78540-80740	d-gdhR	pGCC4-gdhR	OK	211.963	135.986	0.64035	1.23816	0.0854	0.588055	no
gene158	gene158	NGEG_RS12305	NZ_AKCG01000001.1:125127-127308	d-gdhR	pGCC4-gdhR	OK	137.094	98.7828	0.47283	0.722005	0.3225	0.912237	no
gene1580	gene1580	NGEG_RS0107395	NZ_AKCG01000003.1:78540-80740	d-gdhR	pGCC4-gdhR	OK	135.978	111.491	0.286449	0.594252	0.4052	0.955516	no
gene1581	gene1581	NGEG_RS0107400	NZ_AKCG01000003.1:80920-83071	d-gdhR	pGCC4-gdhR	OK	124.412	115.363	0.108945	0.346042	0.62045	0.9981	no
gene1582	gene1582	NGEG_RS0107405	NZ_AKCG01000003.1:83106-83721	d-gdhR	pGCC4-gdhR	OK	167.908	148.119	0.180918	0.541469	0.44615	0.970518	no
gene1583	gene1583	NGEG_RS0107410	NZ_AKCG01000003.1:83856-85725	d-gdhR	pGCC4-gdhR	OK	188.772	180.91	0.0613791	0.194759	0.77815	0.9981	no
gene1584	gene1584	NGEG_RS0107415	NZ_AKCG01000003.1:85804-87175	d-gdhR	pGCC4-gdhR	OK	455.585	397.321	0.197417	0.658577	0.34585	0.919229	no
gene1585	gene1585	NGEG_RS0107420	NZ_AKCG01000003.1:87246-87879	d-gdhR	pGCC4-gdhR	OK	211.82	218.341	-0.0437416	-0.130049	0.8514	0.9981	no
gene1586	gene1586	NGEG_RS14790	NZ_AKCG01000003.1:87914-90140	d-gdhR	pGCC4-gdhR	OK	38.7594	49.7146	-0.359123	-0.0827514	0.87055	0.9981	no
gene1587	gene1587	NGEG_RS0107425	NZ_AKCG01000003.1:87914-90140	d-gdhR	pGCC4-gdhR	OK	261.705	296.384	-0.179522	-0.577581	0.4174	0.955516	no
gene1588	gene1588	NGEG_RS14795	NZ_AKCG01000003.1:87914-90140	d-gdhR	pGCC4-gdhR	OK	497.809	463.303	0.103639	0.0853011	0.9002	0.9981	no
gene1589	gene1589	NGEG_RS0107430	NZ_AKCG01000003.1:90395-91397	d-gdhR	pGCC4-gdhR	OK	638.346	605.982	0.0750641	0.258819	0.7203	0.9981	no
gene159	gene159	NGEG_RS13885	NZ_AKCG01000001.1:127551-127797	d-gdhR	pGCC4-gdhR	OK	314.022	265.563	0.241813	0.624407	0.3806	0.949586	no
gene1590	gene1590	NGEG_RS0107435	NZ_AKCG01000003.1:91498-93904	d-gdhR	pGCC4-gdhR	OK	615.364	616.078	-0.00167342	-0.00563769	0.99445	0.9981	no
gene1591	gene1591	NGEG_RS0107440	NZ_AKCG01000003.1:93973-94978	d-gdhR	pGCC4-gdhR	OK	1190.56	993.05	0.261707	0.883655	0.2012	0.77965	no
gene1592	gene1592	NGEG_RS0107445	NZ_AKCG01000003.1:95034-95733	d-gdhR	pGCC4-gdhR	OK	1406.81	1232	0.191421	0.644289	0.35115	0.920562	no
gene1593	gene1593	NGEG_RS0107450	NZ_AKCG01000003.1:96170-97709	d-gdhR	pGCC4-gdhR	OK	176.355	202.311	-0.198095	-0.626343	0.36735	0.935347	no
gene1594	gene1594	NGEG_RS0107460	NZ_AKCG01000003.1:97841-98798	d-gdhR	pGCC4-gdhR	OK	122.067	135.163	-0.147028	-0.448714	0.52715	0.9981	no
gene1595	gene1595	trpC	NZ_AKCG01000003.1:98848-99631	d-gdhR	pGCC4-gdhR	OK	225.766	201.063	0.16718	0.516196	0.47145	0.977796	no
gene1596	gene1596	NGEG_RS0107470	NZ_AKCG01000003.1:99693-101997	d-gdhR	pGCC4-gdhR	OK	124.098	120.008	0.0483499	0.153713	0.8245	0.9981	no
gene1597	gene1597	NGEG_RS0107475	NZ_AKCG01000003.1:102033-103335	d-gdhR	pGCC4-gdhR	OK	93.4732	91.6387	0.0285945	0.0857321	0.9009	0.9981	no
gene1598	gene1598	NGEG_RS0107480	NZ_AKCG01000003.1:103716-105975	d-gdhR	pGCC4-gdhR	OK	103.174	100.829	0.0331708	0.0582557	0.9334	0.9981	no
gene1599	gene1599	NGEG_RS0107485	NZ_AKCG01000003.1:103716-105975	d-gdhR	pGCC4-gdhR	OK	184.242	169.848	0.117353	0.265178	0.7019	0.9981	no
gene16	gene16	NGEG_RS13795	NZ_AKCG01000001.1:6596-7717	d-gdhR	pGCC4-gdhR	OK	56.5955	29.0011	0.964581	0.426392	0.66325	0.9981	no
gene160	gene160	NGEG_RS0100705	NZ_AKCG01000001.1:127868-128856	d-gdhR	pGCC4-gdhR	OK	88.8103	78.6757	0.174808	0.0851685	0.9029	0.9981	no
gene1600	gene1600	NGEG_RS13055	NZ_AKCG01000003.1:103716-105975	d-gdhR	pGCC4-gdhR	OK	56.2776	50.4547	0.157572	0.201258	0.7901	0.9981	no
gene1601	gene1601	NGEG_RS0107495	NZ_AKCG01000003.1:106039-106504	d-gdhR	pGCC4-gdhR	OK	250.215	210.135	0.251851	0.729844	0.30475	0.894414	no
gene1602	gene1602	NGEG_RS0107500	NZ_AKCG01000003.1:106631-107318	d-gdhR	pGCC4-gdhR	OK	91.7951	83.5564	0.135666	0.381735	0.594	0.9981	no
gene1603	gene1603	NGEG_RS0107505	NZ_AKCG01000003.1:107378-107705	d-gdhR	pGCC4-gdhR	OK	715.04	636.078	0.168819	0.517528	0.4695	0.976812	no
gene1604	gene1604	NGEG_RS0107510	NZ_AKCG01000003.1:107786-108508	d-gdhR	pGCC4-gdhR	OK	341.61	363.645	-0.0901816	-0.273017	0.6968	0.9981	no
gene1605	gene1605	NGEG_RS13060	NZ_AKCG01000003.1:107786-108508	d-gdhR	pGCC4-gdhR	OK	120.821	139.705	-0.209512	-0.0636914	0.9121	0.9981	no
gene1606	gene1606	NGEG_RS0107520	NZ_AKCG01000003.1:108533-110390	d-gdhR	pGCC4-gdhR	OK	305.978	285.332	0.100786	0.331479	0.6359	0.9981	no
gene1607	gene1607	NGEG_RS0107525	NZ_AKCG01000003.1:110394-111318	d-gdhR	pGCC4-gdhR	OK	110.807	127.422	-0.201561	-0.620846	0.3966	0.952206	no
gene1608	gene1608	NGEG_RS0107530	NZ_AKCG01000003.1:111430-112535	d-gdhR	pGCC4-gdhR	OK	535.178	726.84	-0.441617	-0.660763	0.34675	0.919229	no
gene1609	gene1609	NGEG_RS0107535	NZ_AKCG01000003.1:111430-112535	d-gdhR	pGCC4-gdhR	OK	171.784	233.621	-0.443576	-1.22903	0.0808	0.568508	no
gene161	gene161	NGEG_RS13890	NZ_AKCG01000001.1:127868-128856	d-gdhR	pGCC4-gdhR	OK	667.313	594.229	0.167343	0.234046	0.73365	0.9981	no
gene1610	gene1610	NGEG_RS0107540	NZ_AKCG01000003.1:112651-113002	d-gdhR	pGCC4-gdhR	OK	223.463	220.496	0.0192859	0.053549	0.9411	0.9981	no
gene1611	gene1611	NGEG_RS0107545	NZ_AKCG01000003.1:113062-114508	d-gdhR	pGCC4-gdhR	OK	303.901	342.135	-0.170966	-0.550682	0.4352	0.961083	no
gene1612	gene1612	NGEG_RS0107550	NZ_AKCG01000003.1:114517-116014	d-gdhR	pGCC4-gdhR	OK	287.67	322.829	-0.166354	-0.535754	0.4498	0.970518	no
gene1613	gene1613	NGEG_RS0107555	NZ_AKCG01000003.1:116127-117291	d-gdhR	pGCC4-gdhR	OK	222.874	255.014	-0.194353	-0.658987	0.3978	0.952206	no
gene1614	gene1614	NGEG_RS0107560	NZ_AKCG01000003.1:117474-119499	d-gdhR	pGCC4-gdhR	OK	274.43	307.997	-0.166477	-0.548418	0.4319	0.959532	no
gene1615	gene1615	NGEG_RS0107565	NZ_AKCG01000003.1:119501-120475	d-gdhR	pGCC4-gdhR	OK	293.491	314.151	-0.098141	-0.146168	0.8335	0.9981	no
gene1616	gene1616	NGEG_RS0107570	NZ_AKCG01000003.1:119501-120475	d-gdhR	pGCC4-gdhR	OK	277.366	316.828	-0.191909	-0.526764	0.45595	0.970518	no
gene1617	gene1617	NGEG_RS0107575	NZ_AKCG01000003.1:120486-120966	d-gdhR	pGCC4-gdhR	OK	307.616	364.807	-0.246005	-0.734574	0.2996	0.888839	no
gene1618	gene1618	NGEG_RS0107580	NZ_AKCG01000003.1:121046-122123	d-gdhR	pGCC4-gdhR	OK	276.181	297.943	-0.109422	-0.345404	0.6253	0.9981	no
gene1619	gene1619	NGEG_RS0107585	NZ_AKCG01000003.1:122125-124387	d-gdhR	pGCC4-gdhR	OK	340.393	391.082	-0.200269	-0.676859	0.33435	0.912237	no
gene162	gene162	NGEG_RS0100710	NZ_AKCG01000001.1:127868-128856	d-gdhR	pGCC4-gdhR	OK	562.403	445.256	0.336971	0.631916	0.3635	0.935347	no
gene1620	gene1620	NGEG_RS0107590	NZ_AKCG01000003.1:124676-126401	d-gdhR	pGCC4-gdhR	OK	361.95	430.183	-0.249161	-0.394528	0.60725	0.9981	no
gene1621	gene1621	NGEG_RS0107595	NZ_AKCG01000003.1:124676-126401	d-gdhR	pGCC4-gdhR	OK	236.224	283.146	-0.26139	-0.741928	0.28625	0.875339	no
gene1622	gene1622	NGEG_RS0107600	NZ_AKCG01000003.1:126790-129103	d-gdhR	pGCC4-gdhR	OK	294.386	359.178	-0.286989	-0.382219	0.58435	0.9981	no
gene1623	gene1623	NGEG_RS0107605	NZ_AKCG01000003.1:126790-129103	d-gdhR	pGCC4-gdhR	OK	283.043	365.625	-0.369341	-0.910119	0.19405	0.77422	no
gene1624	gene1624	NGEG_RS0107610	NZ_AKCG01000003.1:126790-129103	d-gdhR	pGCC4-gdhR	OK	410.998	427.146	-0.0555983	-0.0970956	0.88835	0.9981	no
gene1625	gene1625	NGEG_RS0107615	NZ_AKCG01000003.1:129115-129945	d-gdhR	pGCC4-gdhR	OK	526.084	483.148	0.122826	0.317619	0.65395	0.9981	no
gene1626	gene1626	NGEG_RS0107620	NZ_AKCG01000003.1:129115-129945	d-gdhR	pGCC4-gdhR	OK	399.855	337.651	0.243946	0.402125	0.58145	0.9981	no
gene1627	gene1627	NGEG_RS14800	NZ_AKCG01000003.1:130093-130274	d-gdhR	pGCC4-gdhR	OK	217.029	221.158	-0.0271871	-0.0576557	0.9345	0.9981	no
gene1628	gene1628	NGEG_RS0107625	NZ_AKCG01000003.1:130437-132532	d-gdhR	pGCC4-gdhR	OK	344.854	409.66	-0.248443	-0.685449	0.3345	0.912237	no
gene1629	gene1629	NGEG_RS0107630	NZ_AKCG01000003.1:130437-132532	d-gdhR	pGCC4-gdhR	OK	554.329	565.574	-0.0289732	-0.056669	0.93725	0.9981	no
gene163	gene163	NGEG_RS12310	NZ_AKCG01000001.1:127868-128856	d-gdhR	pGCC4-gdhR	OK	960.241	825.085	0.218853	0.419822	0.5559	0.9981	no
gene1630	gene1630	NGEG_RS14805	NZ_AKCG01000003.1:132730-133107	d-gdhR	pGCC4-gdhR	OK	57.099	43.3881	0.396169	0.874333	0.21925	0.811536	no
gene1631	gene1631	NGEG_RS14810	NZ_AKCG01000003.1:133279-133468	d-gdhR	pGCC4-gdhR	OK	140.312	148.55	-0.0823076	-0.166448	0.81875	0.9981	no
gene1632	gene1632	NGEG_RS14815	NZ_AKCG01000003.1:133801-134071	d-gdhR	pGCC4-gdhR	OK	86.3784	79.1441	0.12619	0.276445	0.69835	0.9981	no
gene1633	gene1633	NGEG_RS0107645	NZ_AKCG01000003.1:134256-136464	d-gdhR	pGCC4-gdhR	OK	61.2997	68.6272	-0.162899	-0.503907	0.4773	0.98407	no
gene1634	gene1634	NGEG_RS0107650	NZ_AKCG01000003.1:136514-139578	d-gdhR	pGCC4-gdhR	OK	5.38661	6.68138	-0.310768	-0.0802966	0.88585	0.9981	no
gene1635	gene1635	NGEG_RS13065	NZ_AKCG01000003.1:136514-139578	d-gdhR	pGCC4-gdhR	OK	99.409	65.9154	0.592761	1.83177	0.00795	0.165681	no
gene1636	gene1636	NGEG_RS13070	NZ_AKCG01000003.1:139770-140106	d-gdhR	pGCC4-gdhR	OK	8.96132	10.2767	-0.197589	-0.293305	0.67865	0.9981	no
gene1637	gene1637	NGEG_RS0107670	NZ_AKCG01000003.1:140119-140593	d-gdhR	pGCC4-gdhR	OK	105.417	79.533	0.406487	1.06035	0.1402	0.70602	no
gene1638	gene1638	NGEG_RS0107675	NZ_AKCG01000003.1:140789-141797	d-gdhR	pGCC4-gdhR	OK	369.573	301.596	0.293243	0.926879	0.18785	0.768026	no
gene1639	gene1639	NGEG_RS0107680	NZ_AKCG01000003.1:142028-142265	d-gdhR	pGCC4-gdhR	OK	16838.3	17168.3	-0.0279951	-0.0939549	0.89585	0.9981	no
gene164	gene164	NGEG_RS13895	NZ_AKCG01000001.1:127868-128856	d-gdhR	pGCC4-gdhR	OK	1494.02	1241.2	0.267464	0.152032	0.8291	0.9981	no
gene1640	gene1640	NGEG_RS0107685	NZ_AKCG01000003.1:142421-143669	d-gdhR	pGCC4-gdhR	OK	1362.45	1733.01	-0.347082	-1.15086	0.10615	0.651536	no
gene1641	gene1641	NGEG_RS0107690	NZ_AKCG01000003.1:144062-144907	d-gdhR	pGCC4-gdhR	OK	53.0919	238.217	-2.16571	-6.3918	5e-05	0.00459259	yes
gene1642	gene1642	NGEG_RS0107700	NZ_AKCG01000003.1:144967-145288	d-gdhR	pGCC4-gdhR	OK	16.275	71.454	-2.13436	-4.23391	5e-05	0.00459259	yes
gene1643	gene1643	NGEG_RS13075	NZ_AKCG01000003.1:145641-146774	d-gdhR	pGCC4-gdhR	OK	85.4141	71.0526	0.265587	0.763279	0.2806	0.87329	no
gene1644	gene1644	NGEG_RS13080	NZ_AKCG01000003.1:147175-148026	d-gdhR	pGCC4-gdhR	OK	88.1904	85.7012	0.0413056	0.119777	0.86625	0.9981	no
gene1645	gene1645	NGEG_RS13085	NZ_AKCG01000003.1:148179-149890	d-gdhR	pGCC4-gdhR	OK	50.4452	48.8569	0.0461555	0.00630235	0.97955	0.9981	no
gene1646	gene1646	NGEG_RS0107735	NZ_AKCG01000003.1:148179-149890	d-gdhR	pGCC4-gdhR	OK	1105.17	1293.78	-0.227328	-0.75309	0.28195	0.873978	no
gene1647	gene1647	NGEG_RS13090	NZ_AKCG01000003.1:150405-150972	d-gdhR	pGCC4-gdhR	OK	69.5054	102.012	-0.553543	-1.45275	0.0444	0.440448	no
gene1648	gene1648	NGEG_RS0107745	NZ_AKCG01000003.1:151193-152357	d-gdhR	pGCC4-gdhR	OK	181.2	128.432	0.49658	1.39234	0.04595	0.448646	no
gene1649	gene1649	NGEG_RS0107750	NZ_AKCG01000003.1:152937-154974	d-gdhR	pGCC4-gdhR	OK	504.714	448.907	0.169048	0.582548	0.417	0.955516	no
gene165	gene165	NGEG_RS12315	NZ_AKCG01000001.1:129104-129389	d-gdhR	pGCC4-gdhR	OK	11.8387	19.9062	-0.749707	-1.18818	0.11135	0.659064	no
gene1650	gene1650	NGEG_RS0107755	NZ_AKCG01000003.1:155061-158590	d-gdhR	pGCC4-gdhR	OK	73.596	51.5182	0.514545	0.278422	0.75095	0.9981	no
gene1651	gene1651	NGEG_RS14820	NZ_AKCG01000003.1:155061-158590	d-gdhR	pGCC4-gdhR	OK	29.7311	16.4919	0.850216	0.0765552	0.60875	0.9981	no
gene1652	gene1652	NGEG_RS0107760	NZ_AKCG01000003.1:155061-158590	d-gdhR	pGCC4-gdhR	OK	726.341	681.661	0.091593	0.293326	0.6755	0.9981	no
gene1653	gene1653	NGEG_RS0107765	NZ_AKCG01000003.1:158688-160074	d-gdhR	pGCC4-gdhR	OK	119.597	161.56	-0.433882	-1.36349	0.0508	0.465568	no
gene1654	gene1654	NGEG_RS13095	NZ_AKCG01000003.1:160144-160243	d-gdhR	pGCC4-gdhR	OK	311.269	442.525	-0.507599	-0.409703	0.56305	0.9981	no
gene1655	gene1655	NGEG_RS0107775	NZ_AKCG01000003.1:160443-160779	d-gdhR	pGCC4-gdhR	OK	983.013	955.434	0.0410543	0.127297	0.8557	0.9981	no
gene1660	gene1660	NGEG_RS0107800	NZ_AKCG01000003.1:161292-163269	d-gdhR	pGCC4-gdhR	OK	98.8314	115.406	-0.22367	-0.69378	0.32135	0.912237	no
gene1661	gene1661	NGEG_RS0107805	NZ_AKCG01000003.1:163414-164254	d-gdhR	pGCC4-gdhR	OK	52.5166	68.1801	-0.376577	-1.06176	0.14715	0.716282	no
gene1662	gene1662	NGEG_RS0107810	NZ_AKCG01000003.1:164452-165484	d-gdhR	pGCC4-gdhR	OK	77.4371	122.256	-0.658804	-1.9524	0.00605	0.141547	no
gene1663	gene1663	NGEG_RS0107815	NZ_AKCG01000003.1:165739-166465	d-gdhR	pGCC4-gdhR	OK	128.427	133.254	-0.0532223	-0.153491	0.82715	0.9981	no
gene1664	gene1664	NGEG_RS0107820	NZ_AKCG01000003.1:166534-166969	d-gdhR	pGCC4-gdhR	OK	603.194	559.172	0.109329	0.341934	0.6365	0.9981	no
gene1665	gene1665	NGEG_RS14825	NZ_AKCG01000003.1:167034-167181	d-gdhR	pGCC4-gdhR	OK	538.738	603.01	-0.162599	-0.35295	0.61505	0.9981	no
gene1666	gene1666	NGEG_RS0107825	NZ_AKCG01000003.1:167195-167573	d-gdhR	pGCC4-gdhR	OK	327.685	321.013	0.0296784	0.0866012	0.902	0.9981	no
gene1667	gene1667	NGEG_RS0107830	NZ_AKCG01000003.1:167582-168392	d-gdhR	pGCC4-gdhR	OK	409.147	444.646	-0.120036	-0.387711	0.58975	0.9981	no
gene1668	gene1668	NGEG_RS0107835	NZ_AKCG01000003.1:168505-168820	d-gdhR	pGCC4-gdhR	OK	541.604	493.967	0.132823	0.392394	0.59755	0.9981	no
gene1669	gene1669	NGEG_RS0107840	NZ_AKCG01000003.1:169031-170204	d-gdhR	pGCC4-gdhR	OK	86.5382	90.2999	-0.0613877	-0.180321	0.7893	0.9981	no
gene167	gene167	NGEG_RS0100725	NZ_AKCG01000001.1:129844-130195	d-gdhR	pGCC4-gdhR	OK	5486.71	5575.22	-0.023086	-0.0781621	0.90885	0.9981	no
gene1670	gene1670	NGEG_RS0107845	NZ_AKCG01000003.1:170354-171347	d-gdhR	pGCC4-gdhR	OK	205.294	215.733	-0.0715563	-0.221805	0.7566	0.9981	no
gene1671	gene1671	NGEG_RS13105	NZ_AKCG01000003.1:171423-171718	d-gdhR	pGCC4-gdhR	OK	2076.08	1862.62	0.15653	0.497588	0.48015	0.985339	no
gene1672	gene1672	NGEG_RS0107850	NZ_AKCG01000003.1:171839-174599	d-gdhR	pGCC4-gdhR	OK	764.281	822.479	-0.105876	-0.343275	0.63115	0.9981	no
gene1673	gene1673	NGEG_RS0107855	NZ_AKCG01000003.1:174828-175821	d-gdhR	pGCC4-gdhR	OK	142.639	150.739	-0.0796895	-0.248028	0.73295	0.9981	no
gene1674	gene1674	NGEG_RS0107860	NZ_AKCG01000003.1:175979-177407	d-gdhR	pGCC4-gdhR	OK	743.165	536.939	0.468925	1.58127	0.02515	0.337146	no
gene1675	gene1675	NGEG_RS0107865	NZ_AKCG01000003.1:177588-179475	d-gdhR	pGCC4-gdhR	OK	235.901	286.063	-0.278152	-0.934197	0.1963	0.77422	no
gene1676	gene1676	NGEG_RS0107870	NZ_AKCG01000003.1:179542-180127	d-gdhR	pGCC4-gdhR	OK	119.311	132.814	-0.154685	-0.436344	0.5404	0.9981	no
gene1677	gene1677	NGEG_RS14830	NZ_AKCG01000003.1:180448-180574	d-gdhR	pGCC4-gdhR	OK	234.856	294.499	-0.326489	-0.481896	0.513	0.993938	no
gene1678	gene1678	NGEG_RS0107880	NZ_AKCG01000003.1:180871-181645	d-gdhR	pGCC4-gdhR	OK	251.078	256.833	-0.0326994	-0.100753	0.88185	0.9981	no
gene1679	gene1679	NGEG_RS0107885	NZ_AKCG01000003.1:181744-182368	d-gdhR	pGCC4-gdhR	OK	158.83	161.192	-0.0212975	-0.061876	0.92995	0.9981	no
gene168	gene168	NGEG_RS0100730	NZ_AKCG01000001.1:130201-130975	d-gdhR	pGCC4-gdhR	OK	919.606	714.906	0.363262	1.19143	0.093	0.608549	no
gene1680	gene1680	NGEG_RS0107890	NZ_AKCG01000003.1:182462-183038	d-gdhR	pGCC4-gdhR	OK	12.3917	14.7976	-0.255984	-0.501735	0.48045	0.985339	no
gene1682	gene1682	NGEG_RS0107900	NZ_AKCG01000003.1:183193-184370	d-gdhR	pGCC4-gdhR	OK	30.1984	34.1613	-0.177889	-0.502058	0.49675	0.986874	no
gene1683	gene1683	NGEG_RS14835	NZ_AKCG01000003.1:183193-184370	d-gdhR	pGCC4-gdhR	NOTEST	0	0	0	0	1	1	no
gene1684	gene1684	NGEG_RS14840	NZ_AKCG01000003.1:184429-186264	d-gdhR	pGCC4-gdhR	OK	136.389	132.297	0.0439498	0.0821461	0.90605	0.9981	no
gene1685	gene1685	NGEG_RS0107910	NZ_AKCG01000003.1:184429-186264	d-gdhR	pGCC4-gdhR	OK	185.949	138.446	0.42558	1.04137	0.1355	0.694705	no
gene1686	gene1686	NGEG_RS0107915	NZ_AKCG01000003.1:186405-186963	d-gdhR	pGCC4-gdhR	OK	1872.52	1679.46	0.156988	0.530912	0.45335	0.970518	no
gene1687	gene1687	NGEG_RS0107920	NZ_AKCG01000003.1:187018-187765	d-gdhR	pGCC4-gdhR	OK	1570.03	1469.54	0.0954201	0.323929	0.64325	0.9981	no
gene1688	gene1688	NGEG_RS0107925	NZ_AKCG01000003.1:187767-188565	d-gdhR	pGCC4-gdhR	OK	948.359	974.814	-0.0396941	-0.132238	0.84535	0.9981	no
gene1689	gene1689	NGEG_RS0107930	NZ_AKCG01000003.1:188620-189805	d-gdhR	pGCC4-gdhR	OK	572.25	635.306	-0.150806	-0.50475	0.4766	0.98407	no
gene169	gene169	NGEG_RS0100735	NZ_AKCG01000001.1:131133-131661	d-gdhR	pGCC4-gdhR	OK	91.7721	67.2052	0.449483	1.1646	0.09795	0.625694	no
gene1690	gene1690	NGEG_RS0107935	NZ_AKCG01000003.1:189839-191180	d-gdhR	pGCC4-gdhR	OK	533.011	519.885	0.0359749	0.12412	0.8625	0.9981	no
gene1691	gene1691	NGEG_RS0107940	NZ_AKCG01000003.1:191236-193615	d-gdhR	pGCC4-gdhR	OK	720.334	630.151	0.192967	0.65127	0.3657	0.935347	no
gene1692	gene1692	NGEG_RS0107945	NZ_AKCG01000003.1:193623-194181	d-gdhR	pGCC4-gdhR	OK	816.978	803.362	0.0242457	0.0772248	0.91295	0.9981	no
gene1693	gene1693	NGEG_RS0107950	NZ_AKCG01000003.1:194213-195257	d-gdhR	pGCC4-gdhR	OK	389.279	439.315	-0.174453	-0.572318	0.4174	0.955516	no
gene1694	gene1694	NGEG_RS0107955	NZ_AKCG01000003.1:195292-195742	d-gdhR	pGCC4-gdhR	OK	692.755	781.145	-0.173245	-0.543829	0.4395	0.962888	no
gene1695	gene1695	NGEG_RS0107960	NZ_AKCG01000003.1:195949-196636	d-gdhR	pGCC4-gdhR	OK	270.871	237.464	0.189899	0.593923	0.42125	0.95581	no
gene1696	gene1696	NGEG_RS0107965	NZ_AKCG01000003.1:196678-197455	d-gdhR	pGCC4-gdhR	OK	288.804	280.185	0.0437133	0.137845	0.8493	0.9981	no
gene1697	gene1697	NGEG_RS0107970	NZ_AKCG01000003.1:197917-199309	d-gdhR	pGCC4-gdhR	OK	217.351	119.879	0.858449	2.64081	0.00015	0.0112727	yes
gene1698	gene1698	NGEG_RS0107975	NZ_AKCG01000003.1:199387-200647	d-gdhR	pGCC4-gdhR	OK	60.6894	45.6174	0.411858	1.17246	0.09705	0.623534	no
gene1699	gene1699	NGEG_RS0107980	NZ_AKCG01000003.1:200751-203589	d-gdhR	pGCC4-gdhR	OK	507.039	438.566	0.209305	0.703469	0.3186	0.912051	no
gene17	gene17	NGEG_RS13800	NZ_AKCG01000001.1:7726-7931	d-gdhR	pGCC4-gdhR	OK	16.2496	9.0276	0.847989	0.972055	0.1852	0.763774	no
gene170	gene170	NGEG_RS0100740	NZ_AKCG01000001.1:131763-132420	d-gdhR	pGCC4-gdhR	OK	307.691	259.263	0.247067	0.752065	0.28805	0.878637	no
gene1700	gene1700	NGEG_RS0107985	NZ_AKCG01000003.1:203665-204130	d-gdhR	pGCC4-gdhR	OK	211.125	185.356	0.187795	0.532961	0.44815	0.970518	no
gene1701	gene1701	NGEG_RS14845	NZ_AKCG01000003.1:204137-204215	d-gdhR	pGCC4-gdhR	OK	553.181	0	#NAME?	#NAME?	0.12585	0.68295	no
gene1702	gene1702	NGEG_RS14850	NZ_AKCG01000003.1:204577-204793	d-gdhR	pGCC4-gdhR	OK	50.3987	58.308	-0.210307	-0.388764	0.5757	0.9981	no
gene1703	gene1703	NGEG_RS0107995	NZ_AKCG01000003.1:204996-205794	d-gdhR	pGCC4-gdhR	OK	180.623	165.508	0.12608	0.388151	0.5967	0.9981	no
gene1704	gene1704	NGEG_RS14855	NZ_AKCG01000003.1:206179-207294	d-gdhR	pGCC4-gdhR	HIDATA	0	0	0	0	1	1	no
gene1705	gene1705	NGEG_RS0108000	NZ_AKCG01000003.1:206179-207294	d-gdhR	pGCC4-gdhR	HIDATA	0	0	0	0	1	1	no
gene1706	gene1706	NGEG_RS14860	NZ_AKCG01000003.1:207295-207475	d-gdhR	pGCC4-gdhR	OK	48.2122	24.3956	0.982778	1.36408	0.06605	0.520013	no
gene1707	gene1707	NGEG_RS14865	NZ_AKCG01000003.1:207477-207757	d-gdhR	pGCC4-gdhR	OK	202.884	191.887	0.0803971	0.176983	0.8288	0.9981	no
gene1708	gene1708	NGEG_RS14870	NZ_AKCG01000003.1:207477-207757	d-gdhR	pGCC4-gdhR	OK	73.1154	313.167	-2.09868	-0.519182	0.485	0.986504	no
gene1709	gene1709	NGEG_RS14875	NZ_AKCG01000003.1:207758-207926	d-gdhR	pGCC4-gdhR	OK	163.768	151.285	0.114382	0.217789	0.75435	0.9981	no
gene171	gene171	NGEG_RS0100745	NZ_AKCG01000001.1:132500-132824	d-gdhR	pGCC4-gdhR	OK	107.951	113.233	-0.0689239	-0.170465	0.8129	0.9981	no
gene1710	gene1710	NGEG_RS0108005	NZ_AKCG01000003.1:207983-208904	d-gdhR	pGCC4-gdhR	OK	1470.55	1464.17	0.0062727	0.0212302	0.97655	0.9981	no
gene1711	gene1711	NGEG_RS0108010	NZ_AKCG01000003.1:208907-209171	d-gdhR	pGCC4-gdhR	OK	1602.93	1478.57	0.116506	0.36056	0.61465	0.9981	no
gene1712	gene1712	NGEG_RS0108015	NZ_AKCG01000003.1:209174-209990	d-gdhR	pGCC4-gdhR	OK	2115.89	1819.44	0.217769	0.74502	0.29695	0.886205	no
gene1713	gene1713	NGEG_RS0108020	NZ_AKCG01000003.1:210018-210732	d-gdhR	pGCC4-gdhR	OK	1016.55	821.776	0.306869	1.02148	0.15875	0.741348	no
gene1714	gene1714	NGEG_RS0108025	NZ_AKCG01000003.1:210878-211247	d-gdhR	pGCC4-gdhR	OK	7942.47	8774.17	-0.143675	-0.480646	0.4983	0.986874	no
gene1715	gene1715	NGEG_RS0108030	NZ_AKCG01000003.1:211270-212257	d-gdhR	pGCC4-gdhR	OK	7542.14	7561.98	-0.00379025	-0.0100088	0.9889	0.9981	no
gene1716	gene1716	NGEG_RS0108035	NZ_AKCG01000003.1:212282-212903	d-gdhR	pGCC4-gdhR	OK	7066.91	7024.6	0.0086643	0.0274104	0.97035	0.9981	no
gene1717	gene1717	NGEG_RS0108040	NZ_AKCG01000003.1:212922-213318	d-gdhR	pGCC4-gdhR	OK	8809.58	9057.36	-0.0400167	-0.129561	0.85505	0.9981	no
gene1718	gene1718	NGEG_RS0108045	NZ_AKCG01000003.1:213337-213700	d-gdhR	pGCC4-gdhR	OK	5964.1	6077.89	-0.0272655	-0.0941187	0.89685	0.9981	no
gene1719	gene1719	NGEG_RS13120	NZ_AKCG01000003.1:213765-213879	d-gdhR	pGCC4-gdhR	OK	14945.3	18217	-0.28559	-0.789289	0.27125	0.872503	no
gene172	gene172	NGEG_RS0100750	NZ_AKCG01000001.1:133086-135264	d-gdhR	pGCC4-gdhR	OK	58.3558	68.5243	-0.23174	-0.749574	0.30805	0.901047	no
gene1720	gene1720	NGEG_RS0108050	NZ_AKCG01000003.1:213899-214118	d-gdhR	pGCC4-gdhR	OK	4035.96	4705.71	-0.221502	-0.730078	0.32575	0.912237	no
gene1721	gene1721	NGEG_RS0108055	NZ_AKCG01000003.1:214122-215433	d-gdhR	pGCC4-gdhR	OK	3114.17	3443.5	-0.145026	-0.47062	0.53245	0.9981	no
gene1722	gene1722	NGEG_RS0108060	NZ_AKCG01000003.1:215444-215879	d-gdhR	pGCC4-gdhR	OK	4729.62	5230.46	-0.145212	-0.497822	0.4871	0.986504	no
gene1723	gene1723	NGEG_RS0108065	NZ_AKCG01000003.1:215880-216577	d-gdhR	pGCC4-gdhR	OK	2462.5	2798.71	-0.184635	-0.122531	0.85785	0.9981	no
gene1724	gene1724	NGEG_RS0108070	NZ_AKCG01000003.1:215880-216577	d-gdhR	pGCC4-gdhR	OK	6381.44	6718.53	-0.0742626	-0.238313	0.73875	0.9981	no
gene1725	gene1725	NGEG_RS0108075	NZ_AKCG01000003.1:216595-216949	d-gdhR	pGCC4-gdhR	OK	4443.4	4807.15	-0.113517	-0.388722	0.5876	0.9981	no
gene1726	gene1726	NGEG_RS0108080	NZ_AKCG01000003.1:216962-217496	d-gdhR	pGCC4-gdhR	OK	6080.44	6415.49	-0.0773845	-0.271562	0.71765	0.9981	no
gene1727	gene1727	NGEG_RS0108085	NZ_AKCG01000003.1:217509-217902	d-gdhR	pGCC4-gdhR	OK	5416.01	5554.74	-0.0364898	-0.126031	0.8615	0.9981	no
gene1728	gene1728	NGEG_RS0108090	NZ_AKCG01000003.1:217917-218223	d-gdhR	pGCC4-gdhR	OK	8766.69	9309.94	-0.0867398	-0.295593	0.67855	0.9981	no
gene1729	gene1729	NGEG_RS0108095	NZ_AKCG01000003.1:218225-218765	d-gdhR	pGCC4-gdhR	OK	7028.58	7724.32	-0.136175	-0.451666	0.5343	0.9981	no
gene173	gene173	NGEG_RS13900	NZ_AKCG01000001.1:135395-135446	d-gdhR	pGCC4-gdhR	NOTEST	0	0	0	0	1	1	no
gene1730	gene1730	NGEG_RS0108100	NZ_AKCG01000003.1:218774-219098	d-gdhR	pGCC4-gdhR	OK	4882.73	5677.66	-0.217609	-0.763356	0.2911	0.880551	no
gene1731	gene1731	NGEG_RS0108105	NZ_AKCG01000003.1:219109-219478	d-gdhR	pGCC4-gdhR	OK	4747.57	5048.01	-0.0885239	-0.303528	0.66065	0.9981	no
gene1732	gene1732	NGEG_RS0108110	NZ_AKCG01000003.1:219699-221246	d-gdhR	pGCC4-gdhR	OK	5045.07	5122.38	-0.0219415	-0.0127463	0.98475	0.9981	no
gene1733	gene1733	NGEG_RS0108115	NZ_AKCG01000003.1:219699-221246	d-gdhR	pGCC4-gdhR	OK	9357.06	9469.03	-0.0171616	-0.00924892	0.9888	0.9981	no
gene1734	gene1734	NGEG_RS0108120	NZ_AKCG01000003.1:219699-221246	d-gdhR	pGCC4-gdhR	OK	12968.9	12903.2	0.00732168	0.0107619	0.98755	0.9981	no
gene1735	gene1735	NGEG_RS0108125	NZ_AKCG01000003.1:219699-221246	d-gdhR	pGCC4-gdhR	OK	8469.61	8618.62	-0.0251622	-0.0406285	0.95455	0.9981	no
gene1736	gene1736	NGEG_RS0108130	NZ_AKCG01000003.1:221255-221585	d-gdhR	pGCC4-gdhR	OK	6749.22	6494.64	0.0554714	0.190807	0.78525	0.9981	no
gene1737	gene1737	NGEG_RS0108135	NZ_AKCG01000003.1:221593-221872	d-gdhR	pGCC4-gdhR	OK	15074.7	16046.5	-0.0901211	-0.295374	0.68215	0.9981	no
gene1738	gene1738	NGEG_RS0108140	NZ_AKCG01000003.1:221877-222711	d-gdhR	pGCC4-gdhR	OK	9451.51	9805.43	-0.0530363	-0.132734	0.8487	0.9981	no
gene1739	gene1739	NGEG_RS0108145	NZ_AKCG01000003.1:222716-224292	d-gdhR	pGCC4-gdhR	OK	8355.99	8279.25	0.0133112	0.0075218	0.99085	0.9981	no
gene174	gene174	NGEG_RS0100755	NZ_AKCG01000001.1:135526-135850	d-gdhR	pGCC4-gdhR	OK	32.6939	41.5167	-0.344672	-0.702178	0.32795	0.912237	no
gene1740	gene1740	NGEG_RS0108150	NZ_AKCG01000003.1:222716-224292	d-gdhR	pGCC4-gdhR	OK	10279.2	10927.5	-0.088233	-0.0963277	0.8888	0.9981	no
gene1741	gene1741	NGEG_RS0108155	NZ_AKCG01000003.1:222716-224292	d-gdhR	pGCC4-gdhR	OK	13392.2	14127.7	-0.077136	-0.101681	0.88395	0.9981	no
gene1742	gene1742	NGEG_RS14880	NZ_AKCG01000003.1:224329-224458	d-gdhR	pGCC4-gdhR	OK	45.9532	38.285	0.263387	0.219345	0.74145	0.9981	no
gene1743	gene1743	NGEG_RS13125	NZ_AKCG01000003.1:224509-224701	d-gdhR	pGCC4-gdhR	OK	53.5873	50.387	0.0888413	0.148114	0.8339	0.9981	no
gene1744	gene1744	NGEG_RS0108160	NZ_AKCG01000003.1:225077-225389	d-gdhR	pGCC4-gdhR	OK	11535.7	11545.2	-0.00118112	-0.0039329	0.9956	0.9981	no
gene1745	gene1745	NGEG_RS0108165	NZ_AKCG01000003.1:225406-226591	d-gdhR	pGCC4-gdhR	HIDATA	0	0	0	0	1	1	no
gene1746	gene1746	NGEG_RS0108170	NZ_AKCG01000003.1:226678-228784	d-gdhR	pGCC4-gdhR	OK	6577.31	7097.83	-0.109881	-0.196095	0.7785	0.9981	no
gene1747	gene1747	NGEG_RS0108175	NZ_AKCG01000003.1:228802-229273	d-gdhR	pGCC4-gdhR	OK	5072.03	6022	-0.247679	-0.814161	0.24415	0.835161	no
gene1748	gene1748	NGEG_RS0108180	NZ_AKCG01000003.1:229390-229762	d-gdhR	pGCC4-gdhR	OK	5968.04	7191.21	-0.268977	-0.897741	0.19645	0.77422	no
gene1749	gene1749	NGEG_RS13130	NZ_AKCG01000003.1:229940-230090	d-gdhR	pGCC4-gdhR	OK	53.6641	11.9419	2.16792	1.82696	0.0466	0.451438	no
gene175	gene175	NGEG_RS0100760	NZ_AKCG01000001.1:135882-136854	d-gdhR	pGCC4-gdhR	OK	20.5818	26.9366	-0.3882	-0.973156	0.16715	0.741348	no
gene1750	gene1750	NGEG_RS0108190	NZ_AKCG01000003.1:230096-230903	d-gdhR	pGCC4-gdhR	OK	50.0005	25.7071	0.959774	2.32836	0.00175	0.0678125	no
gene1751	gene1751	NGEG_RS0108195	NZ_AKCG01000003.1:230997-231240	d-gdhR	pGCC4-gdhR	OK	8.855	7.22706	0.293084	0.345575	0.6268	0.9981	no
gene1752	gene1752	NGEG_RS0108205	NZ_AKCG01000003.1:231477-232107	d-gdhR	pGCC4-gdhR	OK	12.6668	9.44996	0.422671	0.815683	0.26375	0.863763	no
gene1753	gene1753	NGEG_RS13135	NZ_AKCG01000003.1:232124-232538	d-gdhR	pGCC4-gdhR	OK	7.7768	5.52276	0.493787	0.692278	0.3341	0.912237	no
gene1754	gene1754	NGEG_RS0108215	NZ_AKCG01000003.1:232826-237002	d-gdhR	pGCC4-gdhR	OK	1554.29	1426.91	0.123361	0.315713	0.65165	0.9981	no
gene1755	gene1755	NGEG_RS0108220	NZ_AKCG01000003.1:237154-241333	d-gdhR	pGCC4-gdhR	OK	2181.7	2143.48	0.0254986	0.0564669	0.9376	0.9981	no
gene1756	gene1756	NGEG_RS0108225	NZ_AKCG01000003.1:241523-241895	d-gdhR	pGCC4-gdhR	OK	25842.8	23957.4	0.109288	0.294115	0.67745	0.9981	no
gene1757	gene1757	NGEG_RS0108230	NZ_AKCG01000003.1:241952-242453	d-gdhR	pGCC4-gdhR	OK	20136.4	18767.1	0.101597	0.266448	0.7097	0.9981	no
gene1758	gene1758	NGEG_RS0108235	NZ_AKCG01000003.1:242680-243810	d-gdhR	pGCC4-gdhR	OK	6834.01	6908.58	-0.015657	-0.0290954	0.964	0.9981	no
gene1759	gene1759	NGEG_RS0108240	NZ_AKCG01000003.1:242680-243810	d-gdhR	pGCC4-gdhR	OK	12284.2	12700	-0.0480197	-0.0852222	0.9064	0.9981	no
gene176	gene176	NGEG_RS0100770	NZ_AKCG01000001.1:137110-138067	d-gdhR	pGCC4-gdhR	OK	10.8811	9.88533	0.138468	0.30238	0.66695	0.9981	no
gene1760	gene1760	NGEG_RS0108245	NZ_AKCG01000003.1:243910-244447	d-gdhR	pGCC4-gdhR	OK	1340.54	1442.12	-0.105374	-0.347398	0.61785	0.9981	no
gene1761	gene1761	NGEG_RS0108250	NZ_AKCG01000003.1:244448-244727	d-gdhR	pGCC4-gdhR	OK	2276.52	2423.94	-0.0905233	-0.296604	0.68245	0.9981	no
gene1763	gene1763	NGEG_RS0108260	NZ_AKCG01000003.1:244923-246108	d-gdhR	pGCC4-gdhR	HIDATA	0	0	0	0	1	1	no
gene1767	gene1767	NGEG_RS0108280	NZ_AKCG01000003.1:246524-246776	d-gdhR	pGCC4-gdhR	OK	327.258	375.46	-0.198232	-0.530879	0.458	0.970803	no
gene1768	gene1768	NGEG_RS0108285	NZ_AKCG01000003.1:246898-247468	d-gdhR	pGCC4-gdhR	OK	228.111	279.385	-0.292516	-0.860965	0.2307	0.823931	no
gene1769	gene1769	NGEG_RS0108290	NZ_AKCG01000003.1:247570-247909	d-gdhR	pGCC4-gdhR	OK	81.8933	119.568	-0.546009	-1.35193	0.0609	0.500106	no
gene177	gene177	NGEG_RS0100775	NZ_AKCG01000001.1:138179-140195	d-gdhR	pGCC4-gdhR	OK	176.096	183.088	-0.0561803	-0.179348	0.80245	0.9981	no
gene1770	gene1770	NGEG_RS0108295	NZ_AKCG01000003.1:247922-248735	d-gdhR	pGCC4-gdhR	OK	2602.51	4075.82	-0.647186	-2.05865	0.0039	0.109909	no
gene1771	gene1771	NGEG_RS14885	NZ_AKCG01000003.1:248821-249618	d-gdhR	pGCC4-gdhR	OK	43.8122	38.9164	0.170957	0.435141	0.5293	0.9981	no
gene1772	gene1772	NGEG_RS0108305	NZ_AKCG01000003.1:249704-252011	d-gdhR	pGCC4-gdhR	OK	268.564	270.175	-0.00862825	-0.0292024	0.96765	0.9981	no
gene1773	gene1773	NGEG_RS0108310	NZ_AKCG01000003.1:252088-252550	d-gdhR	pGCC4-gdhR	OK	469	426.813	0.135983	0.416558	0.55285	0.9981	no
gene1774	gene1774	NGEG_RS0108315	NZ_AKCG01000003.1:252575-253763	d-gdhR	pGCC4-gdhR	OK	156.141	169.095	-0.114985	-0.360583	0.61	0.9981	no
gene1775	gene1775	NGEG_RS0108320	NZ_AKCG01000003.1:253853-259068	d-gdhR	pGCC4-gdhR	OK	215.938	230.906	-0.0966908	-0.140185	0.84135	0.9981	no
gene1776	gene1776	NGEG_RS0108325	NZ_AKCG01000003.1:253853-259068	d-gdhR	pGCC4-gdhR	OK	270.3	284.137	-0.0720249	-0.153327	0.8256	0.9981	no
gene1777	gene1777	NGEG_RS0108330	NZ_AKCG01000003.1:253853-259068	d-gdhR	pGCC4-gdhR	OK	388.917	424.996	-0.127987	-0.157361	0.8222	0.9981	no
gene1778	gene1778	NGEG_RS0108335	NZ_AKCG01000003.1:253853-259068	d-gdhR	pGCC4-gdhR	OK	311.075	348.673	-0.164612	-0.273752	0.69025	0.9981	no
gene1779	gene1779	NGEG_RS0108340	NZ_AKCG01000003.1:259146-260073	d-gdhR	pGCC4-gdhR	OK	318.687	367.071	-0.203919	-0.652006	0.35855	0.934004	no
gene178	gene178	NGEG_RS0100780	NZ_AKCG01000001.1:140290-142026	d-gdhR	pGCC4-gdhR	OK	254.588	269.987	-0.0847263	-0.24569	0.73145	0.9981	no
gene1780	gene1780	NGEG_RS0108345	NZ_AKCG01000003.1:260160-260706	d-gdhR	pGCC4-gdhR	OK	1099.17	973.497	0.175168	0.569312	0.4186	0.955516	no
gene1781	gene1781	NGEG_RS0108350	NZ_AKCG01000003.1:260733-262071	d-gdhR	pGCC4-gdhR	OK	2057.53	2062.58	-0.00353558	-0.0110731	0.98805	0.9981	no
gene1782	gene1782	NGEG_RS0108355	NZ_AKCG01000003.1:262491-263142	d-gdhR	pGCC4-gdhR	OK	251.472	296.055	-0.235467	-0.715493	0.314	0.908658	no
gene1783	gene1783	NGEG_RS0108360	NZ_AKCG01000003.1:263204-263663	d-gdhR	pGCC4-gdhR	OK	402.021	468.108	-0.219569	-0.675782	0.34215	0.919229	no
gene1784	gene1784	NGEG_RS0108365	NZ_AKCG01000003.1:263672-264593	d-gdhR	pGCC4-gdhR	OK	562.882	638.484	-0.181817	-0.599394	0.39975	0.952206	no
gene1785	gene1785	NGEG_RS0108375	NZ_AKCG01000003.1:264827-265670	d-gdhR	pGCC4-gdhR	OK	405.503	403.927	0.00561577	0.0180677	0.9791	0.9981	no
gene1786	gene1786	NGEG_RS13160	NZ_AKCG01000003.1:266187-266424	d-gdhR	pGCC4-gdhR	OK	80.3038	75.6842	0.0854763	0.184532	0.8214	0.9981	no
gene1787	gene1787	NGEG_RS13165	NZ_AKCG01000003.1:266471-267062	d-gdhR	pGCC4-gdhR	OK	174.877	122.607	0.512301	1.46907	0.0494	0.460571	no
gene1788	gene1788	NGEG_RS0108390	NZ_AKCG01000003.1:267327-267879	d-gdhR	pGCC4-gdhR	OK	47.6609	30.4372	0.64697	1.48318	0.0349	0.384676	no
gene1789	gene1789	NGEG_RS0108400	NZ_AKCG01000003.1:268116-269589	d-gdhR	pGCC4-gdhR	OK	948.872	627.709	0.596118	1.97411	0.0055	0.13505	no
gene179	gene179	NGEG_RS0100785	NZ_AKCG01000001.1:140290-142026	d-gdhR	pGCC4-gdhR	OK	331.986	292.463	0.182868	0.266011	0.7052	0.9981	no
gene1790	gene1790	NGEG_RS14890	NZ_AKCG01000003.1:269822-271175	d-gdhR	pGCC4-gdhR	OK	198.601	194.644	0.0290371	0.0920844	0.8962	0.9981	no
gene1791	gene1791	NGEG_RS0108420	NZ_AKCG01000003.1:271257-271551	d-gdhR	pGCC4-gdhR	OK	95.945	98.5814	-0.0391072	-0.0912962	0.8932	0.9981	no
gene1792	gene1792	NGEG_RS13180	NZ_AKCG01000003.1:271857-272007	d-gdhR	pGCC4-gdhR	OK	23.0017	25.887	-0.170489	-0.170518	0.80585	0.9981	no
gene1793	gene1793	NGEG_RS0108430	NZ_AKCG01000003.1:272024-272222	d-gdhR	pGCC4-gdhR	OK	200.358	233.843	-0.22296	-0.504248	0.46775	0.976461	no
gene1794	gene1794	NGEG_RS0108435	NZ_AKCG01000003.1:272231-273248	d-gdhR	pGCC4-gdhR	OK	288.845	248.984	0.214245	0.680725	0.33315	0.912237	no
gene1795	gene1795	NGEG_RS0108440	NZ_AKCG01000003.1:273346-274561	d-gdhR	pGCC4-gdhR	OK	817.553	866.095	-0.0832126	-0.282399	0.6829	0.9981	no
gene1796	gene1796	NGEG_RS14895	NZ_AKCG01000003.1:274813-275096	d-gdhR	pGCC4-gdhR	OK	189.281	157.286	0.267139	0.676074	0.32675	0.912237	no
gene1797	gene1797	NGEG_RS0108445	NZ_AKCG01000003.1:275114-276239	d-gdhR	pGCC4-gdhR	OK	190.877	152.428	0.324515	1.03288	0.1623	0.741348	no
gene1798	gene1798	NGEG_RS0108450	NZ_AKCG01000003.1:276301-278303	d-gdhR	pGCC4-gdhR	OK	265.349	200.719	0.402712	0.831405	0.262	0.862244	no
gene1799	gene1799	NGEG_RS0108455	NZ_AKCG01000003.1:276301-278303	d-gdhR	pGCC4-gdhR	OK	400.156	301.26	0.409553	1.0606	0.1338	0.694705	no
gene18	gene18	NGEG_RS0100080	NZ_AKCG01000001.1:8145-9575	d-gdhR	pGCC4-gdhR	OK	86.1277	107.521	-0.320075	-0.617955	0.37945	0.949585	no
gene180	gene180	NGEG_RS0100790	NZ_AKCG01000001.1:142093-142735	d-gdhR	pGCC4-gdhR	OK	336.609	306.247	0.136379	0.417771	0.54615	0.9981	no
gene1800	gene1800	NGEG_RS0108460	NZ_AKCG01000003.1:278333-280607	d-gdhR	pGCC4-gdhR	OK	111.76	95.912	0.220615	0.703771	0.31885	0.912051	no
gene1801	gene1801	NGEG_RS0108465	NZ_AKCG01000003.1:280721-281738	d-gdhR	pGCC4-gdhR	OK	239.145	154.418	0.631042	1.93902	0.0063	0.144667	no
gene1802	gene1802	NGEG_RS0108470	NZ_AKCG01000003.1:281738-282779	d-gdhR	pGCC4-gdhR	OK	133.085	104.704	0.346039	1.0385	0.13985	0.70602	no
gene1803	gene1803	NGEG_RS0108475	NZ_AKCG01000003.1:282883-283750	d-gdhR	pGCC4-gdhR	OK	88.0334	86.5341	0.0247811	0.0711321	0.91575	0.9981	no
gene1804	gene1804	NGEG_RS0108485	NZ_AKCG01000003.1:283888-284446	d-gdhR	pGCC4-gdhR	OK	147.849	148.689	-0.0081758	-0.0232006	0.97195	0.9981	no
gene1805	gene1805	NGEG_RS0108490	NZ_AKCG01000003.1:284489-286508	d-gdhR	pGCC4-gdhR	OK	383.66	311.668	0.29982	1.00393	0.1551	0.739708	no
gene1806	gene1806	NGEG_RS0108495	NZ_AKCG01000003.1:286702-287824	d-gdhR	pGCC4-gdhR	OK	511.949	539.481	-0.0755724	-0.248765	0.71825	0.9981	no
gene1807	gene1807	NGEG_RS0108500	NZ_AKCG01000003.1:287957-288537	d-gdhR	pGCC4-gdhR	OK	46.1572	56.8062	-0.299493	-0.585432	0.4149	0.955516	no
gene1808	gene1808	NGEG_RS14900	NZ_AKCG01000003.1:287957-288537	d-gdhR	pGCC4-gdhR	OK	149.935	166.846	-0.154185	-0.250446	0.7217	0.9981	no
gene181	gene181	NGEG_RS0100795	NZ_AKCG01000001.1:142796-144642	d-gdhR	pGCC4-gdhR	OK	164.236	173.506	-0.0792079	-0.133017	0.84905	0.9981	no
gene1810	gene1810	NGEG_RS0108515	NZ_AKCG01000004.1:411-701	d-gdhR	pGCC4-gdhR	NOTEST	0	0	0	0	1	1	no
gene1811	gene1811	NGEG_RS0108520	NZ_AKCG01000004.1:859-2044	d-gdhR	pGCC4-gdhR	OK	517.102	457.562	0.17648	0.565426	0.4252	0.959532	no
gene1812	gene1812	NGEG_RS0108525	NZ_AKCG01000004.1:2110-4267	d-gdhR	pGCC4-gdhR	OK	664.195	607.88	0.127819	0.427697	0.54175	0.9981	no
gene1813	gene1813	NGEG_RS0108530	NZ_AKCG01000004.1:4359-4566	d-gdhR	pGCC4-gdhR	OK	2179.76	1868.54	0.222257	0.669106	0.34555	0.919229	no
gene1814	gene1814	NGEG_RS0108535	NZ_AKCG01000004.1:4623-5241	d-gdhR	pGCC4-gdhR	OK	1151.81	986.818	0.223053	0.725695	0.2968	0.886205	no
gene1815	gene1815	NGEG_RS0108540	NZ_AKCG01000004.1:5368-5968	d-gdhR	pGCC4-gdhR	OK	506.298	474.979	0.0921244	0.289642	0.6842	0.9981	no
gene1816	gene1816	NGEG_RS0108545	NZ_AKCG01000004.1:6013-6823	d-gdhR	pGCC4-gdhR	OK	73.2468	76.8072	-0.0684771	-0.190544	0.79045	0.9981	no
gene1817	gene1817	NGEG_RS13190	NZ_AKCG01000004.1:6855-6966	d-gdhR	pGCC4-gdhR	OK	19.6619	20.198	-0.0388144	-0.306102	0.65515	0.9981	no
gene1818	gene1818	NGEG_RS0108555	NZ_AKCG01000004.1:7127-8483	d-gdhR	pGCC4-gdhR	OK	209.104	255.742	-0.29047	-0.9277	0.1839	0.762838	no
gene1819	gene1819	NGEG_RS0108560	NZ_AKCG01000004.1:8614-9088	d-gdhR	pGCC4-gdhR	OK	265.974	303.571	-0.190748	-0.567941	0.4183	0.955516	no
gene182	gene182	NGEG_RS0100800	NZ_AKCG01000001.1:142796-144642	d-gdhR	pGCC4-gdhR	OK	299.752	304.948	-0.024793	-0.0380695	0.95535	0.9981	no
gene1820	gene1820	NGEG_RS14905	NZ_AKCG01000004.1:9296-10594	d-gdhR	pGCC4-gdhR	OK	48.944	43.2489	0.178468	0.500282	0.47375	0.980718	no
gene1821	gene1821	NGEG_RS14910	NZ_AKCG01000004.1:10815-11670	d-gdhR	pGCC4-gdhR	OK	94.7489	71.5357	0.405446	1.13886	0.10905	0.653246	no
gene1822	gene1822	NGEG_RS0108575	NZ_AKCG01000004.1:11866-12536	d-gdhR	pGCC4-gdhR	OK	68.147	65.3324	0.0608525	0.160643	0.82195	0.9981	no
gene1823	gene1823	NGEG_RS0108580	NZ_AKCG01000004.1:12560-13253	d-gdhR	pGCC4-gdhR	OK	407.063	362.073	0.168971	0.521281	0.4509	0.970518	no
gene1824	gene1824	NGEG_RS0108590	NZ_AKCG01000004.1:13530-17007	d-gdhR	pGCC4-gdhR	OK	206.997	252.787	-0.28831	-0.54183	0.4352	0.961083	no
gene1825	gene1825	NGEG_RS0108595	NZ_AKCG01000004.1:13530-17007	d-gdhR	pGCC4-gdhR	OK	215.434	256.152	-0.249753	-0.598513	0.4005	0.952206	no
gene1826	gene1826	NGEG_RS0108600	NZ_AKCG01000004.1:13530-17007	d-gdhR	pGCC4-gdhR	OK	338.678	320.16	0.0811199	0.120107	0.871	0.9981	no
gene1827	gene1827	NGEG_RS0108605	NZ_AKCG01000004.1:17010-18723	d-gdhR	pGCC4-gdhR	OK	244.306	246.496	-0.012878	-0.0268428	0.96935	0.9981	no
gene1828	gene1828	NGEG_RS0108610	NZ_AKCG01000004.1:17010-18723	d-gdhR	pGCC4-gdhR	OK	144.176	140.791	0.0342752	0.0621146	0.92665	0.9981	no
gene1829	gene1829	NGEG_RS14915	NZ_AKCG01000004.1:17010-18723	d-gdhR	pGCC4-gdhR	OK	34.7247	47.084	-0.439278	-0.180235	0.8009	0.9981	no
gene183	gene183	NGEG_RS0100805	NZ_AKCG01000001.1:142796-144642	d-gdhR	pGCC4-gdhR	OK	385.243	399.203	-0.051355	-0.118984	0.8654	0.9981	no
gene1830	gene1830	NGEG_RS0108615	NZ_AKCG01000004.1:17010-18723	d-gdhR	pGCC4-gdhR	OK	226.111	202.959	0.155846	0.222821	0.75475	0.9981	no
gene1831	gene1831	NGEG_RS0108620	NZ_AKCG01000004.1:18753-21606	d-gdhR	pGCC4-gdhR	OK	206.847	185.748	0.155221	0.520738	0.46215	0.974602	no
gene1832	gene1832	NGEG_RS0108625	NZ_AKCG01000004.1:21713-22202	d-gdhR	pGCC4-gdhR	OK	104.907	77.8673	0.430017	1.11308	0.118	0.677582	no
gene1833	gene1833	NGEG_RS14920	NZ_AKCG01000004.1:22210-22558	d-gdhR	pGCC4-gdhR	NOTEST	0	0.753685	#VALUE!	0	1	1	no
gene1834	gene1834	NGEG_RS13200	NZ_AKCG01000004.1:22746-22884	d-gdhR	pGCC4-gdhR	OK	93.7692	197.539	-1.07495	-1.40045	0.0507	0.465568	no
gene1835	gene1835	NGEG_RS0108635	NZ_AKCG01000004.1:22967-23807	d-gdhR	pGCC4-gdhR	OK	899.691	965.799	-0.102292	-0.343668	0.61995	0.9981	no
gene1837	gene1837	NGEG_RS0108645	NZ_AKCG01000004.1:24231-25425	d-gdhR	pGCC4-gdhR	OK	260.017	265.774	-0.0315917	-0.10093	0.88965	0.9981	no
gene1838	gene1838	NGEG_RS0108650	NZ_AKCG01000004.1:25444-26533	d-gdhR	pGCC4-gdhR	OK	230.353	258.868	-0.168372	-0.530362	0.4546	0.970518	no
gene1839	gene1839	NGEG_RS0108655	NZ_AKCG01000004.1:26679-27780	d-gdhR	pGCC4-gdhR	OK	101.892	135.042	-0.406361	-1.26877	0.08205	0.570331	no
gene184	gene184	NGEG_RS0100810	NZ_AKCG01000001.1:144780-145638	d-gdhR	pGCC4-gdhR	OK	106.23	69.1173	0.620074	1.72195	0.0142	0.241205	no
gene1840	gene1840	NGEG_RS0108660	NZ_AKCG01000004.1:27870-28296	d-gdhR	pGCC4-gdhR	OK	867.924	890.433	-0.0369382	-0.115418	0.8738	0.9981	no
gene1841	gene1841	NGEG_RS0108665	NZ_AKCG01000004.1:28369-30355	d-gdhR	pGCC4-gdhR	OK	152.969	176.681	-0.207908	-0.67332	0.34295	0.919229	no
gene1842	gene1842	NGEG_RS0108670	NZ_AKCG01000004.1:30421-31030	d-gdhR	pGCC4-gdhR	OK	665.591	706.619	-0.0862975	-0.274505	0.69065	0.9981	no
gene1843	gene1843	NGEG_RS0108675	NZ_AKCG01000004.1:31111-32407	d-gdhR	pGCC4-gdhR	OK	527.618	572.37	-0.117455	-0.39672	0.5732	0.9981	no
gene1844	gene1844	NGEG_RS0108680	NZ_AKCG01000004.1:32479-33478	d-gdhR	pGCC4-gdhR	OK	1134.93	1057.3	0.102226	0.347321	0.6171	0.9981	no
gene1845	gene1845	NGEG_RS0108685	NZ_AKCG01000004.1:33602-34679	d-gdhR	pGCC4-gdhR	OK	198.863	231.625	-0.220012	-0.694531	0.3254	0.912237	no
gene1846	gene1846	NGEG_RS0108690	NZ_AKCG01000004.1:34768-35539	d-gdhR	pGCC4-gdhR	OK	176.498	161.379	0.1292	0.38699	0.58605	0.9981	no
gene1847	gene1847	NGEG_RS0108695	NZ_AKCG01000004.1:35541-36534	d-gdhR	pGCC4-gdhR	OK	252.04	246.601	0.0314744	0.100743	0.8929	0.9981	no
gene1848	gene1848	NGEG_RS0108700	NZ_AKCG01000004.1:36600-37284	d-gdhR	pGCC4-gdhR	OK	415.089	375.211	0.145719	0.456605	0.5141	0.994515	no
gene1849	gene1849	NGEG_RS0108705	NZ_AKCG01000004.1:37473-38811	d-gdhR	pGCC4-gdhR	OK	294.204	282.499	0.0585704	0.186989	0.7897	0.9981	no
gene185	gene185	NGEG_RS0100815	NZ_AKCG01000001.1:145776-146841	d-gdhR	pGCC4-gdhR	OK	842.005	766.019	0.13645	0.463821	0.51	0.99132	no
gene1850	gene1850	NGEG_RS0108710	NZ_AKCG01000004.1:38937-39792	d-gdhR	pGCC4-gdhR	OK	102.073	101.869	0.0028847	0.0083737	0.99055	0.9981	no
gene1851	gene1851	NGEG_RS0108715	NZ_AKCG01000004.1:39931-40825	d-gdhR	pGCC4-gdhR	OK	125.47	115.203	0.123165	0.364775	0.5982	0.9981	no
gene1852	gene1852	NGEG_RS0108720	NZ_AKCG01000004.1:40915-43018	d-gdhR	pGCC4-gdhR	OK	179.29	158.569	0.177186	0.57276	0.4196	0.955516	no
gene1853	gene1853	NGEG_RS0108725	NZ_AKCG01000004.1:43081-44560	d-gdhR	pGCC4-gdhR	OK	434.162	384.993	0.173402	0.567704	0.4164	0.955516	no
gene1854	gene1854	NGEG_RS0108730	NZ_AKCG01000004.1:44579-45095	d-gdhR	pGCC4-gdhR	OK	980.153	605.306	0.695343	2.12758	0.00255	0.0854595	no
gene1855	gene1855	NGEG_RS0108735	NZ_AKCG01000004.1:45101-45443	d-gdhR	pGCC4-gdhR	OK	1404.04	877.522	0.678071	2.07317	0.0037	0.105471	no
gene1856	gene1856	NGEG_RS14925	NZ_AKCG01000004.1:45731-46545	d-gdhR	pGCC4-gdhR	OK	172.676	182.346	-0.078616	-0.236828	0.73185	0.9981	no
gene1857	gene1857	NGEG_RS14930	NZ_AKCG01000004.1:46670-46904	d-gdhR	pGCC4-gdhR	OK	29.149	20.8965	0.480184	0.802663	0.2599	0.858258	no
gene1858	gene1858	NGEG_RS0108765	NZ_AKCG01000004.1:47275-48759	d-gdhR	pGCC4-gdhR	OK	19.6352	22.1705	-0.175195	-0.304801	0.6655	0.9981	no
gene1859	gene1859	NGEG_RS13210	NZ_AKCG01000004.1:47275-48759	d-gdhR	pGCC4-gdhR	OK	16.3634	20.5903	-0.331488	-0.608807	0.38695	0.951398	no
gene186	gene186	NGEG_RS0100820	NZ_AKCG01000001.1:147034-147952	d-gdhR	pGCC4-gdhR	OK	80.9876	75.4575	0.102037	0.289926	0.6783	0.9981	no
gene1860	gene1860	NGEG_RS14935	NZ_AKCG01000004.1:48777-49280	d-gdhR	pGCC4-gdhR	OK	21.1315	19.0422	0.150198	0.325042	0.64875	0.9981	no
gene1862	gene1862	NGEG_RS0108780	NZ_AKCG01000004.1:49477-50242	d-gdhR	pGCC4-gdhR	OK	113.598	141.597	-0.317854	-0.923711	0.1935	0.77422	no
gene1863	gene1863	NGEG_RS0108785	NZ_AKCG01000004.1:50242-51307	d-gdhR	pGCC4-gdhR	OK	162.43	154.438	0.0727933	0.221557	0.75225	0.9981	no
gene1864	gene1864	NGEG_RS0108790	NZ_AKCG01000004.1:51540-52878	d-gdhR	pGCC4-gdhR	OK	68.182	88.4637	-0.375695	-1.10567	0.11885	0.677582	no
gene1865	gene1865	NGEG_RS0108795	NZ_AKCG01000004.1:53052-54065	d-gdhR	pGCC4-gdhR	OK	122.167	147.144	-0.268374	-0.625422	0.3743	0.943862	no
gene1866	gene1866	NGEG_RS0108800	NZ_AKCG01000004.1:53052-54065	d-gdhR	pGCC4-gdhR	OK	196.918	187.997	0.0668831	0.123112	0.85985	0.9981	no
gene1867	gene1867	NGEG_RS0108805	NZ_AKCG01000004.1:54073-54868	d-gdhR	pGCC4-gdhR	OK	216.519	225.973	-0.0616574	-0.187627	0.79065	0.9981	no
gene1868	gene1868	NGEG_RS0108810	NZ_AKCG01000004.1:55291-57644	d-gdhR	pGCC4-gdhR	OK	1356.52	580.663	1.22414	1.88016	0.027	0.346943	no
gene1869	gene1869	NGEG_RS13220	NZ_AKCG01000004.1:55291-57644	d-gdhR	pGCC4-gdhR	OK	53.0371	18.9844	1.48219	0.131846	0.41635	0.955516	no
gene187	gene187	NGEG_RS0100825	NZ_AKCG01000001.1:148036-149950	d-gdhR	pGCC4-gdhR	OK	501.122	495.695	0.0157105	0.0537259	0.93785	0.9981	no
gene1870	gene1870	NGEG_RS0108815	NZ_AKCG01000004.1:55291-57644	d-gdhR	pGCC4-gdhR	OK	83.3624	4766.44	-5.83737	-4.57168	0.00015	0.0112727	yes
gene1871	gene1871	NGEG_RS0108820	NZ_AKCG01000004.1:57993-58221	d-gdhR	pGCC4-gdhR	OK	29.0318	7.99043	1.86129	2.45649	0.00425	0.114565	no
gene1872	gene1872	NGEG_RS13225	NZ_AKCG01000004.1:58248-58398	d-gdhR	pGCC4-gdhR	OK	55.2418	16.1194	1.77696	1.65384	0.04065	0.416579	no
gene1873	gene1873	NGEG_RS0108830	NZ_AKCG01000004.1:58598-60002	d-gdhR	pGCC4-gdhR	OK	626.069	629.723	-0.00839523	-0.0284379	0.9676	0.9981	no
gene1874	gene1874	NGEG_RS0108835	NZ_AKCG01000004.1:60054-63258	d-gdhR	pGCC4-gdhR	OK	491.929	482.116	0.0290683	0.0973708	0.8869	0.9981	no
gene1875	gene1875	NGEG_RS0108840	NZ_AKCG01000004.1:63269-64508	d-gdhR	pGCC4-gdhR	OK	604.988	583.319	0.0526205	0.176563	0.79715	0.9981	no
gene1876	gene1876	NGEG_RS0108850	NZ_AKCG01000004.1:64758-65391	d-gdhR	pGCC4-gdhR	OK	112.101	165.887	-0.565409	-1.61984	0.02205	0.307213	no
gene1877	gene1877	NGEG_RS0108855	NZ_AKCG01000004.1:65483-65741	d-gdhR	pGCC4-gdhR	OK	33.9144	44.983	-0.407483	-0.774952	0.31285	0.908028	no
gene1878	gene1878	NGEG_RS0108860	NZ_AKCG01000004.1:66027-67596	d-gdhR	pGCC4-gdhR	OK	601.49	1195.61	-0.991139	-3.35432	5e-05	0.00459259	yes
gene1879	gene1879	NGEG_RS0108865	NZ_AKCG01000004.1:67665-70875	d-gdhR	pGCC4-gdhR	OK	135.282	220.672	-0.705928	-2.34389	0.001	0.0506122	no
gene188	gene188	NGEG_RS0100835	NZ_AKCG01000001.1:150196-151525	d-gdhR	pGCC4-gdhR	OK	152.811	241.896	-0.662636	-2.09861	0.0043	0.114667	no
gene1880	gene1880	NGEG_RS0108870	NZ_AKCG01000004.1:70975-72385	d-gdhR	pGCC4-gdhR	OK	62.2454	34.4622	0.852951	2.39378	0.00085	0.0474894	yes
gene1881	gene1881	NGEG_RS14940	NZ_AKCG01000004.1:72494-72713	d-gdhR	pGCC4-gdhR	OK	3.02505	2.26008	0.420588	0.299096	0.6559	0.9981	no
gene1882	gene1882	NGEG_RS0108875	NZ_AKCG01000004.1:72729-74049	d-gdhR	pGCC4-gdhR	OK	824.668	981.048	-0.25051	-0.850234	0.22315	0.812769	no
gene1883	gene1883	NGEG_RS0108880	NZ_AKCG01000004.1:74072-74243	d-gdhR	pGCC4-gdhR	OK	886.049	868.09	0.0295412	0.0763397	0.91385	0.9981	no
gene1884	gene1884	NGEG_RS0108885	NZ_AKCG01000004.1:74247-74859	d-gdhR	pGCC4-gdhR	OK	1375.59	1205.68	0.190204	0.631819	0.36145	0.934004	no
gene1885	gene1885	NGEG_RS0108890	NZ_AKCG01000004.1:74885-76331	d-gdhR	pGCC4-gdhR	OK	2196.05	1599.02	0.457724	1.40473	0.0481	0.459277	no
gene1886	gene1886	NGEG_RS0108895	NZ_AKCG01000004.1:76644-78393	d-gdhR	pGCC4-gdhR	OK	209.414	150.455	0.477026	1.52167	0.03105	0.370212	no
gene1887	gene1887	NGEG_RS0108900	NZ_AKCG01000004.1:78418-78886	d-gdhR	pGCC4-gdhR	OK	327.707	232.225	0.49688	1.47009	0.03615	0.388641	no
gene1888	gene1888	NGEG_RS0108905	NZ_AKCG01000004.1:79386-79821	d-gdhR	pGCC4-gdhR	OK	298.446	293.478	0.0242155	0.0712886	0.9186	0.9981	no
gene1889	gene1889	NGEG_RS0108910	NZ_AKCG01000004.1:79823-80534	d-gdhR	pGCC4-gdhR	OK	300.336	297.147	0.0154025	0.047564	0.94735	0.9981	no
gene189	gene189	NGEG_RS0100840	NZ_AKCG01000001.1:151849-152233	d-gdhR	pGCC4-gdhR	OK	148.245	134.16	0.144022	0.378512	0.5846	0.9981	no
gene1890	gene1890	NGEG_RS0108915	NZ_AKCG01000004.1:80551-81403	d-gdhR	pGCC4-gdhR	OK	309.988	346.012	-0.158609	-0.508695	0.48075	0.985339	no
gene1891	gene1891	NGEG_RS0108920	NZ_AKCG01000004.1:81658-82297	d-gdhR	pGCC4-gdhR	OK	350.377	260.29	0.42879	1.30766	0.06355	0.506765	no
gene1892	gene1892	NGEG_RS0108925	NZ_AKCG01000004.1:82368-83076	d-gdhR	pGCC4-gdhR	OK	213.99	113.872	0.910131	2.61668	0.0004	0.0261053	yes
gene1893	gene1893	NGEG_RS14945	NZ_AKCG01000004.1:82368-83076	d-gdhR	pGCC4-gdhR	NOTEST	0	0	0	0	1	1	no
gene1894	gene1894	NGEG_RS0108930	NZ_AKCG01000004.1:83152-85366	d-gdhR	pGCC4-gdhR	OK	189.363	119.736	0.661304	2.12769	0.00295	0.0926076	no
gene1895	gene1895	NGEG_RS0108935	NZ_AKCG01000004.1:85429-85807	d-gdhR	pGCC4-gdhR	OK	166.283	167.251	-0.00836845	-0.022587	0.9752	0.9981	no
gene1896	gene1896	NGEG_RS0108940	NZ_AKCG01000004.1:85875-87059	d-gdhR	pGCC4-gdhR	OK	180.658	168.199	0.103095	0.185906	0.80695	0.9981	no
gene1897	gene1897	NGEG_RS0108945	NZ_AKCG01000004.1:85875-87059	d-gdhR	pGCC4-gdhR	OK	174.931	161.467	0.115549	0.259148	0.71275	0.9981	no
gene1898	gene1898	NGEG_RS14950	NZ_AKCG01000004.1:85875-87059	d-gdhR	pGCC4-gdhR	OK	387.25	293.855	0.39816	0.371018	0.603	0.9981	no
gene1899	gene1899	NGEG_RS0108950	NZ_AKCG01000004.1:87089-87320	d-gdhR	pGCC4-gdhR	OK	104.071	140.373	-0.431689	-0.948599	0.19755	0.77422	no
gene19	gene19	NGEG_RS0100085	NZ_AKCG01000001.1:8145-9575	d-gdhR	pGCC4-gdhR	OK	114.969	156.2	-0.442157	-1.01099	0.1497	0.722288	no
gene190	gene190	NGEG_RS0100845	NZ_AKCG01000001.1:152296-153577	d-gdhR	pGCC4-gdhR	OK	547.227	543.427	0.0100516	0.0335879	0.9642	0.9981	no
gene1900	gene1900	NGEG_RS0108955	NZ_AKCG01000004.1:87486-88078	d-gdhR	pGCC4-gdhR	OK	226.698	228.284	-0.0100551	-0.0158086	0.9831	0.9981	no
gene1901	gene1901	NGEG_RS0108960	NZ_AKCG01000004.1:87486-88078	d-gdhR	pGCC4-gdhR	OK	303.696	327.685	-0.10968	-0.275436	0.6984	0.9981	no
gene1902	gene1902	NGEG_RS0108965	NZ_AKCG01000004.1:88292-88652	d-gdhR	pGCC4-gdhR	OK	219.035	209.079	0.0671107	0.192371	0.80015	0.9981	no
gene1903	gene1903	NGEG_RS14955	NZ_AKCG01000004.1:88654-89251	d-gdhR	pGCC4-gdhR	OK	277.394	291.1	-0.0695782	-0.213233	0.7626	0.9981	no
gene1904	gene1904	NGEG_RS0108975	NZ_AKCG01000004.1:89309-90081	d-gdhR	pGCC4-gdhR	OK	249.618	266.838	-0.0962416	-0.111373	0.88405	0.9981	no
gene1905	gene1905	NGEG_RS14960	NZ_AKCG01000004.1:89309-90081	d-gdhR	pGCC4-gdhR	OK	553.646	559.049	-0.0140121	-0.0411283	0.9515	0.9981	no
gene1906	gene1906	NGEG_RS0108990	NZ_AKCG01000004.1:90140-91204	d-gdhR	pGCC4-gdhR	OK	529.627	494.303	0.0995827	0.189413	0.7891	0.9981	no
gene1907	gene1907	NGEG_RS0108995	NZ_AKCG01000004.1:90140-91204	d-gdhR	pGCC4-gdhR	OK	277.235	296.94	-0.0990577	-0.250831	0.7206	0.9981	no
gene1908	gene1908	NGEG_RS13230	NZ_AKCG01000004.1:91338-91882	d-gdhR	pGCC4-gdhR	OK	434.21	396.183	0.132227	0.425698	0.56885	0.9981	no
gene1909	gene1909	NGEG_RS0109005	NZ_AKCG01000004.1:92008-92236	d-gdhR	pGCC4-gdhR	OK	626.235	603.468	0.0534277	0.148281	0.83515	0.9981	no
gene191	gene191	NGEG_RS0100855	NZ_AKCG01000001.1:153800-154481	d-gdhR	pGCC4-gdhR	OK	11.1287	14.0947	-0.340859	-0.694705	0.32285	0.912237	no
gene1910	gene1910	NGEG_RS0109010	NZ_AKCG01000004.1:92294-92961	d-gdhR	pGCC4-gdhR	OK	455.109	370.04	0.29853	0.530276	0.48875	0.986504	no
gene1911	gene1911	NGEG_RS0109015	NZ_AKCG01000004.1:92294-92961	d-gdhR	pGCC4-gdhR	OK	858.936	767.146	0.163048	0.446824	0.53255	0.9981	no
gene1912	gene1912	NGEG_RS0109020	NZ_AKCG01000004.1:93257-95613	d-gdhR	pGCC4-gdhR	OK	1450.27	1317.78	0.138208	0.361272	0.6126	0.9981	no
gene1913	gene1913	NGEG_RS0109025	NZ_AKCG01000004.1:93257-95613	d-gdhR	pGCC4-gdhR	OK	176.366	160.142	0.139217	0.290331	0.68425	0.9981	no
gene1914	gene1914	NGEG_RS0109030	NZ_AKCG01000004.1:95616-96558	d-gdhR	pGCC4-gdhR	OK	50.1348	46.2357	0.116805	0.331525	0.6525	0.9981	no
gene1915	gene1915	NGEG_RS0109035	NZ_AKCG01000004.1:96697-97367	d-gdhR	pGCC4-gdhR	OK	14.4044	13.7924	0.0626317	0.129828	0.85445	0.9981	no
gene1916	gene1916	NGEG_RS0109040	NZ_AKCG01000004.1:97417-99789	d-gdhR	pGCC4-gdhR	OK	14.3187	14.1103	0.0211547	0.0111568	0.96305	0.9981	no
gene1917	gene1917	NGEG_RS0109045	NZ_AKCG01000004.1:97417-99789	d-gdhR	pGCC4-gdhR	OK	117.344	118.358	-0.0124121	-0.0382007	0.95515	0.9981	no
gene1918	gene1918	NGEG_RS0109050	NZ_AKCG01000004.1:99922-102167	d-gdhR	pGCC4-gdhR	OK	578.246	531.073	0.122774	0.34163	0.61805	0.9981	no
gene1919	gene1919	NGEG_RS0109055	NZ_AKCG01000004.1:99922-102167	d-gdhR	pGCC4-gdhR	OK	39.6483	36.455	0.121141	0.123404	0.86485	0.9981	no
gene192	gene192	NGEG_RS13905	NZ_AKCG01000001.1:154502-154799	d-gdhR	pGCC4-gdhR	OK	154.058	159.308	-0.0483443	-0.121133	0.85785	0.9981	no
gene1920	gene1920	NGEG_RS0109060	NZ_AKCG01000004.1:99922-102167	d-gdhR	pGCC4-gdhR	OK	36.6643	33.1309	0.146199	0.159106	0.8231	0.9981	no
gene1921	gene1921	NGEG_RS14965	NZ_AKCG01000004.1:102194-103550	d-gdhR	pGCC4-gdhR	OK	30.8175	25.9035	0.250604	0.661944	0.34465	0.919229	no
gene1922	gene1922	NGEG_RS0109075	NZ_AKCG01000004.1:103722-104079	d-gdhR	pGCC4-gdhR	OK	64.0858	60.7955	0.07604	0.17811	0.79995	0.9981	no
gene1923	gene1923	NGEG_RS0109080	NZ_AKCG01000004.1:104088-105690	d-gdhR	pGCC4-gdhR	OK	71.0539	57.2624	0.311326	0.919802	0.1926	0.77422	no
gene1924	gene1924	NGEG_RS0109085	NZ_AKCG01000004.1:105818-107006	d-gdhR	pGCC4-gdhR	OK	49.5113	40.9673	0.273285	0.741019	0.3001	0.888839	no
gene1925	gene1925	NGEG_RS14970	NZ_AKCG01000004.1:107009-108199	d-gdhR	pGCC4-gdhR	OK	93.4165	79.5125	0.232496	0.656954	0.35045	0.919699	no
gene1926	gene1926	NGEG_RS0109100	NZ_AKCG01000004.1:108370-109618	d-gdhR	pGCC4-gdhR	OK	673.61	646.456	0.0593621	0.198439	0.7788	0.9981	no
gene1927	gene1927	NGEG_RS0109105	NZ_AKCG01000004.1:109770-110157	d-gdhR	pGCC4-gdhR	OK	631.857	637.048	-0.0118047	-0.0359651	0.95595	0.9981	no
gene1928	gene1928	NGEG_RS0109110	NZ_AKCG01000004.1:110208-112184	d-gdhR	pGCC4-gdhR	OK	373.348	265.87	0.489802	0.581927	0.412	0.955516	no
gene1929	gene1929	NGEG_RS0109115	NZ_AKCG01000004.1:110208-112184	d-gdhR	pGCC4-gdhR	OK	718.892	551.044	0.383607	0.218498	0.7572	0.9981	no
gene193	gene193	NGEG_RS0100865	NZ_AKCG01000001.1:154881-155445	d-gdhR	pGCC4-gdhR	OK	248.878	305.396	-0.295242	-0.914665	0.203	0.785398	no
gene1930	gene1930	NGEG_RS0109120	NZ_AKCG01000004.1:110208-112184	d-gdhR	pGCC4-gdhR	OK	675.47	441.272	0.614226	1.64842	0.01965	0.290071	no
gene1931	gene1931	NGEG_RS14975	NZ_AKCG01000004.1:110208-112184	d-gdhR	pGCC4-gdhR	OK	1804.15	1362.78	0.404761	0.472082	0.4994	0.986874	no
gene1932	gene1932	NGEG_RS0109130	NZ_AKCG01000004.1:112505-112988	d-gdhR	pGCC4-gdhR	OK	1087.54	769.376	0.499305	1.56581	0.0266	0.346031	no
gene1933	gene1933	NGEG_RS0109135	NZ_AKCG01000004.1:113034-113996	d-gdhR	pGCC4-gdhR	OK	453.452	329.311	0.461499	1.18311	0.09475	0.616745	no
gene1934	gene1934	NGEG_RS0109140	NZ_AKCG01000004.1:113034-113996	d-gdhR	pGCC4-gdhR	OK	387.52	287.877	0.428817	0.644311	0.3462	0.919229	no
gene1935	gene1935	NGEG_RS0109145	NZ_AKCG01000004.1:114049-115776	d-gdhR	pGCC4-gdhR	OK	247.542	203.851	0.280156	0.11574	0.8179	0.9981	no
gene1936	gene1936	NGEG_RS0109150	NZ_AKCG01000004.1:114049-115776	d-gdhR	pGCC4-gdhR	OK	1410.16	1064.97	0.405047	1.30827	0.0606	0.500106	no
gene1937	gene1937	NGEG_RS0109155	NZ_AKCG01000004.1:115849-116519	d-gdhR	pGCC4-gdhR	OK	96.949	71.7594	0.434058	1.17857	0.09885	0.625694	no
gene1938	gene1938	NGEG_RS0109160	NZ_AKCG01000004.1:116740-118084	d-gdhR	pGCC4-gdhR	OK	391.921	632.431	-0.690347	-2.28671	0.00125	0.0607843	no
gene1939	gene1939	NGEG_RS0109165	NZ_AKCG01000004.1:118086-120714	d-gdhR	pGCC4-gdhR	OK	298.266	483.789	-0.69778	-1.60282	0.0235	0.320901	no
gene194	gene194	NGEG_RS0100870	NZ_AKCG01000001.1:155462-156350	d-gdhR	pGCC4-gdhR	OK	243.002	307.346	-0.338898	-1.08547	0.12765	0.688173	no
gene1940	gene1940	NGEG_RS0109170	NZ_AKCG01000004.1:118086-120714	d-gdhR	pGCC4-gdhR	OK	263.307	470.292	-0.83681	-1.51004	0.03425	0.381964	no
gene1941	gene1941	NGEG_RS0109175	NZ_AKCG01000004.1:118086-120714	d-gdhR	pGCC4-gdhR	OK	327.222	579.394	-0.824276	-1.35395	0.05405	0.4712	no
gene1942	gene1942	NGEG_RS0109180	NZ_AKCG01000004.1:120717-121311	d-gdhR	pGCC4-gdhR	OK	276.672	441.823	-0.675294	-2.07035	0.0049	0.124	no
gene1943	gene1943	NGEG_RS0109185	NZ_AKCG01000004.1:121324-122542	d-gdhR	pGCC4-gdhR	OK	276.444	461.222	-0.738476	-2.38732	0.00075	0.0453659	yes
gene1944	gene1944	NGEG_RS0109195	NZ_AKCG01000004.1:123058-124114	d-gdhR	pGCC4-gdhR	OK	94.5914	109.886	-0.216228	-0.648394	0.3633	0.935347	no
gene1945	gene1945	NGEG_RS0109200	NZ_AKCG01000004.1:124139-124355	d-gdhR	pGCC4-gdhR	OK	333.312	293.537	0.18333	0.456884	0.51595	0.995763	no
gene1946	gene1946	NGEG_RS0109205	NZ_AKCG01000004.1:124478-125057	d-gdhR	pGCC4-gdhR	OK	706.892	631.131	0.163551	0.516516	0.46525	0.975138	no
gene1947	gene1947	NGEG_RS0109210	NZ_AKCG01000004.1:125239-126058	d-gdhR	pGCC4-gdhR	OK	248.151	210.395	0.238121	0.735514	0.29805	0.887352	no
gene1948	gene1948	NGEG_RS0109220	NZ_AKCG01000004.1:126261-127773	d-gdhR	pGCC4-gdhR	OK	267.808	258.744	0.0496738	0.159512	0.81975	0.9981	no
gene1949	gene1949	NGEG_RS14980	NZ_AKCG01000004.1:127807-128265	d-gdhR	pGCC4-gdhR	OK	23.6916	48.3941	-1.03046	-1.0518	0.1611	0.741348	no
gene195	gene195	NGEG_RS0100875	NZ_AKCG01000001.1:156453-157815	d-gdhR	pGCC4-gdhR	OK	538.051	591.927	-0.137674	-0.469588	0.50645	0.99132	no
gene1950	gene1950	NGEG_RS14985	NZ_AKCG01000004.1:127807-128265	d-gdhR	pGCC4-gdhR	OK	91.5335	108.654	-0.247365	-0.496435	0.48155	0.98535	no
gene1951	gene1951	NGEG_RS0109230	NZ_AKCG01000004.1:128424-128763	d-gdhR	pGCC4-gdhR	OK	1213.21	742.397	0.708561	2.17603	0.0022	0.0768451	no
gene1952	gene1952	NGEG_RS0109235	NZ_AKCG01000004.1:128895-129606	d-gdhR	pGCC4-gdhR	OK	49.7062	57.9018	-0.220183	-0.569362	0.4179	0.955516	no
gene1953	gene1953	NGEG_RS0109240	NZ_AKCG01000004.1:129768-130041	d-gdhR	pGCC4-gdhR	OK	111.44	111.287	0.00198964	0.00459338	0.99515	0.9981	no
gene1954	gene1954	NGEG_RS0109245	NZ_AKCG01000004.1:130248-132177	d-gdhR	pGCC4-gdhR	OK	3796.02	3234.64	0.230885	0.576202	0.40605	0.955516	no
gene1955	gene1955	NGEG_RS0109250	NZ_AKCG01000004.1:132399-134326	d-gdhR	pGCC4-gdhR	OK	7.82894	8.47398	-0.114223	-0.218488	0.75575	0.9981	no
gene1956	gene1956	NGEG_RS0109255	NZ_AKCG01000004.1:132399-134326	d-gdhR	pGCC4-gdhR	OK	9.32184	7.73671	0.268895	0.378019	0.59175	0.9981	no
gene1957	gene1957	NGEG_RS0109260	NZ_AKCG01000004.1:134382-135360	d-gdhR	pGCC4-gdhR	OK	19.264	14.1087	0.449323	1.03375	0.1344	0.694705	no
gene1958	gene1958	NGEG_RS0109265	NZ_AKCG01000004.1:135912-136602	d-gdhR	pGCC4-gdhR	OK	14.5932	10.5449	0.468754	0.94498	0.19715	0.77422	no
gene1959	gene1959	NGEG_RS0109270	NZ_AKCG01000004.1:136705-137401	d-gdhR	pGCC4-gdhR	OK	586.121	422.358	0.472731	1.49386	0.03205	0.373164	no
gene196	gene196	NGEG_RS0100880	NZ_AKCG01000001.1:157928-158629	d-gdhR	pGCC4-gdhR	OK	474.902	487.337	-0.0372874	-0.105804	0.8787	0.9981	no
gene1960	gene1960	NGEG_RS0109275	NZ_AKCG01000004.1:137580-138207	d-gdhR	pGCC4-gdhR	OK	464.047	384.949	0.269603	0.944532	0.24745	0.839502	no
gene1961	gene1961	NGEG_RS13245	NZ_AKCG01000004.1:138635-139599	d-gdhR	pGCC4-gdhR	OK	225.508	215.072	0.068357	0.213421	0.75755	0.9981	no
gene1962	gene1962	NGEG_RS0109285	NZ_AKCG01000004.1:139645-141835	d-gdhR	pGCC4-gdhR	OK	141.414	169.944	-0.265131	-0.848443	0.2291	0.82224	no
gene1963	gene1963	NGEG_RS0109290	NZ_AKCG01000004.1:141974-142760	d-gdhR	pGCC4-gdhR	OK	1069.69	929.698	0.202362	0.674964	0.33125	0.912237	no
gene1964	gene1964	NGEG_RS0109295	NZ_AKCG01000004.1:142858-144793	d-gdhR	pGCC4-gdhR	OK	331.984	210.897	0.654574	2.13802	0.002	0.0718841	no
gene1965	gene1965	NGEG_RS0109300	NZ_AKCG01000004.1:144858-146037	d-gdhR	pGCC4-gdhR	OK	588.131	446.042	0.398958	1.3232	0.0605	0.500106	no
gene1966	gene1966	NGEG_RS0109305	NZ_AKCG01000004.1:146262-146652	d-gdhR	pGCC4-gdhR	OK	385.582	455.767	-0.241258	-0.735685	0.3075	0.901047	no
gene1967	gene1967	NGEG_RS14990	NZ_AKCG01000004.1:146701-146886	d-gdhR	pGCC4-gdhR	OK	27.0627	41.2848	-0.609304	-0.863672	0.239	0.826667	no
gene1968	gene1968	NGEG_RS0109310	NZ_AKCG01000004.1:146931-147972	d-gdhR	pGCC4-gdhR	OK	740.761	459.694	0.688335	2.18933	0.00185	0.0692941	no
gene1969	gene1969	NGEG_RS0109315	NZ_AKCG01000004.1:148272-151921	d-gdhR	pGCC4-gdhR	OK	111.691	115.87	-0.052994	-0.174229	0.80535	0.9981	no
gene197	gene197	NGEG_RS0100885	NZ_AKCG01000001.1:157928-158629	d-gdhR	pGCC4-gdhR	OK	348.146	269.926	0.367129	0.443592	0.5187	0.997964	no
gene1970	gene1970	NGEG_RS13250	NZ_AKCG01000004.1:148272-151921	d-gdhR	pGCC4-gdhR	OK	172.295	108.019	0.673597	0.233376	0.74335	0.9981	no
gene1971	gene1971	NGEG_RS14995	NZ_AKCG01000004.1:152099-153275	d-gdhR	pGCC4-gdhR	OK	444.845	278.835	0.67389	2.1668	0.00255	0.0854595	no
gene1972	gene1972	NGEG_RS13260	NZ_AKCG01000004.1:153397-154206	d-gdhR	pGCC4-gdhR	OK	55.4807	59.268	-0.095266	-0.0148769	0.9415	0.9981	no
gene1973	gene1973	NGEG_RS0109335	NZ_AKCG01000004.1:153397-154206	d-gdhR	pGCC4-gdhR	OK	113.28	249.362	-1.13835	-3.37205	5e-05	0.00459259	yes
gene1974	gene1974	NGEG_RS0109340	NZ_AKCG01000004.1:154474-156061	d-gdhR	pGCC4-gdhR	OK	2048.08	427.002	2.26196	7.22672	5e-05	0.00459259	yes
gene1975	gene1975	NGEG_RS0109350	NZ_AKCG01000004.1:156226-156430	d-gdhR	pGCC4-gdhR	OK	271.117	2430.83	-3.16446	-8.46779	5e-05	0.00459259	yes
gene1976	gene1976	NGEG_RS0109355	NZ_AKCG01000004.1:156545-157043	d-gdhR	pGCC4-gdhR	OK	140.785	115.098	0.290641	0.803312	0.25495	0.856422	no
gene1977	gene1977	NGEG_RS0109360	NZ_AKCG01000004.1:157124-158315	d-gdhR	pGCC4-gdhR	OK	618.702	555.065	0.15659	0.520811	0.45175	0.970518	no
gene1978	gene1978	NGEG_RS0109365	NZ_AKCG01000004.1:158315-158804	d-gdhR	pGCC4-gdhR	NOTEST	0	0.116022	#VALUE!	0	1	1	no
gene1979	gene1979	NGEG_RS15000	NZ_AKCG01000004.1:158812-159160	d-gdhR	pGCC4-gdhR	NOTEST	0	0.565264	#VALUE!	0	1	1	no
gene198	gene198	NGEG_RS0100890	NZ_AKCG01000001.1:158745-159786	d-gdhR	pGCC4-gdhR	OK	274.134	290.285	-0.0825871	-0.262784	0.71685	0.9981	no
gene1980	gene1980	NGEG_RS0109375	NZ_AKCG01000004.1:159370-161033	d-gdhR	pGCC4-gdhR	OK	368.669	459.334	-0.317216	-1.04275	0.1317	0.694705	no
gene1981	gene1981	NGEG_RS15005	NZ_AKCG01000004.1:159370-161033	d-gdhR	pGCC4-gdhR	OK	173.197	174.649	-0.0120463	-0.00528813	0.46945	0.976812	no
gene1982	gene1982	NGEG_RS0109380	NZ_AKCG01000004.1:161036-162290	d-gdhR	pGCC4-gdhR	OK	130.181	175.071	-0.427419	-1.30576	0.0641	0.509073	no
gene1983	gene1983	NGEG_RS13265	NZ_AKCG01000004.1:162350-162551	d-gdhR	pGCC4-gdhR	OK	44.6645	39.466	0.17852	0.291896	0.68685	0.9981	no
gene1984	gene1984	NGEG_RS0109390	NZ_AKCG01000004.1:162748-164545	d-gdhR	pGCC4-gdhR	OK	259.973	207.218	0.327216	1.06932	0.1351	0.694705	no
gene1985	gene1985	NGEG_RS13270	NZ_AKCG01000004.1:164674-164947	d-gdhR	pGCC4-gdhR	OK	133.387	131.912	0.0160465	0.038409	0.9565	0.9981	no
gene1986	gene1986	NGEG_RS15010	NZ_AKCG01000004.1:165217-165400	d-gdhR	pGCC4-gdhR	OK	45.8545	120.813	-1.39764	-2.47613	0.0012	0.05952	no
gene1987	gene1987	NGEG_RS15015	NZ_AKCG01000004.1:166124-166193	d-gdhR	pGCC4-gdhR	NOTEST	0	0	0	0	1	1	no
gene1988	gene1988	NGEG_RS0109400	NZ_AKCG01000004.1:166546-166843	d-gdhR	pGCC4-gdhR	NOTEST	0	0	0	0	1	1	no
gene1989	gene1989	NGEG_RS15020	NZ_AKCG01000004.1:166972-168004	d-gdhR	pGCC4-gdhR	NOTEST	0	0	0	0	1	1	no
gene199	gene199	carB	NZ_AKCG01000001.1:159986-163202	d-gdhR	pGCC4-gdhR	OK	1118.58	1131.13	-0.0161028	-0.047081	0.9447	0.9981	no
gene1990	gene1990	NGEG_RS0109405	NZ_AKCG01000004.1:166972-168004	d-gdhR	pGCC4-gdhR	OK	2547.71	7108.42	-1.48033	-4.38599	5e-05	0.00459259	yes
gene1991	gene1991	NGEG_RS15025	NZ_AKCG01000004.1:166972-168004	d-gdhR	pGCC4-gdhR	OK	115.615	210.601	-0.865181	-0.150422	0.6563	0.9981	no
gene1992	gene1992	NGEG_RS13280	NZ_AKCG01000004.1:168176-168590	d-gdhR	pGCC4-gdhR	OK	60.8724	50.9004	0.258112	0.605278	0.3879	0.951398	no
gene1993	gene1993	NGEG_RS0109415	NZ_AKCG01000004.1:168607-170188	d-gdhR	pGCC4-gdhR	OK	91.3007	123.026	-0.430263	-1.34612	0.063	0.506765	no
gene1994	gene1994	NGEG_RS0109420	NZ_AKCG01000004.1:170348-171490	d-gdhR	pGCC4-gdhR	OK	81.7416	99.2327	-0.279745	-0.820845	0.24115	0.82982	no
gene1995	gene1995	NGEG_RS0109425	NZ_AKCG01000004.1:171634-172468	d-gdhR	pGCC4-gdhR	OK	154.869	190.153	-0.296109	-0.891496	0.20915	0.801688	no
gene1996	gene1996	NGEG_RS13285	NZ_AKCG01000004.1:172513-172642	d-gdhR	pGCC4-gdhR	OK	10.4764	5.95774	0.814312	0.471004	0.5844	0.9981	no
gene1997	gene1997	NGEG_RS0109435	NZ_AKCG01000004.1:172756-174295	d-gdhR	pGCC4-gdhR	OK	390.404	249.449	0.64622	2.09795	0.0029	0.0922051	no
gene1998	gene1998	NGEG_RS0109440	NZ_AKCG01000004.1:174298-174682	d-gdhR	pGCC4-gdhR	OK	328.071	235.489	0.478349	1.36826	0.0536	0.4712	no
gene1999	gene1999	NGEG_RS0109445	NZ_AKCG01000004.1:174761-176147	d-gdhR	pGCC4-gdhR	OK	248.548	206.45	0.267734	0.84749	0.22755	0.820238	no
gene2	gene2	NGEG_RS13770	NZ_AKCG01000001.1:499-1420	d-gdhR	pGCC4-gdhR	OK	91.3017	137.635	-0.592135	-0.248834	0.46555	0.975139	no
gene20	gene20	NGEG_RS0100090	NZ_AKCG01000001.1:9604-10168	d-gdhR	pGCC4-gdhR	OK	205.744	297.207	-0.530614	-1.59881	0.02575	0.341497	no
gene200	gene200	NGEG_RS0100900	NZ_AKCG01000001.1:163212-163746	d-gdhR	pGCC4-gdhR	OK	661.101	637.238	0.0530377	0.196359	0.8177	0.9981	no
gene2000	gene2000	NGEG_RS0109450	NZ_AKCG01000004.1:176354-176933	d-gdhR	pGCC4-gdhR	OK	2864.41	1332.73	1.10386	3.64809	5e-05	0.00459259	yes
gene2001	gene2001	NGEG_RS15030	NZ_AKCG01000004.1:176979-178083	d-gdhR	pGCC4-gdhR	OK	94.9605	104.709	-0.14098	-0.0821192	0.9093	0.9981	no
gene2002	gene2002	NGEG_RS0109455	NZ_AKCG01000004.1:176979-178083	d-gdhR	pGCC4-gdhR	OK	179.954	151.273	0.250472	0.72805	0.29335	0.883012	no
gene2004	gene2004	NGEG_RS0109465	NZ_AKCG01000004.1:178747-179107	d-gdhR	pGCC4-gdhR	OK	80.7359	81.9002	-0.0206573	-0.0491167	0.94365	0.9981	no
gene2005	gene2005	NGEG_RS13290	NZ_AKCG01000004.1:179127-179770	d-gdhR	pGCC4-gdhR	OK	256.287	216.627	0.242549	0.726441	0.29945	0.888839	no
gene2006	gene2006	NGEG_RS13295	NZ_AKCG01000004.1:179771-180140	d-gdhR	pGCC4-gdhR	OK	233.167	191.472	0.28423	0.784298	0.27065	0.872503	no
gene2007	gene2007	NGEG_RS13300	NZ_AKCG01000004.1:180318-180564	d-gdhR	pGCC4-gdhR	OK	105.702	96.1083	0.137271	0.2966	0.6714	0.9981	no
gene2008	gene2008	NGEG_RS13305	NZ_AKCG01000004.1:180787-181417	d-gdhR	pGCC4-gdhR	OK	129.14	139.312	-0.10938	-0.309046	0.6647	0.9981	no
gene2009	gene2009	NGEG_RS13740	NZ_AKCG01000004.1:181419-182857	d-gdhR	pGCC4-gdhR	OK	251.825	236.867	0.0883441	0.279468	0.69515	0.9981	no
gene201	gene201	NGEG_RS13910	NZ_AKCG01000001.1:164102-164342	d-gdhR	pGCC4-gdhR	OK	382.201	330.205	0.21097	0.55445	0.42665	0.959532	no
gene2010	gene2010	NGEG_RS0109490	NZ_AKCG01000004.1:183077-184495	d-gdhR	pGCC4-gdhR	OK	219.556	194.045	0.1782	0.422771	0.55585	0.9981	no
gene2011	gene2011	NGEG_RS0109495	NZ_AKCG01000004.1:183077-184495	d-gdhR	pGCC4-gdhR	OK	207.617	187.385	0.147915	0.310751	0.66365	0.9981	no
gene2012	gene2012	NGEG_RS0109500	NZ_AKCG01000004.1:184504-185647	d-gdhR	pGCC4-gdhR	OK	222.485	182.553	0.285394	0.905094	0.21165	0.803816	no
gene2013	gene2013	NGEG_RS0109505	NZ_AKCG01000004.1:185668-185806	d-gdhR	pGCC4-gdhR	OK	73.5481	88.1864	-0.261867	-0.324288	0.66235	0.9981	no
gene2014	gene2014	NGEG_RS0109510	NZ_AKCG01000004.1:185869-186946	d-gdhR	pGCC4-gdhR	OK	364.33	316.01	0.205273	0.65615	0.3596	0.934004	no
gene2015	gene2015	NGEG_RS0109515	NZ_AKCG01000004.1:187153-188620	d-gdhR	pGCC4-gdhR	OK	431.289	417.589	0.0465698	0.153142	0.82295	0.9981	no
gene2016	gene2016	NGEG_RS0109520	NZ_AKCG01000004.1:188817-189741	d-gdhR	pGCC4-gdhR	OK	677.418	659.609	0.0384349	0.126923	0.85455	0.9981	no
gene2017	gene2017	NGEG_RS0109525	NZ_AKCG01000004.1:189839-191732	d-gdhR	pGCC4-gdhR	OK	664.287	621.371	0.0963519	0.325982	0.6466	0.9981	no
gene2018	gene2018	NGEG_RS0109530	NZ_AKCG01000004.1:191898-192183	d-gdhR	pGCC4-gdhR	OK	334.387	321.539	0.0565259	0.155191	0.82845	0.9981	no
gene2019	gene2019	NGEG_RS0109535	NZ_AKCG01000004.1:192332-194141	d-gdhR	pGCC4-gdhR	OK	1481.9	1529.49	-0.0456086	-0.142964	0.83855	0.9981	no
gene202	gene202	NGEG_RS13915	NZ_AKCG01000001.1:164436-164622	d-gdhR	pGCC4-gdhR	OK	636.785	725.749	-0.188664	-0.492189	0.4957	0.986626	no
gene2020	gene2020	NGEG_RS0109540	NZ_AKCG01000004.1:194198-194936	d-gdhR	pGCC4-gdhR	OK	852.805	864.612	-0.0198366	-0.0650458	0.92655	0.9981	no
gene2021	gene2021	NGEG_RS0109550	NZ_AKCG01000004.1:195041-196190	d-gdhR	pGCC4-gdhR	OK	325.181	337.707	-0.0545286	-0.174291	0.81035	0.9981	no
gene2022	gene2022	NGEG_RS0109555	NZ_AKCG01000004.1:196349-196613	d-gdhR	pGCC4-gdhR	OK	6487.46	7943.85	-0.292185	-0.971188	0.1671	0.741348	no
gene2023	gene2023	NGEG_RS15035	NZ_AKCG01000004.1:196658-196902	d-gdhR	pGCC4-gdhR	OK	2.63773	1.81009	0.54324	0.382184	0.6117	0.9981	no
gene2024	gene2024	NGEG_RS0109560	NZ_AKCG01000004.1:196917-198060	d-gdhR	pGCC4-gdhR	OK	618.867	835.387	-0.432814	-1.45951	0.04	0.411618	no
gene2025	gene2025	NGEG_RS15040	NZ_AKCG01000004.1:198522-198591	d-gdhR	pGCC4-gdhR	OK	1229.44	0	#NAME?	#NAME?	0.11475	0.666464	no
gene2026	gene2026	NGEG_RS15045	NZ_AKCG01000004.1:198661-198841	d-gdhR	pGCC4-gdhR	NOTEST	0	0	0	0	1	1	no
gene2027	gene2027	NGEG_RS15050	NZ_AKCG01000004.1:199149-199329	d-gdhR	pGCC4-gdhR	NOTEST	0	0	0	0	1	1	no
gene2028	gene2028	NGEG_RS0109565	NZ_AKCG01000004.1:199637-199915	d-gdhR	pGCC4-gdhR	NOTEST	0	0	0	0	1	1	no
gene2029	gene2029	NGEG_RS15055	NZ_AKCG01000004.1:199637-199915	d-gdhR	pGCC4-gdhR	OK	77.5784	35.5539	1.12565	1.78263	0.01495	0.245536	no
gene203	gene203	NGEG_RS13920	NZ_AKCG01000001.1:164646-164903	d-gdhR	pGCC4-gdhR	OK	802.695	877.259	-0.128151	-0.3715	0.59585	0.9981	no
gene2030	gene2030	NGEG_RS0109570	NZ_AKCG01000004.1:200160-202908	d-gdhR	pGCC4-gdhR	OK	50.2788	46.602	0.109558	0.334732	0.63835	0.9981	no
gene2031	gene2031	NGEG_RS0109575	NZ_AKCG01000004.1:202994-205121	d-gdhR	pGCC4-gdhR	OK	93.761	65.571	0.515929	1.55575	0.02825	0.353675	no
gene2032	gene2032	NGEG_RS15060	NZ_AKCG01000004.1:205203-205345	d-gdhR	pGCC4-gdhR	OK	26.35	12.9487	1.02499	0.768977	0.2512	0.847924	no
gene2033	gene2033	NGEG_RS15065	NZ_AKCG01000004.1:205632-205881	d-gdhR	pGCC4-gdhR	OK	78.786	55.8045	0.497559	1.0355	0.1484	0.720219	no
gene2034	gene2034	NGEG_RS15070	NZ_AKCG01000004.1:205922-206287	d-gdhR	pGCC4-gdhR	OK	479.284	423.443	0.178712	0.44769	0.53375	0.9981	no
gene2035	gene2035	NGEG_RS15075	NZ_AKCG01000004.1:205922-206287	d-gdhR	pGCC4-gdhR	OK	407.621	335.817	0.279551	0.40583	0.56465	0.9981	no
gene2036	gene2036	NGEG_RS13330	NZ_AKCG01000004.1:206926-207109	d-gdhR	pGCC4-gdhR	OK	136.936	92.9034	0.559695	1.06035	0.1348	0.694705	no
gene2037	gene2037	NGEG_RS0109585	NZ_AKCG01000004.1:207248-208358	d-gdhR	pGCC4-gdhR	OK	50.6866	46.1144	0.136385	0.379333	0.5853	0.9981	no
gene2038	gene2038	NGEG_RS0109590	NZ_AKCG01000004.1:208701-208884	d-gdhR	pGCC4-gdhR	OK	26.585	21.5634	0.302026	0.3941	0.58085	0.9981	no
gene2039	gene2039	NGEG_RS0109595	NZ_AKCG01000004.1:209085-210066	d-gdhR	pGCC4-gdhR	OK	192.132	150.658	0.350822	1.05685	0.1334	0.694705	no
gene204	gene204	NGEG_RS0100905	NZ_AKCG01000001.1:165027-165417	d-gdhR	pGCC4-gdhR	OK	267.739	342.061	-0.353428	-1.01233	0.15445	0.739452	no
gene2040	gene2040	NGEG_RS15080	NZ_AKCG01000004.1:209085-210066	d-gdhR	pGCC4-gdhR	OK	20.1137	13.8175	0.541683	0.159554	0.8246	0.9981	no
gene2041	gene2041	NGEG_RS0109600	NZ_AKCG01000004.1:210086-211795	d-gdhR	pGCC4-gdhR	OK	241.831	211.443	0.19373	0.280962	0.69455	0.9981	no
gene2042	gene2042	amiC	NZ_AKCG01000004.1:210086-211795	d-gdhR	pGCC4-gdhR	OK	216.718	195.806	0.146397	0.421328	0.54755	0.9981	no
gene2043	gene2043	NGEG_RS0109610	NZ_AKCG01000004.1:211822-212695	d-gdhR	pGCC4-gdhR	OK	228.462	177.347	0.365379	1.11045	0.11455	0.666464	no
gene2044	gene2044	NGEG_RS0109615	NZ_AKCG01000004.1:212740-213883	d-gdhR	pGCC4-gdhR	OK	394.236	402.515	-0.029984	-0.0977844	0.89265	0.9981	no
gene2045	gene2045	NGEG_RS0109620	NZ_AKCG01000004.1:213931-215156	d-gdhR	pGCC4-gdhR	OK	267.353	309.273	-0.210139	-0.314069	0.65385	0.9981	no
gene2046	gene2046	NGEG_RS0109625	NZ_AKCG01000004.1:213931-215156	d-gdhR	pGCC4-gdhR	OK	367.13	447.823	-0.28664	-0.808244	0.2422	0.830783	no
gene2047	gene2047	NGEG_RS0109630	NZ_AKCG01000004.1:215237-215615	d-gdhR	pGCC4-gdhR	OK	645.126	718.651	-0.155712	-0.476193	0.4915	0.986504	no
gene2048	gene2048	NGEG_RS0109635	NZ_AKCG01000004.1:215664-216393	d-gdhR	pGCC4-gdhR	OK	540.85	609.655	-0.172764	-0.556398	0.4276	0.959532	no
gene2049	gene2049	NGEG_RS0109640	NZ_AKCG01000004.1:216445-217189	d-gdhR	pGCC4-gdhR	OK	635.52	704.261	-0.148173	-0.482024	0.49215	0.986504	no
gene205	gene205	NGEG_RS12325	NZ_AKCG01000001.1:165579-165959	d-gdhR	pGCC4-gdhR	OK	385.881	507.438	-0.395074	-1.17645	0.09515	0.617094	no
gene2050	gene2050	NGEG_RS0109645	NZ_AKCG01000004.1:217222-218350	d-gdhR	pGCC4-gdhR	OK	955.629	1008.78	-0.078088	-0.265648	0.70765	0.9981	no
gene2051	gene2051	NGEG_RS0109650	NZ_AKCG01000004.1:218388-219426	d-gdhR	pGCC4-gdhR	OK	195.603	195.242	0.00266301	0.00823476	0.9906	0.9981	no
gene2052	gene2052	NGEG_RS0109655	NZ_AKCG01000004.1:219441-220585	d-gdhR	pGCC4-gdhR	OK	339.246	275.03	0.302742	0.407357	0.55435	0.9981	no
gene2053	gene2053	NGEG_RS0109660	NZ_AKCG01000004.1:219441-220585	d-gdhR	pGCC4-gdhR	OK	295.965	208.621	0.50454	1.41665	0.0432	0.432	no
gene2054	gene2054	NGEG_RS0109665	NZ_AKCG01000004.1:220710-221133	d-gdhR	pGCC4-gdhR	OK	80.4299	62.9178	0.354264	0.865561	0.2238	0.812769	no
gene2055	gene2055	NGEG_RS15085	NZ_AKCG01000004.1:221578-221677	d-gdhR	pGCC4-gdhR	NOTEST	0	0	0	0	1	1	no
gene2057	gene2057	NGEG_RS0109675	NZ_AKCG01000005.1:411-701	d-gdhR	pGCC4-gdhR	OK	3.60428	1.7452	1.04632	0.901023	0.1903	0.769892	no
gene2058	gene2058	NGEG_RS0109680	NZ_AKCG01000005.1:789-1206	d-gdhR	pGCC4-gdhR	OK	949.367	1188.83	-0.3245	-1.02779	0.14915	0.722288	no
gene2059	gene2059	NGEG_RS0109685	NZ_AKCG01000005.1:1353-2145	d-gdhR	pGCC4-gdhR	OK	155.297	161.369	-0.0553387	-0.165079	0.8172	0.9981	no
gene206	gene206	NGEG_RS0100915	NZ_AKCG01000001.1:166012-167313	d-gdhR	pGCC4-gdhR	OK	437.04	592.953	-0.440153	-1.47252	0.03765	0.395644	no
gene2060	gene2060	NGEG_RS0109690	NZ_AKCG01000005.1:2193-3287	d-gdhR	pGCC4-gdhR	OK	92.0136	92.1279	-0.00179204	-0.00273891	0.9977	0.9981	no
gene2061	gene2061	NGEG_RS0109695	NZ_AKCG01000005.1:2193-3287	d-gdhR	pGCC4-gdhR	OK	104.389	113.406	-0.119531	-0.295882	0.67795	0.9981	no
gene2062	gene2062	NGEG_RS0109700	NZ_AKCG01000005.1:3406-4450	d-gdhR	pGCC4-gdhR	OK	1785.95	1863.85	-0.0615999	-0.204739	0.7741	0.9981	no
gene2063	gene2063	NGEG_RS0109705	NZ_AKCG01000005.1:4613-5840	d-gdhR	pGCC4-gdhR	OK	1986.79	1933.37	0.0393177	0.126218	0.8598	0.9981	no
gene2064	gene2064	NGEG_RS0109710	NZ_AKCG01000005.1:5956-8107	d-gdhR	pGCC4-gdhR	OK	53.2259	43.6269	0.286908	0.9001	0.21985	0.811536	no
gene2065	gene2065	NGEG_RS15090	NZ_AKCG01000005.1:8249-8462	d-gdhR	pGCC4-gdhR	OK	294.475	275.4	0.0966133	0.232771	0.738	0.9981	no
gene2066	gene2066	NGEG_RS0109720	NZ_AKCG01000005.1:8590-8875	d-gdhR	pGCC4-gdhR	OK	129.003	124.216	0.0545559	0.130592	0.85455	0.9981	no
gene2067	gene2067	NGEG_RS15095	NZ_AKCG01000005.1:9037-9244	d-gdhR	pGCC4-gdhR	OK	408.889	551.715	-0.432213	-1.11795	0.1122	0.660256	no
gene2068	gene2068	NGEG_RS0109725	NZ_AKCG01000005.1:9439-12514	d-gdhR	pGCC4-gdhR	NOTEST	0	0	0	0	1	1	no
gene2069	gene2069	NGEG_RS0109730	NZ_AKCG01000005.1:9439-12514	d-gdhR	pGCC4-gdhR	OK	599.344	479.294	0.322472	1.05077	0.13465	0.694705	no
gene207	gene207	NGEG_RS13925	NZ_AKCG01000001.1:166012-167313	d-gdhR	pGCC4-gdhR	OK	267.079	475.031	-0.830756	-0.357866	0.6493	0.9981	no
gene2070	gene2070	NGEG_RS15100	NZ_AKCG01000005.1:12763-12946	d-gdhR	pGCC4-gdhR	OK	25.0093	19.6436	0.348408	0.446599	0.5276	0.9981	no
gene2071	gene2071	NGEG_RS0109745	NZ_AKCG01000005.1:13346-13739	d-gdhR	pGCC4-gdhR	OK	11.8108	9.63372	0.29394	0.493861	0.48795	0.986504	no
gene2072	gene2072	NGEG_RS0109750	NZ_AKCG01000005.1:13818-15267	d-gdhR	pGCC4-gdhR	OK	875.557	844.539	0.0520372	0.175817	0.8062	0.9981	no
gene2073	gene2073	NGEG_RS0109755	NZ_AKCG01000005.1:15329-16601	d-gdhR	pGCC4-gdhR	OK	92.8061	115.207	-0.311937	-0.936928	0.1827	0.762788	no
gene2074	gene2074	NGEG_RS0109760	NZ_AKCG01000005.1:16641-17091	d-gdhR	pGCC4-gdhR	OK	254.432	298.967	-0.232707	-0.684987	0.33375	0.912237	no
gene2075	gene2075	NGEG_RS0109765	NZ_AKCG01000005.1:17123-18098	d-gdhR	pGCC4-gdhR	OK	142.981	162.515	-0.184747	-0.554926	0.4328	0.959532	no
gene2077	gene2077	NGEG_RS15105	NZ_AKCG01000005.1:18265-19718	d-gdhR	pGCC4-gdhR	OK	100.855	157.174	-0.64008	-0.228377	0.78835	0.9981	no
gene2078	gene2078	NGEG_RS0109775	NZ_AKCG01000005.1:18265-19718	d-gdhR	pGCC4-gdhR	OK	510.548	560.396	-0.134402	-0.447429	0.5168	0.995854	no
gene2079	gene2079	NGEG_RS0109780	NZ_AKCG01000005.1:19798-20992	d-gdhR	pGCC4-gdhR	OK	717.672	747.157	-0.0580868	-0.195692	0.78125	0.9981	no
gene208	gene208	NGEG_RS13930	NZ_AKCG01000001.1:167649-167997	d-gdhR	pGCC4-gdhR	OK	70.0816	58.7226	0.25512	0.442525	0.52675	0.9981	no
gene2080	gene2080	NGEG_RS0109785	NZ_AKCG01000005.1:21043-21292	d-gdhR	pGCC4-gdhR	OK	907.072	1110.96	-0.292517	-0.86492	0.22225	0.812769	no
gene2081	gene2081	NGEG_RS0109790	NZ_AKCG01000005.1:21384-23625	d-gdhR	pGCC4-gdhR	OK	479.93	394.497	0.282809	0.620173	0.37385	0.943862	no
gene2082	gene2082	NGEG_RS0109795	NZ_AKCG01000005.1:21384-23625	d-gdhR	pGCC4-gdhR	OK	664.078	511.564	0.376438	0.797622	0.2584	0.858258	no
gene2083	gene2083	NGEG_RS15110	NZ_AKCG01000005.1:21384-23625	d-gdhR	pGCC4-gdhR	OK	398.254	248.543	0.680191	0.359438	0.67965	0.9981	no
gene2084	gene2084	NGEG_RS0109800	NZ_AKCG01000005.1:21384-23625	d-gdhR	pGCC4-gdhR	OK	371.692	248.495	0.580889	0.69592	0.3342	0.912237	no
gene2085	gene2085	NGEG_RS0109805	NZ_AKCG01000005.1:23748-24755	d-gdhR	pGCC4-gdhR	OK	534.159	394.131	0.438595	0.772031	0.2818	0.873978	no
gene2086	gene2086	NGEG_RS0109810	NZ_AKCG01000005.1:23748-24755	d-gdhR	pGCC4-gdhR	OK	415.483	311.682	0.414715	1.07325	0.1192	0.678018	no
gene2087	gene2087	NGEG_RS0109815	NZ_AKCG01000005.1:24870-26265	d-gdhR	pGCC4-gdhR	OK	554.516	497.445	0.15669	0.526941	0.4553	0.970518	no
gene2088	gene2088	NGEG_RS0109820	NZ_AKCG01000005.1:26285-26681	d-gdhR	pGCC4-gdhR	OK	471.315	472.194	-0.0026865	-0.00805506	0.9917	0.9981	no
gene2089	gene2089	NGEG_RS0109825	NZ_AKCG01000005.1:26684-27176	d-gdhR	pGCC4-gdhR	OK	315.712	342.165	-0.116086	-0.348188	0.61505	0.9981	no
gene209	gene209	NGEG_RS13935	NZ_AKCG01000001.1:167649-167997	d-gdhR	pGCC4-gdhR	OK	46.2991	62.1657	-0.425134	-0.483251	0.4911	0.986504	no
gene2090	gene2090	NGEG_RS15115	NZ_AKCG01000005.1:27181-27310	d-gdhR	pGCC4-gdhR	OK	62.2988	98.1147	-0.655265	-0.751948	0.3007	0.888839	no
gene2091	gene2091	NGEG_RS0109830	NZ_AKCG01000005.1:27451-30361	d-gdhR	pGCC4-gdhR	OK	98.4835	105.6	-0.100659	-0.321445	0.65355	0.9981	no
gene2092	gene2092	NGEG_RS15120	NZ_AKCG01000005.1:27451-30361	d-gdhR	pGCC4-gdhR	OK	16.3515	17.0873	-0.0634992	-0.0222051	0.91155	0.9981	no
gene2093	gene2093	NGEG_RS0109840	NZ_AKCG01000005.1:30476-31481	d-gdhR	pGCC4-gdhR	OK	1219.6	1061.47	0.200341	0.68366	0.3282	0.912237	no
gene2094	gene2094	NGEG_RS0109845	NZ_AKCG01000005.1:31632-32313	d-gdhR	pGCC4-gdhR	OK	134.946	109.949	0.295547	0.843317	0.2309	0.823931	no
gene2095	gene2095	NGEG_RS0109850	NZ_AKCG01000005.1:32772-33408	d-gdhR	pGCC4-gdhR	OK	572.76	620.898	-0.116425	-0.370119	0.6076	0.9981	no
gene2096	gene2096	NGEG_RS0109855	NZ_AKCG01000005.1:33444-34413	d-gdhR	pGCC4-gdhR	OK	532.403	570.505	-0.0997202	-0.325427	0.6486	0.9981	no
gene2097	gene2097	NGEG_RS0109860	NZ_AKCG01000005.1:34638-35388	d-gdhR	pGCC4-gdhR	OK	1088.25	1086.2	0.00271663	0.00909542	0.98975	0.9981	no
gene2098	gene2098	NGEG_RS0109865	NZ_AKCG01000005.1:35398-36334	d-gdhR	pGCC4-gdhR	OK	928.98	945.032	-0.024715	-0.0831804	0.9	0.9981	no
gene2099	gene2099	NGEG_RS0109870	NZ_AKCG01000005.1:36396-37008	d-gdhR	pGCC4-gdhR	OK	839.902	862.216	-0.0378287	-0.122136	0.86505	0.9981	no
gene21	gene21	NGEG_RS0100095	NZ_AKCG01000001.1:10310-11963	d-gdhR	pGCC4-gdhR	OK	116.358	110.615	0.0730212	0.224504	0.74915	0.9981	no
gene210	gene210	NGEG_RS13940	NZ_AKCG01000001.1:168045-168147	d-gdhR	pGCC4-gdhR	NOTEST	0	0	0	0	1	1	no
gene2100	gene2100	NGEG_RS0109875	NZ_AKCG01000005.1:37059-37365	d-gdhR	pGCC4-gdhR	OK	567.544	590.614	-0.0574818	-0.168398	0.81485	0.9981	no
gene2101	gene2101	NGEG_RS0109880	NZ_AKCG01000005.1:37534-38806	d-gdhR	pGCC4-gdhR	OK	436.738	482.152	-0.142719	-0.468566	0.5043	0.989547	no
gene2102	gene2102	NGEG_RS0109885	NZ_AKCG01000005.1:38839-39442	d-gdhR	pGCC4-gdhR	OK	138.458	159.094	-0.200438	-0.571062	0.4277	0.959532	no
gene2103	gene2103	NGEG_RS0109890	NZ_AKCG01000005.1:39456-39972	d-gdhR	pGCC4-gdhR	OK	111.053	119.931	-0.110961	-0.312656	0.6792	0.9981	no
gene2104	gene2104	NGEG_RS0109895	NZ_AKCG01000005.1:40123-40733	d-gdhR	pGCC4-gdhR	OK	146.928	138.826	0.0818345	0.20527	0.7718	0.9981	no
gene2105	gene2105	NGEG_RS0109900	NZ_AKCG01000005.1:40123-40733	d-gdhR	pGCC4-gdhR	OK	89.3993	68.3497	0.387328	0.437929	0.53865	0.9981	no
gene2106	gene2106	NGEG_RS0109905	NZ_AKCG01000005.1:40795-40975	d-gdhR	pGCC4-gdhR	OK	129.185	99.6359	0.374704	0.699799	0.32015	0.912237	no
gene2107	gene2107	NGEG_RS0109910	NZ_AKCG01000005.1:40980-41568	d-gdhR	pGCC4-gdhR	OK	173.388	141.034	0.297963	0.851619	0.22865	0.821814	no
gene2108	gene2108	NGEG_RS0109915	NZ_AKCG01000005.1:41589-43168	d-gdhR	pGCC4-gdhR	OK	131.407	119.453	0.137598	0.250806	0.7173	0.9981	no
gene2109	gene2109	NGEG_RS0109920	NZ_AKCG01000005.1:41589-43168	d-gdhR	pGCC4-gdhR	OK	220.236	206.324	0.0941408	0.242328	0.73215	0.9981	no
gene211	gene211	NGEG_RS0100925	NZ_AKCG01000001.1:168686-171902	d-gdhR	pGCC4-gdhR	NOTEST	0	0	0	0	1	1	no
gene2110	gene2110	NGEG_RS0109925	NZ_AKCG01000005.1:43285-43594	d-gdhR	pGCC4-gdhR	OK	5161.4	4307.43	0.260934	0.881254	0.2076	0.798214	no
gene2111	gene2111	NGEG_RS0109930	NZ_AKCG01000005.1:43667-44117	d-gdhR	pGCC4-gdhR	OK	592.597	517.909	0.194354	0.597478	0.39345	0.952206	no
gene2112	gene2112	NGEG_RS0109935	NZ_AKCG01000005.1:44447-45350	d-gdhR	pGCC4-gdhR	OK	181.194	157.477	0.202401	0.612555	0.3755	0.945421	no
gene2113	gene2113	NGEG_RS0109945	NZ_AKCG01000005.1:45452-46556	d-gdhR	pGCC4-gdhR	OK	404.121	574.569	-0.507693	-1.66498	0.0194	0.288838	no
gene2115	gene2115	NGEG_RS13350	NZ_AKCG01000005.1:47051-47312	d-gdhR	pGCC4-gdhR	OK	33.2423	37.4444	-0.17173	-0.317721	0.6426	0.9981	no
gene2116	gene2116	NGEG_RS0109955	NZ_AKCG01000005.1:47323-48781	d-gdhR	pGCC4-gdhR	OK	111.934	102.229	0.130844	0.399231	0.5667	0.9981	no
gene2117	gene2117	NGEG_RS15125	NZ_AKCG01000005.1:49178-49229	d-gdhR	pGCC4-gdhR	NOTEST	0	0	0	0	1	1	no
gene2118	gene2118	NGEG_RS0109965	NZ_AKCG01000005.1:49562-53732	d-gdhR	pGCC4-gdhR	OK	435.528	410.73	0.0845774	0.280667	0.6964	0.9981	no
gene2119	gene2119	NGEG_RS0109970	NZ_AKCG01000005.1:53786-55825	d-gdhR	pGCC4-gdhR	OK	401.074	357.042	0.167773	0.569533	0.41225	0.955516	no
gene212	gene212	NGEG_RS0100930	NZ_AKCG01000001.1:168686-171902	d-gdhR	pGCC4-gdhR	OK	1229.07	1167.41	0.0742567	0.214904	0.7609	0.9981	no
gene2120	gene2120	NGEG_RS15130	NZ_AKCG01000005.1:53786-55825	d-gdhR	pGCC4-gdhR	OK	248.662	291.137	-0.227515	-0.101827	0.7424	0.9981	no
gene2121	gene2121	NGEG_RS0109975	NZ_AKCG01000005.1:56004-57234	d-gdhR	pGCC4-gdhR	OK	294.782	379.911	-0.366016	-1.17159	0.09785	0.625694	no
gene2122	gene2122	NGEG_RS0109980	NZ_AKCG01000005.1:57384-58868	d-gdhR	pGCC4-gdhR	OK	103.756	133.033	-0.358585	-1.08718	0.1195	0.678169	no
gene2123	gene2123	NGEG_RS0109985	NZ_AKCG01000005.1:57384-58868	d-gdhR	pGCC4-gdhR	OK	23.2495	37.2371	-0.679538	-0.231895	0.7895	0.9981	no
gene2124	gene2124	NGEG_RS15135	NZ_AKCG01000005.1:58897-59592	d-gdhR	pGCC4-gdhR	OK	55.9438	77.0392	-0.461616	-0.433009	0.55725	0.9981	no
gene2125	gene2125	NGEG_RS0109990	NZ_AKCG01000005.1:58897-59592	d-gdhR	pGCC4-gdhR	OK	610.402	528.68	0.207364	0.431579	0.54035	0.9981	no
gene2126	gene2126	NGEG_RS0109995	NZ_AKCG01000005.1:58897-59592	d-gdhR	pGCC4-gdhR	OK	288.99	291.826	-0.0140915	-0.0208044	0.9758	0.9981	no
gene2127	gene2127	NGEG_RS0110000	NZ_AKCG01000005.1:59794-61138	d-gdhR	pGCC4-gdhR	OK	669.316	557.015	0.264971	0.899807	0.2005	0.77893	no
gene2128	gene2128	NGEG_RS0110005	NZ_AKCG01000005.1:61262-62063	d-gdhR	pGCC4-gdhR	OK	226.571	155.249	0.54538	1.65086	0.01945	0.288838	no
gene2129	gene2129	NGEG_RS0110010	NZ_AKCG01000005.1:62102-63089	d-gdhR	pGCC4-gdhR	OK	277.469	199.22	0.477966	1.49794	0.02895	0.353675	no
gene213	gene213	NGEG_RS13945	NZ_AKCG01000001.1:172194-172786	d-gdhR	pGCC4-gdhR	OK	243.186	203.551	0.256671	0.718611	0.3182	0.912051	no
gene2130	gene2130	NGEG_RS15140	NZ_AKCG01000005.1:63122-63678	d-gdhR	pGCC4-gdhR	OK	319.636	203.538	0.651131	1.93244	0.00685	0.151679	no
gene2131	gene2131	NGEG_RS15145	NZ_AKCG01000005.1:63749-64192	d-gdhR	pGCC4-gdhR	OK	339.911	228.895	0.570472	1.28786	0.07675	0.55655	no
gene2132	gene2132	NGEG_RS15150	NZ_AKCG01000005.1:63749-64192	d-gdhR	pGCC4-gdhR	OK	144.491	124.625	0.213387	0.232862	0.73855	0.9981	no
gene2133	gene2133	NGEG_RS15155	NZ_AKCG01000005.1:64272-64655	d-gdhR	pGCC4-gdhR	OK	118.931	102.38	0.216195	0.542306	0.4391	0.962888	no
gene2134	gene2134	NGEG_RS0110025	NZ_AKCG01000005.1:64692-65067	d-gdhR	pGCC4-gdhR	OK	382.504	312.604	0.291139	0.857193	0.24185	0.830731	no
gene2135	gene2135	NGEG_RS0110030	NZ_AKCG01000005.1:65240-66469	d-gdhR	pGCC4-gdhR	OK	276.271	209.337	0.400262	0.638604	0.3826	0.950543	no
gene2136	gene2136	NGEG_RS13745	NZ_AKCG01000005.1:65240-66469	d-gdhR	pGCC4-gdhR	OK	162.263	140.452	0.208249	0.526548	0.45285	0.970518	no
gene2137	gene2137	NGEG_RS0110040	NZ_AKCG01000005.1:66546-66762	d-gdhR	pGCC4-gdhR	OK	125.685	112.979	0.153762	0.331902	0.65755	0.9981	no
gene2138	gene2138	NGEG_RS13370	NZ_AKCG01000005.1:66769-68027	d-gdhR	pGCC4-gdhR	OK	327.832	252.34	0.37759	0.48206	0.5201	0.9981	no
gene2139	gene2139	NGEG_RS13375	NZ_AKCG01000005.1:66769-68027	d-gdhR	pGCC4-gdhR	OK	69.5617	53.1898	0.387144	0.396419	0.6102	0.9981	no
gene214	gene214	NGEG_RS13950	NZ_AKCG01000001.1:172194-172786	d-gdhR	pGCC4-gdhR	OK	307.01	221.942	0.468104	0.500542	0.47775	0.98407	no
gene2140	gene2140	NGEG_RS15160	NZ_AKCG01000005.1:66769-68027	d-gdhR	pGCC4-gdhR	OK	95.0543	95.1138	-0.000903258	-0.00222319	0.9978	0.9981	no
gene2141	gene2141	NGEG_RS0110050	NZ_AKCG01000005.1:68233-68440	d-gdhR	pGCC4-gdhR	OK	110.928	114.054	-0.0400892	-0.0832658	0.91525	0.9981	no
gene2142	gene2142	NGEG_RS0110055	NZ_AKCG01000005.1:68449-69322	d-gdhR	pGCC4-gdhR	OK	99.6725	100.971	-0.0186743	-0.0537702	0.94055	0.9981	no
gene2143	gene2143	NGEG_RS0110060	NZ_AKCG01000005.1:69395-69605	d-gdhR	pGCC4-gdhR	OK	470.5	390.231	0.269867	0.710589	0.3292	0.912237	no
gene2144	gene2144	NGEG_RS13380	NZ_AKCG01000005.1:69681-70041	d-gdhR	pGCC4-gdhR	OK	195.606	173.04	0.176844	0.507883	0.51955	0.9981	no
gene2145	gene2145	NGEG_RS0110065	NZ_AKCG01000005.1:70045-71542	d-gdhR	pGCC4-gdhR	OK	125.305	131.365	-0.0681349	-0.210191	0.7623	0.9981	no
gene2146	gene2146	NGEG_RS15165	NZ_AKCG01000005.1:71661-73060	d-gdhR	pGCC4-gdhR	OK	435.67	413.862	0.0740879	0.0564463	0.9337	0.9981	no
gene2147	gene2147	NGEG_RS0110070	NZ_AKCG01000005.1:71661-73060	d-gdhR	pGCC4-gdhR	OK	268.553	252.368	0.0896775	0.106853	0.88845	0.9981	no
gene2148	gene2148	NGEG_RS15170	NZ_AKCG01000005.1:71661-73060	d-gdhR	pGCC4-gdhR	OK	346.65	342.021	0.0193947	0.0549137	0.93455	0.9981	no
gene2149	gene2149	NGEG_RS0110080	NZ_AKCG01000005.1:73101-73446	d-gdhR	pGCC4-gdhR	OK	172.483	158.77	0.119516	0.348403	0.67705	0.9981	no
gene215	gene215	NGEG_RS13955	NZ_AKCG01000001.1:173085-173346	d-gdhR	pGCC4-gdhR	OK	741.043	546.221	0.440072	1.26481	0.0741	0.548036	no
gene2150	gene2150	NGEG_RS0110085	NZ_AKCG01000005.1:73458-74850	d-gdhR	pGCC4-gdhR	OK	447.045	408.64	0.129591	0.425477	0.54725	0.9981	no
gene2151	gene2151	NGEG_RS0110090	NZ_AKCG01000005.1:74889-75852	d-gdhR	pGCC4-gdhR	OK	251.576	215.808	0.221251	0.686679	0.3247	0.912237	no
gene2152	gene2152	NGEG_RS0110095	NZ_AKCG01000005.1:75990-76710	d-gdhR	pGCC4-gdhR	OK	188.857	294.859	-0.642731	-1.97626	0.0079	0.165681	no
gene2153	gene2153	NGEG_RS15175	NZ_AKCG01000005.1:76780-76921	d-gdhR	pGCC4-gdhR	OK	71.9044	94.935	-0.40086	-0.508205	0.4668	0.976461	no
gene2154	gene2154	NGEG_RS0110100	NZ_AKCG01000005.1:76926-77885	d-gdhR	pGCC4-gdhR	OK	4066.86	4430.32	-0.123495	-0.362653	0.6075	0.9981	no
gene2155	gene2155	NGEG_RS15180	NZ_AKCG01000005.1:76926-77885	d-gdhR	pGCC4-gdhR	OK	5679.29	6200.4	-0.12665	-0.0741207	0.9128	0.9981	no
gene2156	gene2156	NGEG_RS0110105	NZ_AKCG01000005.1:77909-78638	d-gdhR	pGCC4-gdhR	OK	5235.55	5989.76	-0.194157	-0.591182	0.4055	0.955516	no
gene2157	gene2157	NGEG_RS0110110	NZ_AKCG01000005.1:78810-79703	d-gdhR	pGCC4-gdhR	OK	179.314	146.058	0.295954	0.408227	0.5549	0.9981	no
gene2158	gene2158	NGEG_RS0110115	NZ_AKCG01000005.1:78810-79703	d-gdhR	pGCC4-gdhR	OK	84.3419	89.6195	-0.0875636	-0.214941	0.7632	0.9981	no
gene2159	gene2159	NGEG_RS0110120	NZ_AKCG01000005.1:79763-80354	d-gdhR	pGCC4-gdhR	OK	55.8013	58.7027	-0.0731271	-0.185546	0.7964	0.9981	no
gene216	gene216	NGEG_RS0100955	NZ_AKCG01000001.1:173952-175032	d-gdhR	pGCC4-gdhR	OK	620.21	385.616	0.685593	2.25649	0.00185	0.0692941	no
gene2160	gene2160	NGEG_RS0110125	NZ_AKCG01000005.1:80737-82204	d-gdhR	pGCC4-gdhR	OK	708.379	475.924	0.57379	1.92121	0.00675	0.151679	no
gene2161	gene2161	NGEG_RS0110130	NZ_AKCG01000005.1:82390-82948	d-gdhR	pGCC4-gdhR	OK	937.188	481.573	0.960584	3.03988	5e-05	0.00459259	yes
gene2162	gene2162	NGEG_RS0110135	NZ_AKCG01000005.1:82999-83299	d-gdhR	pGCC4-gdhR	OK	799.287	714.836	0.161102	0.482892	0.49245	0.986504	no
gene2163	gene2163	NGEG_RS0110145	NZ_AKCG01000005.1:83397-84177	d-gdhR	pGCC4-gdhR	OK	349.807	362.989	-0.0533653	-0.171421	0.8136	0.9981	no
gene2164	gene2164	NGEG_RS0110150	NZ_AKCG01000005.1:84216-84867	d-gdhR	pGCC4-gdhR	OK	70.2501	69.494	0.0156122	0.044336	0.9489	0.9981	no
gene2165	gene2165	NGEG_RS0110155	NZ_AKCG01000005.1:84874-85483	d-gdhR	pGCC4-gdhR	OK	591.592	493.363	0.261953	0.83984	0.2366	0.825739	no
gene2166	gene2166	NGEG_RS0110160	NZ_AKCG01000005.1:85546-86140	d-gdhR	pGCC4-gdhR	OK	674.103	602.801	0.161287	0.514424	0.46345	0.974766	no
gene2167	gene2167	NGEG_RS0110165	NZ_AKCG01000005.1:86144-86492	d-gdhR	pGCC4-gdhR	OK	339.461	315.884	0.103855	0.299057	0.6684	0.9981	no
gene2168	gene2168	NGEG_RS0110170	NZ_AKCG01000005.1:86538-87414	d-gdhR	pGCC4-gdhR	OK	254.23	266.375	-0.0673265	-0.208464	0.7667	0.9981	no
gene2169	gene2169	NGEG_RS0110175	NZ_AKCG01000005.1:87448-89412	d-gdhR	pGCC4-gdhR	OK	622.453	624.011	-0.0036075	-0.00667546	0.99285	0.9981	no
gene2170	gene2170	NGEG_RS15185	NZ_AKCG01000005.1:87448-89412	d-gdhR	pGCC4-gdhR	OK	58.7736	71.8764	-0.29035	-0.111016	0.80675	0.9981	no
gene2171	gene2171	NGEG_RS0110180	NZ_AKCG01000005.1:87448-89412	d-gdhR	pGCC4-gdhR	OK	357.393	356.356	0.00419172	0.0110422	0.98695	0.9981	no
gene2172	gene2172	NGEG_RS0110185	NZ_AKCG01000005.1:89465-91462	d-gdhR	pGCC4-gdhR	OK	451.891	390.878	0.209255	0.514902	0.47575	0.983217	no
gene2173	gene2173	NGEG_RS0110190	NZ_AKCG01000005.1:89465-91462	d-gdhR	pGCC4-gdhR	OK	381.721	339.077	0.170905	0.406383	0.5826	0.9981	no
gene2174	gene2174	NGEG_RS0110195	NZ_AKCG01000005.1:91477-92899	d-gdhR	pGCC4-gdhR	OK	347.021	351.472	-0.0183877	-0.0607963	0.932	0.9981	no
gene2175	gene2175	NGEG_RS0110205	NZ_AKCG01000005.1:93069-94180	d-gdhR	pGCC4-gdhR	OK	166.915	189.858	-0.185807	-0.492043	0.48125	0.98535	no
gene2176	gene2176	NGEG_RS0110210	NZ_AKCG01000005.1:93069-94180	d-gdhR	pGCC4-gdhR	OK	185.743	209.729	-0.17522	-0.265676	0.7092	0.9981	no
gene2177	gene2177	NGEG_RS0110215	NZ_AKCG01000005.1:94189-94720	d-gdhR	pGCC4-gdhR	OK	216.023	255.37	-0.241401	-0.714661	0.31305	0.908028	no
gene2178	gene2178	NGEG_RS0110220	NZ_AKCG01000005.1:94812-95928	d-gdhR	pGCC4-gdhR	OK	782.411	588.666	0.410478	1.3721	0.052	0.468145	no
gene2179	gene2179	NGEG_RS0110225	NZ_AKCG01000005.1:96102-96684	d-gdhR	pGCC4-gdhR	OK	463.239	370.998	0.320346	0.988452	0.1653	0.741348	no
gene218	gene218	NGEG_RS0100965	NZ_AKCG01000001.1:175404-175914	d-gdhR	pGCC4-gdhR	OK	113.284	211.611	-0.901474	-2.55122	0.0003	0.0201081	yes
gene2180	gene2180	NGEG_RS0110230	NZ_AKCG01000005.1:96745-97600	d-gdhR	pGCC4-gdhR	OK	406.28	357.105	0.186126	0.58847	0.4015	0.952206	no
gene2181	gene2181	NGEG_RS15190	NZ_AKCG01000005.1:97628-97900	d-gdhR	pGCC4-gdhR	OK	20.5844	16.9248	0.282415	0.33754	0.64405	0.9981	no
gene2185	gene2185	NGEG_RS0110255	NZ_AKCG01000005.1:98143-100597	d-gdhR	pGCC4-gdhR	OK	255.525	291.927	-0.192144	-0.0824798	0.6069	0.9981	no
gene2186	gene2186	NGEG_RS0110260	NZ_AKCG01000005.1:98143-100597	d-gdhR	pGCC4-gdhR	OK	431.618	484.841	-0.167757	-0.264484	0.70875	0.9981	no
gene2187	gene2187	NGEG_RS0110265	NZ_AKCG01000005.1:98143-100597	d-gdhR	pGCC4-gdhR	OK	322.357	373.385	-0.212004	-0.623346	0.3671	0.935347	no
gene2188	gene2188	NGEG_RS0110270	NZ_AKCG01000005.1:100709-101534	d-gdhR	pGCC4-gdhR	OK	231.702	268.055	-0.210261	-0.663228	0.3499	0.919229	no
gene2189	gene2189	NGEG_RS13395	NZ_AKCG01000005.1:101742-101865	d-gdhR	pGCC4-gdhR	OK	90.5774	108.615	-0.261995	-0.285892	0.6992	0.9981	no
gene219	gene219	NGEG_RS0100970	NZ_AKCG01000001.1:176254-176695	d-gdhR	pGCC4-gdhR	OK	1929.67	1894.13	0.0268175	0.087109	0.8961	0.9981	no
gene2190	gene2190	NGEG_RS0110280	NZ_AKCG01000005.1:102039-103055	d-gdhR	pGCC4-gdhR	OK	26.0558	49.155	-0.915734	-0.746019	0.28565	0.874583	no
gene2191	gene2191	NGEG_RS0110285	NZ_AKCG01000005.1:102039-103055	d-gdhR	pGCC4-gdhR	OK	38.4654	59.3443	-0.625547	-1.56629	0.0285	0.353675	no
gene2192	gene2192	NGEG_RS0110290	NZ_AKCG01000005.1:103133-103328	d-gdhR	pGCC4-gdhR	OK	38.0376	57.5756	-0.598032	-0.97758	0.1622	0.741348	no
gene2193	gene2193	NGEG_RS15195	NZ_AKCG01000005.1:103452-103675	d-gdhR	pGCC4-gdhR	OK	30.716	35.7962	-0.220816	-0.16956	0.83245	0.9981	no
gene2194	gene2194	NGEG_RS15200	NZ_AKCG01000005.1:103452-103675	d-gdhR	pGCC4-gdhR	OK	43.6516	99.5382	-1.18922	-0.947291	0.1952	0.77422	no
gene2195	gene2195	NGEG_RS0110295	NZ_AKCG01000005.1:103749-104367	d-gdhR	pGCC4-gdhR	OK	28.4976	41.3241	-0.536141	-1.34957	0.06425	0.509073	no
gene2196	gene2196	NGEG_RS0110300	NZ_AKCG01000005.1:104388-106712	d-gdhR	pGCC4-gdhR	OK	26.5885	38.4092	-0.530647	-0.774917	0.2668	0.86492	no
gene2197	gene2197	NGEG_RS0110305	NZ_AKCG01000005.1:104388-106712	d-gdhR	pGCC4-gdhR	OK	85.1957	111.051	-0.382368	-0.989991	0.16455	0.741348	no
gene2198	gene2198	NGEG_RS0110315	NZ_AKCG01000005.1:106998-108441	d-gdhR	pGCC4-gdhR	OK	292.7	344.72	-0.236001	-0.772164	0.27515	0.87329	no
gene2199	gene2199	NGEG_RS0110320	NZ_AKCG01000005.1:108584-109902	d-gdhR	pGCC4-gdhR	OK	272.483	1053.4	-1.95082	-4.77383	5e-05	0.00459259	yes
gene22	gene22	NGEG_RS12240	NZ_AKCG01000001.1:12029-13084	d-gdhR	pGCC4-gdhR	OK	115.161	156.217	-0.439902	-1.33729	0.05885	0.494739	no
gene220	gene220	NGEG_RS0100975	NZ_AKCG01000001.1:176809-177310	d-gdhR	pGCC4-gdhR	OK	510.015	544.028	-0.0931403	-0.283379	0.6804	0.9981	no
gene2200	gene2200	NGEG_RS0110325	NZ_AKCG01000005.1:108584-109902	d-gdhR	pGCC4-gdhR	OK	172.253	728.988	-2.08137	-4.16343	5e-05	0.00459259	yes
gene2201	gene2201	NGEG_RS0110330	NZ_AKCG01000005.1:109903-110635	d-gdhR	pGCC4-gdhR	OK	205.789	784.513	-1.93063	-6.04444	5e-05	0.00459259	yes
gene2202	gene2202	NGEG_RS0110335	NZ_AKCG01000005.1:110747-111602	d-gdhR	pGCC4-gdhR	OK	519.806	1851.57	-1.8327	-6.08962	5e-05	0.00459259	yes
gene2203	gene2203	NGEG_RS0110350	NZ_AKCG01000005.1:111981-112839	d-gdhR	pGCC4-gdhR	OK	132.436	155.978	-0.236053	-0.71145	0.31045	0.905784	no
gene2204	gene2204	NGEG_RS0110355	NZ_AKCG01000005.1:112924-114313	d-gdhR	pGCC4-gdhR	OK	622.923	741.479	-0.251352	-0.843343	0.2286	0.821814	no
gene2205	gene2205	NGEG_RS0110360	NZ_AKCG01000005.1:114313-114538	d-gdhR	pGCC4-gdhR	OK	434.232	562.461	-0.373288	-1.01844	0.1506	0.725219	no
gene2206	gene2206	NGEG_RS13400	NZ_AKCG01000005.1:114645-115708	d-gdhR	pGCC4-gdhR	OK	179.1	253.435	-0.500851	-0.27182	0.7105	0.9981	no
gene2207	gene2207	NGEG_RS15205	NZ_AKCG01000005.1:114645-115708	d-gdhR	pGCC4-gdhR	OK	235.334	385	-0.710151	-0.466901	0.5097	0.99132	no
gene2208	gene2208	NGEG_RS0110365	NZ_AKCG01000005.1:114645-115708	d-gdhR	pGCC4-gdhR	OK	256.377	387.61	-0.596338	-1.78512	0.0123	0.221043	no
gene2209	gene2209	NGEG_RS0110370	NZ_AKCG01000005.1:115873-118576	d-gdhR	pGCC4-gdhR	OK	509.528	450.118	0.178859	0.604225	0.3971	0.952206	no
gene221	gene221	NGEG_RS0100980	NZ_AKCG01000001.1:177325-178021	d-gdhR	pGCC4-gdhR	OK	346.983	377.764	-0.122624	-0.384306	0.5826	0.9981	no
gene2210	gene2210	NGEG_RS0110375	NZ_AKCG01000005.1:118698-119688	d-gdhR	pGCC4-gdhR	OK	1098.02	667.142	0.718833	2.41773	0.0009	0.0474894	yes
gene2211	gene2211	NGEG_RS0110380	NZ_AKCG01000005.1:119741-120071	d-gdhR	pGCC4-gdhR	OK	906.83	610.437	0.570991	1.73541	0.01325	0.22979	no
gene2212	gene2212	NGEG_RS0110385	NZ_AKCG01000005.1:120081-120387	d-gdhR	pGCC4-gdhR	OK	970.632	699.055	0.473518	1.4346	0.043	0.431741	no
gene2214	gene2214	NGEG_RS0110390	NZ_AKCG01000005.1:120749-121181	d-gdhR	pGCC4-gdhR	OK	9144.73	10539.2	-0.204753	-0.620973	0.3826	0.950543	no
gene2215	gene2215	NGEG_RS0110395	NZ_AKCG01000005.1:121193-121771	d-gdhR	pGCC4-gdhR	OK	11126.6	12926	-0.216255	-0.646813	0.35365	0.926137	no
gene2216	gene2216	NGEG_RS15215	NZ_AKCG01000005.1:121193-121771	d-gdhR	pGCC4-gdhR	OK	60.8434	64.0598	-0.0743198	-0.00685554	0.9638	0.9981	no
gene2217	gene2217	NGEG_RS0110400	NZ_AKCG01000005.1:121966-122461	d-gdhR	pGCC4-gdhR	OK	167.196	160.945	0.0549736	0.192653	0.84515	0.9981	no
gene2218	gene2218	NGEG_RS0110405	NZ_AKCG01000005.1:122653-123583	d-gdhR	pGCC4-gdhR	OK	113.065	137.5	-0.282276	-0.835889	0.23615	0.825739	no
gene2219	gene2219	NGEG_RS0110410	NZ_AKCG01000005.1:123711-124461	d-gdhR	pGCC4-gdhR	OK	219.064	212.508	0.0438356	0.133317	0.84675	0.9981	no
gene222	gene222	NGEG_RS12335	NZ_AKCG01000001.1:178054-178485	d-gdhR	pGCC4-gdhR	OK	279.864	298.367	-0.0923589	-0.270052	0.707	0.9981	no
gene2220	gene2220	NGEG_RS0110415	NZ_AKCG01000005.1:124583-125165	d-gdhR	pGCC4-gdhR	OK	1597.34	1656.22	-0.0522175	-0.177517	0.80025	0.9981	no
gene2221	gene2221	NGEG_RS0110420	NZ_AKCG01000005.1:125183-126533	d-gdhR	pGCC4-gdhR	OK	1486.95	1482.89	0.00394164	0.0128637	0.9851	0.9981	no
gene2222	gene2222	NGEG_RS0110425	NZ_AKCG01000005.1:126547-127336	d-gdhR	pGCC4-gdhR	OK	1146.93	1379.01	-0.265867	-0.898624	0.19835	0.77422	no
gene2223	gene2223	NGEG_RS0110430	NZ_AKCG01000005.1:127667-129458	d-gdhR	pGCC4-gdhR	OK	93.4467	124.499	-0.413922	-1.27922	0.0674	0.52235	no
gene2224	gene2224	NGEG_RS0110435	NZ_AKCG01000005.1:129524-130157	d-gdhR	pGCC4-gdhR	OK	134.668	183.15	-0.443617	-1.30351	0.06835	0.524321	no
gene2225	gene2225	NGEG_RS0110440	NZ_AKCG01000005.1:130249-131074	d-gdhR	pGCC4-gdhR	OK	45.2603	62.3861	-0.46298	-1.24257	0.0821	0.570331	no
gene2226	gene2226	NGEG_RS0110445	NZ_AKCG01000005.1:131142-131706	d-gdhR	pGCC4-gdhR	OK	363.746	342.137	0.0883574	0.270073	0.7067	0.9981	no
gene2227	gene2227	NGEG_RS0110450	NZ_AKCG01000005.1:131789-132227	d-gdhR	pGCC4-gdhR	OK	189.532	163.574	0.212499	0.599096	0.39765	0.952206	no
gene2228	gene2228	NGEG_RS0110455	NZ_AKCG01000005.1:132447-134492	d-gdhR	pGCC4-gdhR	OK	386.379	407.204	-0.0757327	-0.0796589	0.9096	0.9981	no
gene2229	gene2229	NGEG_RS0110460	NZ_AKCG01000005.1:132447-134492	d-gdhR	pGCC4-gdhR	OK	190.766	218.587	-0.196399	-0.60458	0.38955	0.951398	no
gene223	gene223	NGEG_RS0100990	NZ_AKCG01000001.1:178659-180336	d-gdhR	pGCC4-gdhR	OK	669.021	624.325	0.0997542	0.338209	0.62345	0.9981	no
gene2230	gene2230	NGEG_RS0110465	NZ_AKCG01000005.1:134618-135560	d-gdhR	pGCC4-gdhR	OK	114.696	137.828	-0.265048	-0.790902	0.259	0.858258	no
gene2231	gene2231	NGEG_RS0110470	NZ_AKCG01000005.1:135568-136625	d-gdhR	pGCC4-gdhR	OK	260.205	250.368	0.055597	0.164096	0.81655	0.9981	no
gene2232	gene2232	NGEG_RS15220	NZ_AKCG01000005.1:135568-136625	d-gdhR	pGCC4-gdhR	OK	270.483	316.098	-0.224833	-0.225918	0.75235	0.9981	no
gene2234	gene2234	NGEG_RS0110485	NZ_AKCG01000005.1:137041-138943	d-gdhR	pGCC4-gdhR	OK	7.98884	7.59605	0.0727353	0.176161	0.80675	0.9981	no
gene2235	gene2235	NGEG_RS0110500	NZ_AKCG01000005.1:139431-140204	d-gdhR	pGCC4-gdhR	OK	1845.91	1483.08	0.315735	1.06274	0.13395	0.694705	no
gene2236	gene2236	NGEG_RS0110505	NZ_AKCG01000005.1:140221-141347	d-gdhR	pGCC4-gdhR	OK	224.102	309.768	-0.467036	-1.38994	0.0488	0.460167	no
gene2237	gene2237	NGEG_RS15225	NZ_AKCG01000005.1:140221-141347	d-gdhR	pGCC4-gdhR	OK	43.3809	61.5347	-0.504341	-0.234685	0.5201	0.9981	no
gene2238	gene2238	NGEG_RS15230	NZ_AKCG01000005.1:140221-141347	d-gdhR	pGCC4-gdhR	OK	289.133	196.712	0.555643	0.359574	0.59025	0.9981	no
gene2239	gene2239	NGEG_RS0110510	NZ_AKCG01000005.1:141522-142413	d-gdhR	pGCC4-gdhR	OK	34726	39459.2	-0.184347	-0.462309	0.50575	0.99132	no
gene224	gene224	NGEG_RS0100995	NZ_AKCG01000001.1:180449-181541	d-gdhR	pGCC4-gdhR	OK	442.415	606.667	-0.455504	-1.50953	0.03445	0.381964	no
gene2240	gene2240	NGEG_RS0110515	NZ_AKCG01000005.1:141522-142413	d-gdhR	pGCC4-gdhR	OK	125.418	105.392	0.250979	0.0607636	0.90425	0.9981	no
gene2241	gene2241	NGEG_RS15235	NZ_AKCG01000005.1:141522-142413	d-gdhR	pGCC4-gdhR	OK	21.8697	8.4588	1.37041	0.124103	0.6002	0.9981	no
gene2242	gene2242	NGEG_RS13410	NZ_AKCG01000005.1:142768-143849	d-gdhR	pGCC4-gdhR	OK	208.849	371.621	-0.831371	-2.08418	0.00355	0.10481	no
gene2243	gene2243	NGEG_RS0110530	NZ_AKCG01000005.1:142768-143849	d-gdhR	pGCC4-gdhR	OK	28.9402	29.0257	-0.00425699	-0.00578632	0.99305	0.9981	no
gene2244	gene2244	NGEG_RS0110535	NZ_AKCG01000005.1:143852-144167	d-gdhR	pGCC4-gdhR	OK	19.3596	21.8403	-0.173949	-0.321199	0.6552	0.9981	no
gene2245	gene2245	NGEG_RS0110540	NZ_AKCG01000005.1:144241-146296	d-gdhR	pGCC4-gdhR	OK	242.101	244.493	-0.0141863	-0.0469995	0.94495	0.9981	no
gene2246	gene2246	NGEG_RS0110545	NZ_AKCG01000005.1:146411-148250	d-gdhR	pGCC4-gdhR	OK	307.361	258.209	0.251397	0.82883	0.23895	0.826667	no
gene2247	gene2247	NGEG_RS13415	NZ_AKCG01000005.1:148284-148473	d-gdhR	pGCC4-gdhR	OK	18.3415	21.0095	-0.195934	-0.249698	0.7281	0.9981	no
gene2248	gene2248	NGEG_RS0110555	NZ_AKCG01000005.1:148522-149047	d-gdhR	pGCC4-gdhR	OK	106.56	93.8747	0.182851	0.495027	0.48645	0.986504	no
gene2249	gene2249	NGEG_RS0110565	NZ_AKCG01000005.1:149329-150655	d-gdhR	pGCC4-gdhR	OK	301.215	287.318	0.0681447	0.221218	0.75575	0.9981	no
gene225	gene225	NGEG_RS0101000	NZ_AKCG01000001.1:181578-183689	d-gdhR	pGCC4-gdhR	OK	248.395	335.82	-0.43505	-0.354318	0.6248	0.9981	no
gene2250	gene2250	NGEG_RS13425	NZ_AKCG01000005.1:150969-152871	d-gdhR	pGCC4-gdhR	OK	25.1791	21.7419	0.211748	0.23449	0.73735	0.9981	no
gene2251	gene2251	NGEG_RS0110580	NZ_AKCG01000005.1:150969-152871	d-gdhR	pGCC4-gdhR	OK	71.1107	79.7425	-0.165282	-0.455307	0.5091	0.99132	no
gene2252	gene2252	NGEG_RS15240	NZ_AKCG01000005.1:153013-153064	d-gdhR	pGCC4-gdhR	NOTEST	0	0	0	0	1	1	no
gene2253	gene2253	NGEG_RS0110585	NZ_AKCG01000005.1:153178-154435	d-gdhR	pGCC4-gdhR	OK	122.983	143.226	-0.219834	-0.694523	0.33025	0.912237	no
gene2254	gene2254	NGEG_RS0110590	NZ_AKCG01000005.1:154506-154836	d-gdhR	pGCC4-gdhR	OK	213.933	251.198	-0.231665	-0.627376	0.3709	0.941486	no
gene2255	gene2255	NGEG_RS0110595	NZ_AKCG01000005.1:154910-156281	d-gdhR	pGCC4-gdhR	OK	222.05	202.32	0.134251	0.430353	0.5483	0.9981	no
gene2256	gene2256	NGEG_RS0110600	NZ_AKCG01000005.1:156335-156566	d-gdhR	pGCC4-gdhR	OK	579.451	433.914	0.417277	1.13537	0.11235	0.660256	no
gene2257	gene2257	NGEG_RS0110605	NZ_AKCG01000005.1:156602-157316	d-gdhR	pGCC4-gdhR	OK	81.3102	69.4447	0.227572	0.623928	0.3694	0.938639	no
gene2258	gene2258	NGEG_RS0110610	NZ_AKCG01000005.1:157374-158376	d-gdhR	pGCC4-gdhR	OK	590.366	576.068	0.0353716	0.117163	0.8678	0.9981	no
gene2259	gene2259	NGEG_RS0110615	NZ_AKCG01000005.1:158469-159318	d-gdhR	pGCC4-gdhR	OK	655.717	642.972	0.0283161	0.0922257	0.89695	0.9981	no
gene226	gene226	NGEG_RS0101005	NZ_AKCG01000001.1:181578-183689	d-gdhR	pGCC4-gdhR	OK	187.431	249.468	-0.412497	-1.28666	0.063	0.506765	no
gene2260	gene2260	NGEG_RS0110620	NZ_AKCG01000005.1:159343-159826	d-gdhR	pGCC4-gdhR	OK	347.091	394.316	-0.184037	-0.555056	0.4385	0.962888	no
gene2261	gene2261	NGEG_RS0110625	NZ_AKCG01000005.1:159909-161478	d-gdhR	pGCC4-gdhR	OK	46.6124	59.8538	-0.360728	-1.10983	0.13745	0.697088	no
gene2262	gene2262	NGEG_RS15245	NZ_AKCG01000005.1:161523-162877	d-gdhR	pGCC4-gdhR	OK	65.4569	72.961	-0.156581	-0.0520811	0.9063	0.9981	no
gene2263	gene2263	NGEG_RS0110630	NZ_AKCG01000005.1:161523-162877	d-gdhR	pGCC4-gdhR	OK	236.551	301.357	-0.349317	-1.09775	0.11365	0.665038	no
gene2264	gene2264	NGEG_RS0110640	NZ_AKCG01000005.1:163230-163743	d-gdhR	pGCC4-gdhR	OK	7844.72	8858.33	-0.175312	-0.531584	0.452	0.970518	no
gene2265	gene2265	NGEG_RS0110645	NZ_AKCG01000005.1:164111-164255	d-gdhR	pGCC4-gdhR	OK	75.4217	54.6489	0.464788	0.569897	0.43095	0.959532	no
gene2266	gene2266	NGEG_RS15250	NZ_AKCG01000005.1:164280-164397	d-gdhR	pGCC4-gdhR	OK	328.817	395.247	-0.265469	-0.374678	0.59475	0.9981	no
gene2267	gene2267	NGEG_RS0110650	NZ_AKCG01000005.1:164557-165994	d-gdhR	pGCC4-gdhR	OK	1306.92	1587.49	-0.280575	-0.744075	0.2824	0.873978	no
gene2268	gene2268	NGEG_RS15255	NZ_AKCG01000005.1:164557-165994	d-gdhR	pGCC4-gdhR	OK	120.572	157.789	-0.388095	-0.137771	0.84995	0.9981	no
gene2269	gene2269	NGEG_RS0110655	NZ_AKCG01000005.1:164557-165994	d-gdhR	pGCC4-gdhR	OK	255.843	193.787	0.400781	0.754681	0.27685	0.87329	no
gene227	gene227	NGEG_RS0101010	NZ_AKCG01000001.1:183750-185046	d-gdhR	pGCC4-gdhR	OK	565.258	726.107	-0.361274	-1.22894	0.0849	0.587532	no
gene2270	gene2270	NGEG_RS0110660	NZ_AKCG01000005.1:166485-167238	d-gdhR	pGCC4-gdhR	OK	90.4948	150.685	-0.735632	-1.62935	0.0222	0.307575	no
gene2271	gene2271	NGEG_RS15260	NZ_AKCG01000005.1:166485-167238	d-gdhR	pGCC4-gdhR	OK	54.7897	45.4097	0.270906	0.307506	0.6657	0.9981	no
gene2272	gene2272	NGEG_RS15265	NZ_AKCG01000005.1:166485-167238	d-gdhR	pGCC4-gdhR	OK	166.91	170.829	-0.0334816	-0.0338981	0.9607	0.9981	no
gene2273	gene2273	NGEG_RS0110665	NZ_AKCG01000005.1:167420-167897	d-gdhR	pGCC4-gdhR	OK	93.9689	139.007	-0.564904	-1.52458	0.03345	0.375928	no
gene2274	gene2274	NGEG_RS15270	NZ_AKCG01000005.1:168063-168261	d-gdhR	pGCC4-gdhR	OK	835.922	991.351	-0.246027	-0.682599	0.33465	0.912237	no
gene2275	gene2275	NGEG_RS0110670	NZ_AKCG01000005.1:168264-168791	d-gdhR	pGCC4-gdhR	OK	4.76892	2.55351	0.901183	0.644546	0.36785	0.935659	no
gene2276	gene2276	NGEG_RS15275	NZ_AKCG01000005.1:168264-168791	d-gdhR	pGCC4-gdhR	OK	39.7793	24.7698	0.68344	1.03738	0.1433	0.714926	no
gene2277	gene2277	NGEG_RS0110685	NZ_AKCG01000006.1:0-340	d-gdhR	pGCC4-gdhR	OK	1.09942	0	#NAME?	#NAME?	0.0009	0.0474894	yes
gene2278	gene2278	NGEG_RS0110695	NZ_AKCG01000006.1:457-685	d-gdhR	pGCC4-gdhR	OK	3.7316	3.54996	0.0719919	0.0577803	0.9053	0.9981	no
gene2279	gene2279	NGEG_RS0110700	NZ_AKCG01000006.1:857-1178	d-gdhR	pGCC4-gdhR	NOTEST	0	0	0	0	1	1	no
gene228	gene228	NGEG_RS13960	NZ_AKCG01000001.1:185051-185234	d-gdhR	pGCC4-gdhR	OK	435.011	562.609	-0.371081	-0.914675	0.18855	0.768026	no
gene2280	gene2280	NGEG_RS13435	NZ_AKCG01000006.1:857-1178	d-gdhR	pGCC4-gdhR	NOTEST	0	0	0	0	1	1	no
gene2281	gene2281	NGEG_RS0110710	NZ_AKCG01000006.1:1266-1452	d-gdhR	pGCC4-gdhR	OK	65.9707	49.1084	0.425856	0.702051	0.31975	0.912237	no
gene2282	gene2282	NGEG_RS0110715	NZ_AKCG01000006.1:1588-2344	d-gdhR	pGCC4-gdhR	OK	111.09	84.0973	0.401603	1.1048	0.1181	0.677582	no
gene2283	gene2283	NGEG_RS0110720	NZ_AKCG01000006.1:2618-3437	d-gdhR	pGCC4-gdhR	OK	53.8503	55.4384	-0.0419315	-0.115251	0.87285	0.9981	no
gene2284	gene2284	NGEG_RS13440	NZ_AKCG01000006.1:3606-3789	d-gdhR	pGCC4-gdhR	OK	2106.49	2456.56	-0.221797	-0.650731	0.3579	0.934004	no
gene2285	gene2285	NGEG_RS0110725	NZ_AKCG01000006.1:3890-4292	d-gdhR	pGCC4-gdhR	OK	2267.95	2473.89	-0.125394	-0.415731	0.55595	0.9981	no
gene2286	gene2286	NGEG_RS0110730	NZ_AKCG01000006.1:4410-5058	d-gdhR	pGCC4-gdhR	OK	3649.18	2964.75	0.299661	0.989513	0.16175	0.741348	no
gene2287	gene2287	NGEG_RS13445	NZ_AKCG01000006.1:5066-5483	d-gdhR	pGCC4-gdhR	OK	1948.16	1616.79	0.268977	0.871082	0.2146	0.805156	no
gene2288	gene2288	NGEG_RS0110745	NZ_AKCG01000006.1:5572-6355	d-gdhR	pGCC4-gdhR	OK	81.6495	50.7293	0.686626	1.84521	0.0109	0.206351	no
gene2289	gene2289	NGEG_RS0110750	NZ_AKCG01000006.1:6543-6738	d-gdhR	pGCC4-gdhR	OK	3.41056	1.96791	0.793347	0.386851	0.47155	0.977796	no
gene229	gene229	NGEG_RS0101015	NZ_AKCG01000001.1:185442-185913	d-gdhR	pGCC4-gdhR	OK	4036.03	5473.15	-0.439433	-1.46169	0.0398	0.411267	no
gene2290	gene2290	NGEG_RS0110755	NZ_AKCG01000006.1:6923-7211	d-gdhR	pGCC4-gdhR	OK	21.5453	17.7978	0.275678	0.472413	0.5019	0.98826	no
gene2291	gene2291	NGEG_RS0110760	NZ_AKCG01000006.1:7363-7797	d-gdhR	pGCC4-gdhR	NOTEST	0	0	0	0	1	1	no
gene2292	gene2292	NGEG_RS13450	NZ_AKCG01000006.1:7363-7797	d-gdhR	pGCC4-gdhR	NOTEST	0	0	0	0	1	1	no
gene2293	gene2293	NGEG_RS0110770	NZ_AKCG01000006.1:7865-8552	d-gdhR	pGCC4-gdhR	NOTEST	0	0	0	0	1	1	no
gene2294	gene2294	NGEG_RS0110775	NZ_AKCG01000006.1:8691-9362	d-gdhR	pGCC4-gdhR	NOTEST	0	0	0	0	1	1	no
gene2295	gene2295	NGEG_RS0110780	NZ_AKCG01000006.1:8691-9362	d-gdhR	pGCC4-gdhR	OK	4.75473	4.69806	0.0172982	0.026002	0.97385	0.9981	no
gene2296	gene2296	NGEG_RS0110785	NZ_AKCG01000006.1:9413-9629	d-gdhR	pGCC4-gdhR	NOTEST	0	0	0	0	1	1	no
gene2297	gene2297	NGEG_RS0110790	NZ_AKCG01000006.1:9739-11868	d-gdhR	pGCC4-gdhR	NOTEST	0	0	0	0	1	1	no
gene2298	gene2298	NGEG_RS0110800	NZ_AKCG01000006.1:9739-11868	d-gdhR	pGCC4-gdhR	OK	44.8125	36.0773	0.312812	0.867581	0.22315	0.812769	no
gene2299	gene2299	NGEG_RS0110805	NZ_AKCG01000006.1:11975-12242	d-gdhR	pGCC4-gdhR	OK	177.807	127.788	0.476561	1.14346	0.1064	0.651536	no
gene23	gene23	NGEG_RS0100110	NZ_AKCG01000001.1:13235-14477	d-gdhR	pGCC4-gdhR	OK	73.0214	86.2664	-0.240479	-0.711064	0.31505	0.909093	no
gene230	gene230	NGEG_RS0101020	NZ_AKCG01000001.1:185998-186196	d-gdhR	pGCC4-gdhR	OK	24.9351	23.6265	0.0777727	0.109991	0.87425	0.9981	no
gene2300	gene2300	NGEG_RS0110810	NZ_AKCG01000006.1:12291-13446	d-gdhR	pGCC4-gdhR	OK	193.867	122.119	0.66678	2.03171	0.0049	0.124	no
gene2301	gene2301	NGEG_RS0110815	NZ_AKCG01000006.1:13535-14582	d-gdhR	pGCC4-gdhR	OK	288.137	234.726	0.295772	0.940346	0.1799	0.757661	no
gene2302	gene2302	NGEG_RS0110820	NZ_AKCG01000006.1:14651-15539	d-gdhR	pGCC4-gdhR	OK	271.435	218.993	0.30972	0.995694	0.1689	0.744	no
gene2303	gene2303	NGEG_RS0110825	NZ_AKCG01000006.1:15555-15846	d-gdhR	pGCC4-gdhR	OK	594.233	356.392	0.737563	2.15217	0.0031	0.0949136	no
gene2304	gene2304	NGEG_RS0110830	NZ_AKCG01000006.1:15996-17052	d-gdhR	pGCC4-gdhR	OK	639.98	369.349	0.793043	2.61207	5e-05	0.00459259	yes
gene2305	gene2305	NGEG_RS0110835	NZ_AKCG01000006.1:17071-18127	d-gdhR	pGCC4-gdhR	OK	192.462	189.203	0.0246381	0.0775935	0.91325	0.9981	no
gene2306	gene2306	NGEG_RS0110840	NZ_AKCG01000006.1:18165-19818	d-gdhR	pGCC4-gdhR	OK	908.57	725.083	0.325453	0.724226	0.30065	0.888839	no
gene2307	gene2307	NGEG_RS0110845	NZ_AKCG01000006.1:18165-19818	d-gdhR	pGCC4-gdhR	OK	566.691	448.921	0.3361	0.620928	0.3745	0.943862	no
gene2308	gene2308	NGEG_RS0110850	NZ_AKCG01000006.1:18165-19818	d-gdhR	pGCC4-gdhR	OK	453.826	419.392	0.11384	0.180679	0.7946	0.9981	no
gene2309	gene2309	NGEG_RS0110855	NZ_AKCG01000006.1:19888-20623	d-gdhR	pGCC4-gdhR	OK	290.352	291.716	-0.0067602	-0.0209498	0.97645	0.9981	no
gene231	gene231	NGEG_RS13965	NZ_AKCG01000001.1:186199-187330	d-gdhR	pGCC4-gdhR	OK	467.498	465.491	0.00620639	0.00749479	0.99225	0.9981	no
gene2311	gene2311	NGEG_RS13455	NZ_AKCG01000006.1:20908-21151	d-gdhR	pGCC4-gdhR	OK	255.887	534.452	-1.06255	-2.81094	0.00015	0.0112727	yes
gene2312	gene2312	NGEG_RS0110865	NZ_AKCG01000006.1:21162-21864	d-gdhR	pGCC4-gdhR	OK	187.007	238.716	-0.352204	-1.05949	0.1323	0.694705	no
gene2313	gene2313	NGEG_RS0110870	NZ_AKCG01000006.1:21866-22676	d-gdhR	pGCC4-gdhR	OK	230.51	246.944	-0.0993539	-0.305691	0.66325	0.9981	no
gene2314	gene2314	NGEG_RS15280	NZ_AKCG01000006.1:22707-22964	d-gdhR	pGCC4-gdhR	OK	45.7301	64.1888	-0.489178	-0.979941	0.16765	0.741348	no
gene2315	gene2315	NGEG_RS0110875	NZ_AKCG01000006.1:22986-24405	d-gdhR	pGCC4-gdhR	OK	740.276	662.3	0.160578	0.552424	0.43275	0.959532	no
gene2316	gene2316	NGEG_RS0110880	NZ_AKCG01000006.1:24553-26109	d-gdhR	pGCC4-gdhR	OK	193.492	163.165	0.245945	0.735913	0.2925	0.882482	no
gene2317	gene2317	NGEG_RS0110885	NZ_AKCG01000006.1:24553-26109	d-gdhR	pGCC4-gdhR	OK	143.226	134.06	0.095409	0.0834781	0.90775	0.9981	no
gene2318	gene2318	NGEG_RS0110890	NZ_AKCG01000006.1:26284-26605	d-gdhR	pGCC4-gdhR	OK	149.58	110.964	0.43082	1.06574	0.133	0.694705	no
gene2319	gene2319	NGEG_RS0110895	NZ_AKCG01000006.1:26611-27745	d-gdhR	pGCC4-gdhR	OK	62.4659	62.3043	0.00373654	0.0105574	0.98745	0.9981	no
gene232	gene232	NGEG_RS0101025	NZ_AKCG01000001.1:186199-187330	d-gdhR	pGCC4-gdhR	OK	349.075	338.993	0.0422815	0.125708	0.85995	0.9981	no
gene2320	gene2320	NGEG_RS0110900	NZ_AKCG01000006.1:27864-28359	d-gdhR	pGCC4-gdhR	OK	127.907	104.698	0.288868	0.781413	0.2791	0.87329	no
gene2321	gene2321	NGEG_RS0110905	NZ_AKCG01000006.1:28630-29032	d-gdhR	pGCC4-gdhR	OK	96.0947	67.133	0.517434	1.45836	0.0943	0.615432	no
gene2322	gene2322	NGEG_RS13460	NZ_AKCG01000006.1:29062-29400	d-gdhR	pGCC4-gdhR	OK	84.7978	70.1106	0.274396	0.527353	0.45065	0.970518	no
gene2323	gene2323	NGEG_RS15285	NZ_AKCG01000006.1:29062-29400	d-gdhR	pGCC4-gdhR	OK	95.7486	71.7807	0.415655	0.511183	0.4798	0.985339	no
gene2324	gene2324	NGEG_RS0110915	NZ_AKCG01000006.1:29435-29981	d-gdhR	pGCC4-gdhR	OK	199.016	140.624	0.501048	1.45401	0.0498	0.462562	no
gene2325	gene2325	NGEG_RS0110920	NZ_AKCG01000006.1:30101-30374	d-gdhR	pGCC4-gdhR	OK	143.537	107.339	0.41925	0.993357	0.1711	0.746389	no
gene2326	gene2326	NGEG_RS0110925	NZ_AKCG01000006.1:30621-30966	d-gdhR	pGCC4-gdhR	OK	85.5086	67.6623	0.337717	0.800607	0.2797	0.87329	no
gene2327	gene2327	NGEG_RS0110930	NZ_AKCG01000006.1:31037-31775	d-gdhR	pGCC4-gdhR	OK	59.2437	52.8314	0.165268	0.43447	0.54715	0.9981	no
gene2328	gene2328	NGEG_RS0110935	NZ_AKCG01000006.1:31905-32283	d-gdhR	pGCC4-gdhR	OK	80.7217	77.4128	0.0603847	0.145293	0.83795	0.9981	no
gene2329	gene2329	NGEG_RS0110940	NZ_AKCG01000006.1:32313-32712	d-gdhR	pGCC4-gdhR	OK	53.8782	53.414	0.012484	0.0286619	0.9699	0.9981	no
gene233	gene233	NGEG_RS0101030	NZ_AKCG01000001.1:187471-190261	d-gdhR	pGCC4-gdhR	OK	656.462	610.865	0.103859	0.342964	0.63025	0.9981	no
gene2330	gene2330	NGEG_RS0110945	NZ_AKCG01000006.1:32717-33395	d-gdhR	pGCC4-gdhR	OK	45.6717	41.9254	0.123474	0.31087	0.65145	0.9981	no
gene2331	gene2331	NGEG_RS0110950	NZ_AKCG01000006.1:33530-35398	d-gdhR	pGCC4-gdhR	OK	86.4442	81.731	0.0808853	0.0911011	0.90845	0.9981	no
gene2332	gene2332	NGEG_RS0110955	NZ_AKCG01000006.1:33530-35398	d-gdhR	pGCC4-gdhR	OK	81.9682	58.9035	0.476712	1.32658	0.0563	0.483986	no
gene2333	gene2333	NGEG_RS0110960	NZ_AKCG01000006.1:35401-36343	d-gdhR	pGCC4-gdhR	OK	21.3053	21.8617	-0.0371943	-0.0937309	0.8967	0.9981	no
gene2334	gene2334	NGEG_RS0110965	NZ_AKCG01000006.1:36461-37592	d-gdhR	pGCC4-gdhR	OK	55.8593	62.8058	-0.169101	-0.492437	0.4948	0.986522	no
gene2335	gene2335	NGEG_RS13470	NZ_AKCG01000006.1:37659-37857	d-gdhR	pGCC4-gdhR	OK	92.1208	128.051	-0.475124	-0.95186	0.17165	0.746389	no
gene2336	gene2336	NGEG_RS0110970	NZ_AKCG01000006.1:37886-39461	d-gdhR	pGCC4-gdhR	OK	164.648	265.076	-0.687021	-2.17749	0.0023	0.0792222	no
gene2337	gene2337	NGEG_RS0110975	NZ_AKCG01000006.1:39511-39694	d-gdhR	pGCC4-gdhR	OK	133.675	123.092	0.118989	0.237393	0.7403	0.9981	no
gene2338	gene2338	NGEG_RS0110980	NZ_AKCG01000006.1:39700-41122	d-gdhR	pGCC4-gdhR	OK	761.898	498.438	0.612184	2.0237	0.0051	0.127758	no
gene2339	gene2339	NGEG_RS0110985	NZ_AKCG01000006.1:41256-41991	d-gdhR	pGCC4-gdhR	OK	704.385	693.987	0.0214537	0.0690498	0.92275	0.9981	no
gene234	gene234	NGEG_RS0101035	NZ_AKCG01000001.1:190849-191641	d-gdhR	pGCC4-gdhR	OK	564.559	662.253	-0.23026	-0.745708	0.2833	0.873978	no
gene2340	gene2340	cysB	NZ_AKCG01000006.1:42103-43054	d-gdhR	pGCC4-gdhR	OK	282.427	218.482	0.370367	1.15237	0.10255	0.639005	no
gene2341	gene2341	NGEG_RS15290	NZ_AKCG01000006.1:43063-43204	d-gdhR	pGCC4-gdhR	OK	37.1351	23.2735	0.674094	0.606301	0.3877	0.951398	no
gene2342	gene2342	NGEG_RS0110995	NZ_AKCG01000006.1:43417-44128	d-gdhR	pGCC4-gdhR	OK	16727.8	14606.5	0.195633	0.435269	0.5311	0.9981	no
gene2343	gene2343	NGEG_RS13475	NZ_AKCG01000006.1:44158-44323	d-gdhR	pGCC4-gdhR	OK	194.701	244.977	-0.331388	-0.663183	0.3469	0.919229	no
gene2344	gene2344	NGEG_RS13480	NZ_AKCG01000006.1:44575-44872	d-gdhR	pGCC4-gdhR	OK	418.248	344.286	0.280752	0.792758	0.26505	0.863763	no
gene2345	gene2345	NGEG_RS0111000	NZ_AKCG01000006.1:44902-46337	d-gdhR	pGCC4-gdhR	OK	251.568	220.287	0.191565	0.483655	0.4963	0.986874	no
gene2346	gene2346	NGEG_RS0111005	NZ_AKCG01000006.1:44902-46337	d-gdhR	pGCC4-gdhR	OK	305.451	263.834	0.211308	0.390708	0.5824	0.9981	no
gene2347	gene2347	NGEG_RS0111010	NZ_AKCG01000006.1:46396-48073	d-gdhR	pGCC4-gdhR	OK	591.69	378.086	0.646129	2.16384	0.0026	0.0859733	no
gene2348	gene2348	NGEG_RS13755	NZ_AKCG01000006.1:48226-49246	d-gdhR	pGCC4-gdhR	OK	215.278	92.9264	1.21204	3.50574	5e-05	0.00459259	yes
gene2349	gene2349	NGEG_RS15295	NZ_AKCG01000006.1:49258-49663	d-gdhR	pGCC4-gdhR	OK	51.3802	38.6879	0.409331	0.907248	0.20485	0.789441	no
gene235	gene235	NGEG_RS13970	NZ_AKCG01000001.1:191655-191739	d-gdhR	pGCC4-gdhR	NOTEST	0	0	0	0	1	1	no
gene2350	gene2350	NGEG_RS13500	NZ_AKCG01000006.1:49666-50628	d-gdhR	pGCC4-gdhR	OK	20.871	19.1034	0.127671	0.306101	0.66025	0.9981	no
gene2351	gene2351	NGEG_RS15300	NZ_AKCG01000006.1:50810-52287	d-gdhR	pGCC4-gdhR	OK	73.9063	45.9913	0.684338	1.78536	0.0104	0.2015	no
gene2352	gene2352	NGEG_RS15305	NZ_AKCG01000006.1:50810-52287	d-gdhR	pGCC4-gdhR	OK	51.8341	37.7022	0.459253	0.555827	0.43425	0.960917	no
gene2353	gene2353	NGEG_RS15310	NZ_AKCG01000006.1:52851-53068	d-gdhR	pGCC4-gdhR	OK	26.6995	27.0284	-0.0176592	-0.0281149	0.97745	0.9981	no
gene2354	gene2354	NGEG_RS13765	NZ_AKCG01000006.1:53080-53723	d-gdhR	pGCC4-gdhR	OK	12.604	11.3513	0.151029	0.309219	0.65975	0.9981	no
gene2355	gene2355	NGEG_RS0111035	NZ_AKCG01000006.1:53862-54430	d-gdhR	pGCC4-gdhR	OK	7.41875	6.89962	0.104659	0.151757	0.82675	0.9981	no
gene2356	gene2356	NGEG_RS15315	NZ_AKCG01000006.1:53862-54430	d-gdhR	pGCC4-gdhR	OK	8.95923	10.6938	-0.255334	-0.161267	0.8272	0.9981	no
gene2357	gene2357	NGEG_RS0111040	NZ_AKCG01000006.1:54551-56060	d-gdhR	pGCC4-gdhR	OK	124.717	112.272	0.151665	0.483178	0.50435	0.989547	no
gene2358	gene2358	NGEG_RS0111045	NZ_AKCG01000006.1:56111-57224	d-gdhR	pGCC4-gdhR	OK	369.132	277.535	0.411466	1.24621	0.08095	0.568508	no
gene2359	gene2359	NGEG_RS0111050	NZ_AKCG01000006.1:57425-58364	d-gdhR	pGCC4-gdhR	OK	327.22	299.004	0.130098	0.412418	0.56875	0.9981	no
gene236	gene236	NGEG_RS13975	NZ_AKCG01000001.1:191785-191890	d-gdhR	pGCC4-gdhR	OK	19.8358	35.5574	-0.842042	-7.70981	0.63795	0.9981	no
gene2360	gene2360	NGEG_RS0111055	NZ_AKCG01000006.1:58439-59321	d-gdhR	pGCC4-gdhR	OK	172.456	229.196	-0.410357	-1.27113	0.07205	0.53845	no
gene2361	gene2361	NGEG_RS0111060	NZ_AKCG01000006.1:59621-59888	d-gdhR	pGCC4-gdhR	OK	14.6793	13.0329	0.171627	0.252001	0.7303	0.9981	no
gene2362	gene2362	NGEG_RS0111065	NZ_AKCG01000006.1:59944-60226	d-gdhR	pGCC4-gdhR	OK	522.232	346.164	0.593233	1.67362	0.0185	0.288838	no
gene2363	gene2363	NGEG_RS0111070	NZ_AKCG01000006.1:60285-61056	d-gdhR	pGCC4-gdhR	OK	455.297	413.516	0.138866	0.438672	0.52775	0.9981	no
gene2364	gene2364	NGEG_RS13520	NZ_AKCG01000006.1:61095-61242	d-gdhR	pGCC4-gdhR	OK	74.0271	53.5459	0.467278	0.623485	0.38455	0.951398	no
gene2365	gene2365	NGEG_RS0111080	NZ_AKCG01000006.1:61329-62007	d-gdhR	pGCC4-gdhR	OK	326.42	217.962	0.582649	1.82825	0.01135	0.209422	no
gene2366	gene2366	NGEG_RS15320	NZ_AKCG01000006.1:62126-62345	d-gdhR	pGCC4-gdhR	OK	12.364	26.9368	-1.12344	-1.60459	0.03045	0.366583	no
gene2367	gene2367	NGEG_RS15325	NZ_AKCG01000006.1:62489-63117	d-gdhR	pGCC4-gdhR	OK	42.4829	78.3091	-0.8823	-1.02833	0.1599	0.741348	no
gene2368	gene2368	NGEG_RS15330	NZ_AKCG01000006.1:62489-63117	d-gdhR	pGCC4-gdhR	OK	80.69	169.61	-1.07176	-1.96	0.00605	0.141547	no
gene2369	gene2369	NGEG_RS0111090	NZ_AKCG01000006.1:62489-63117	d-gdhR	pGCC4-gdhR	NOTEST	0	0	0	0	1	1	no
gene237	gene237	NGEG_RS13980	NZ_AKCG01000001.1:191958-192195	d-gdhR	pGCC4-gdhR	OK	31.2008	20.4845	0.607047	1.00444	0.1604	0.741348	no
gene2370	gene2370	NGEG_RS15335	NZ_AKCG01000006.1:63246-64179	d-gdhR	pGCC4-gdhR	NOTEST	0	0	0	0	1	1	no
gene2371	gene2371	NGEG_RS0111095	NZ_AKCG01000006.1:63246-64179	d-gdhR	pGCC4-gdhR	OK	1980.47	2377.5	-0.263605	-0.884239	0.2152	0.805158	no
gene2372	gene2372	NGEG_RS0111105	NZ_AKCG01000006.1:64448-68054	d-gdhR	pGCC4-gdhR	OK	224.231	247.302	-0.141289	-0.489135	0.48665	0.986504	no
gene2373	gene2373	NGEG_RS0111110	NZ_AKCG01000006.1:68086-68233	d-gdhR	pGCC4-gdhR	OK	84.5256	159.001	-0.911574	-1.40586	0.05415	0.4712	no
gene2374	gene2374	NGEG_RS0111115	NZ_AKCG01000006.1:68305-69832	d-gdhR	pGCC4-gdhR	OK	276.345	253.95	0.121926	0.382487	0.59405	0.9981	no
gene2375	gene2375	NGEG_RS0111120	NZ_AKCG01000006.1:70319-70640	d-gdhR	pGCC4-gdhR	OK	734.596	506.058	0.537649	1.59876	0.0241	0.326601	no
gene2376	gene2376	NGEG_RS0111125	NZ_AKCG01000006.1:70653-72150	d-gdhR	pGCC4-gdhR	OK	403.076	325.267	0.309428	1.02163	0.1473	0.716282	no
gene2377	gene2377	NGEG_RS0111130	NZ_AKCG01000006.1:72249-73119	d-gdhR	pGCC4-gdhR	OK	307.298	312.813	-0.0256581	-0.0810693	0.90855	0.9981	no
gene2378	gene2378	NGEG_RS0111135	NZ_AKCG01000006.1:73121-73766	d-gdhR	pGCC4-gdhR	OK	592.905	534.317	0.150105	0.47381	0.50915	0.99132	no
gene2379	gene2379	NGEG_RS0111140	NZ_AKCG01000006.1:73798-74620	d-gdhR	pGCC4-gdhR	OK	391.782	316.964	0.305731	0.96517	0.1703	0.746389	no
gene238	gene238	NGEG_RS13985	NZ_AKCG01000001.1:192201-192330	d-gdhR	pGCC4-gdhR	OK	104.132	81.8702	0.34701	0.38814	0.59755	0.9981	no
gene2382	gene2382	NGEG_RS0111155	NZ_AKCG01000006.1:75060-76308	d-gdhR	pGCC4-gdhR	OK	53.199	39.5139	0.429036	1.20091	0.0919	0.608549	no
gene2383	gene2383	NGEG_RS0111160	NZ_AKCG01000006.1:76586-77995	d-gdhR	pGCC4-gdhR	OK	1084.63	877.08	0.306421	0.568515	0.42635	0.959532	no
gene2384	gene2384	NGEG_RS0111165	NZ_AKCG01000006.1:76586-77995	d-gdhR	pGCC4-gdhR	OK	877.887	753.327	0.220758	0.623951	0.37785	0.94941	no
gene2385	gene2385	NGEG_RS0111170	NZ_AKCG01000006.1:78021-78285	d-gdhR	pGCC4-gdhR	OK	783.945	753.608	0.0569392	0.167508	0.813	0.9981	no
gene2386	gene2386	NGEG_RS0111175	NZ_AKCG01000006.1:78345-80091	d-gdhR	pGCC4-gdhR	OK	841.414	755.979	0.15447	0.51878	0.4563	0.970518	no
gene2387	gene2387	NGEG_RS0111180	NZ_AKCG01000006.1:80115-81594	d-gdhR	pGCC4-gdhR	OK	324.794	346.205	-0.0921053	-0.310312	0.66525	0.9981	no
gene2388	gene2388	NGEG_RS0111185	NZ_AKCG01000006.1:81616-83263	d-gdhR	pGCC4-gdhR	OK	137.637	132.418	0.0557692	0.173763	0.8089	0.9981	no
gene2389	gene2389	NGEG_RS0111190	NZ_AKCG01000006.1:83387-84925	d-gdhR	pGCC4-gdhR	OK	369.776	343.973	0.104357	0.334756	0.6312	0.9981	no
gene239	gene239	NGEG_RS0101045	NZ_AKCG01000001.1:192465-192960	d-gdhR	pGCC4-gdhR	OK	332.209	312.972	0.0860572	0.256783	0.7153	0.9981	no
gene2390	gene2390	NGEG_RS13535	NZ_AKCG01000006.1:83387-84925	d-gdhR	pGCC4-gdhR	OK	236.62	250.517	-0.0823421	-0.0400758	0.9257	0.9981	no
gene2391	gene2391	NGEG_RS0111200	NZ_AKCG01000006.1:85169-86252	d-gdhR	pGCC4-gdhR	OK	280.9	243.167	0.208111	0.655882	0.3475	0.919229	no
gene2392	gene2392	NGEG_RS0111205	NZ_AKCG01000006.1:86376-86757	d-gdhR	pGCC4-gdhR	OK	268.943	266.957	0.0106939	0.0303985	0.96695	0.9981	no
gene2393	gene2393	NGEG_RS0111210	NZ_AKCG01000006.1:86841-89629	d-gdhR	pGCC4-gdhR	OK	274.993	282.598	-0.0393566	-0.0958102	0.89285	0.9981	no
gene2394	gene2394	NGEG_RS15340	NZ_AKCG01000006.1:86841-89629	d-gdhR	pGCC4-gdhR	OK	307.606	289.306	0.0884842	0.0495371	0.94355	0.9981	no
gene2395	gene2395	NGEG_RS0111215	NZ_AKCG01000006.1:86841-89629	d-gdhR	pGCC4-gdhR	OK	278.06	257.899	0.10859	0.244478	0.72805	0.9981	no
gene2396	gene2396	NGEG_RS0111220	NZ_AKCG01000006.1:89632-90700	d-gdhR	pGCC4-gdhR	OK	396.284	402.256	-0.0215778	-0.0687803	0.9229	0.9981	no
gene2397	gene2397	NGEG_RS0111225	NZ_AKCG01000006.1:90857-92264	d-gdhR	pGCC4-gdhR	OK	513.875	357.246	0.5245	1.76437	0.01455	0.245469	no
gene2398	gene2398	NGEG_RS0111230	NZ_AKCG01000006.1:92375-94008	d-gdhR	pGCC4-gdhR	OK	376.377	312.245	0.269501	0.670297	0.33955	0.918303	no
gene2399	gene2399	NGEG_RS0111235	NZ_AKCG01000006.1:92375-94008	d-gdhR	pGCC4-gdhR	OK	354.019	318.265	0.1536	0.318223	0.65115	0.9981	no
gene24	gene24	NGEG_RS0100115	NZ_AKCG01000001.1:14624-15353	d-gdhR	pGCC4-gdhR	OK	168.87	213.197	-0.336276	-1.00342	0.15785	0.741348	no
gene240	gene240	NGEG_RS0101050	NZ_AKCG01000001.1:192989-193958	d-gdhR	pGCC4-gdhR	OK	156.272	191.706	-0.294837	-0.906965	0.1962	0.77422	no
gene2400	gene2400	NGEG_RS0111240	NZ_AKCG01000006.1:94093-95338	d-gdhR	pGCC4-gdhR	OK	685.798	577.25	0.248587	0.833845	0.2365	0.825739	no
gene2401	gene2401	NGEG_RS0111245	NZ_AKCG01000006.1:95456-96768	d-gdhR	pGCC4-gdhR	OK	2077.76	1739.39	0.256447	0.828267	0.23705	0.825739	no
gene2402	gene2402	NGEG_RS15345	NZ_AKCG01000006.1:95456-96768	d-gdhR	pGCC4-gdhR	OK	775.039	687.305	0.173319	0.0663384	0.8365	0.9981	no
gene2403	gene2403	NGEG_RS0111250	NZ_AKCG01000006.1:96770-98081	d-gdhR	pGCC4-gdhR	OK	369.713	324.148	0.189752	0.609712	0.3886	0.951398	no
gene2404	gene2404	NGEG_RS0111255	NZ_AKCG01000006.1:98697-99576	d-gdhR	pGCC4-gdhR	OK	13.1545	10.3708	0.343025	0.709738	0.31845	0.912051	no
gene2405	gene2405	NGEG_RS0111265	NZ_AKCG01000006.1:99660-100809	d-gdhR	pGCC4-gdhR	OK	26.2231	19.1044	0.456934	1.09932	0.1187	0.677582	no
gene2406	gene2406	NGEG_RS0111270	NZ_AKCG01000006.1:100960-101749	d-gdhR	pGCC4-gdhR	OK	10.5229	8.25207	0.350707	0.699602	0.34625	0.919229	no
gene2407	gene2407	NGEG_RS15350	NZ_AKCG01000006.1:101825-104431	d-gdhR	pGCC4-gdhR	OK	10.8073	7.95272	0.442486	0.505293	0.46945	0.976812	no
gene2408	gene2408	NGEG_RS13545	NZ_AKCG01000006.1:101825-104431	d-gdhR	pGCC4-gdhR	OK	11.6583	9.18483	0.344031	0.788149	0.26575	0.864425	no
gene2409	gene2409	NGEG_RS15355	NZ_AKCG01000006.1:104980-106143	d-gdhR	pGCC4-gdhR	OK	13.8602	12.5246	0.146179	0.213419	0.75855	0.9981	no
gene241	gene241	NGEG_RS0101055	NZ_AKCG01000001.1:194068-194648	d-gdhR	pGCC4-gdhR	OK	6.83378	12.7799	-0.903122	-1.38593	0.0536	0.4712	no
gene2410	gene2410	NGEG_RS15360	NZ_AKCG01000006.1:104980-106143	d-gdhR	pGCC4-gdhR	OK	13.4927	12.4716	0.113526	0.194844	0.78125	0.9981	no
gene2411	gene2411	NGEG_RS0111285	NZ_AKCG01000006.1:106145-106397	d-gdhR	pGCC4-gdhR	OK	4.39887	4.83696	-0.13697	-0.144249	0.83135	0.9981	no
gene2412	gene2412	NGEG_RS0111290	NZ_AKCG01000006.1:106454-107654	d-gdhR	pGCC4-gdhR	OK	16.5749	21.2117	-0.355857	-0.884805	0.2108	0.803816	no
gene2413	gene2413	NGEG_RS0111295	NZ_AKCG01000006.1:107680-108385	d-gdhR	pGCC4-gdhR	OK	396.341	343.53	0.206307	0.644443	0.36085	0.934004	no
gene2414	gene2414	NGEG_RS0111305	NZ_AKCG01000006.1:108546-110731	d-gdhR	pGCC4-gdhR	OK	755.528	723.92	0.0616563	0.127573	0.85625	0.9981	no
gene2415	gene2415	NGEG_RS15365	NZ_AKCG01000006.1:108546-110731	d-gdhR	pGCC4-gdhR	OK	851.297	740.246	0.201657	0.174875	0.81155	0.9981	no
gene2416	gene2416	NGEG_RS0111310	NZ_AKCG01000006.1:108546-110731	d-gdhR	pGCC4-gdhR	OK	281.899	236.876	0.251044	0.264068	0.71145	0.9981	no
gene2417	gene2417	NGEG_RS0111315	NZ_AKCG01000006.1:108546-110731	d-gdhR	pGCC4-gdhR	OK	218.13	211.08	0.0473924	0.0984691	0.88495	0.9981	no
gene2418	gene2418	NGEG_RS0111320	NZ_AKCG01000006.1:110788-112558	d-gdhR	pGCC4-gdhR	OK	129.331	149.277	-0.206918	-0.362591	0.60585	0.9981	no
gene2419	gene2419	NGEG_RS0111325	NZ_AKCG01000006.1:110788-112558	d-gdhR	pGCC4-gdhR	OK	371.301	347.023	0.0975577	0.26409	0.70815	0.9981	no
gene242	gene242	NGEG_RS13990	NZ_AKCG01000001.1:194068-194648	d-gdhR	pGCC4-gdhR	OK	19.876	21.1945	-0.0926602	-0.0995805	0.8895	0.9981	no
gene2420	gene2420	NGEG_RS15370	NZ_AKCG01000007.1:0-694	d-gdhR	pGCC4-gdhR	OK	2.85858	2.50782	0.188868	0.265633	0.71045	0.9981	no
gene2421	gene2421	NGEG_RS0111335	NZ_AKCG01000007.1:831-1254	d-gdhR	pGCC4-gdhR	OK	49.6273	35.7344	0.47382	1.06337	0.14685	0.716282	no
gene2422	gene2422	NGEG_RS13565	NZ_AKCG01000007.1:1259-2903	d-gdhR	pGCC4-gdhR	OK	108.407	71.0853	0.608839	1.89823	0.01115	0.208842	no
gene2423	gene2423	NGEG_RS0111345	NZ_AKCG01000007.1:2916-3246	d-gdhR	pGCC4-gdhR	OK	99.1089	48.9551	1.01755	2.28967	0.0016	0.0669206	no
gene2424	gene2424	NGEG_RS13570	NZ_AKCG01000007.1:3284-3893	d-gdhR	pGCC4-gdhR	OK	135.637	66.5844	1.02649	2.88614	0.00015	0.0112727	yes
gene2425	gene2425	NGEG_RS13575	NZ_AKCG01000007.1:4261-4408	d-gdhR	pGCC4-gdhR	OK	38.8151	28.1508	0.463443	0.467321	0.49365	0.986504	no
gene2426	gene2426	NGEG_RS15375	NZ_AKCG01000007.1:4523-4640	d-gdhR	pGCC4-gdhR	OK	121.154	133.766	-0.142865	-0.141892	0.8461	0.9981	no
gene2427	gene2427	NGEG_RS0111350	NZ_AKCG01000007.1:4784-5234	d-gdhR	pGCC4-gdhR	OK	173.456	119.422	0.538503	1.45545	0.0395	0.409874	no
gene2428	gene2428	NGEG_RS0111355	NZ_AKCG01000007.1:5321-5621	d-gdhR	pGCC4-gdhR	NOTEST	0	0	0	0	1	1	no
gene2429	gene2429	NGEG_RS15380	NZ_AKCG01000007.1:5818-5938	d-gdhR	pGCC4-gdhR	NOTEST	0	0	0	0	1	1	no
gene243	gene243	NGEG_RS0101060	NZ_AKCG01000001.1:194723-195383	d-gdhR	pGCC4-gdhR	OK	161.455	160.845	0.00545599	0.0162441	0.98165	0.9981	no
gene2435	gene2435	NGEG_RS15385	NZ_AKCG01000007.1:11299-11600	d-gdhR	pGCC4-gdhR	OK	3295.16	5135.79	-0.640241	-2.08372	0.0034	0.102829	no
gene2436	gene2436	NGEG_RS15390	NZ_AKCG01000007.1:11682-12514	d-gdhR	pGCC4-gdhR	OK	242.034	180.302	0.424795	1.22644	0.0916	0.608549	no
gene2437	gene2437	NGEG_RS15395	NZ_AKCG01000007.1:12801-12963	d-gdhR	pGCC4-gdhR	OK	992.705	841.479	0.238438	0.591359	0.402	0.952206	no
gene2438	gene2438	NGEG_RS0111390	NZ_AKCG01000007.1:12982-13652	d-gdhR	pGCC4-gdhR	OK	36.4663	24.8674	0.552311	1.29201	0.06335	0.506765	no
gene2439	gene2439	NGEG_RS0111395	NZ_AKCG01000007.1:13727-14066	d-gdhR	pGCC4-gdhR	OK	480.297	382.996	0.326598	0.963516	0.17315	0.746803	no
gene244	gene244	NGEG_RS0101065	NZ_AKCG01000001.1:195530-195758	d-gdhR	pGCC4-gdhR	OK	40.8425	54.9548	-0.428175	-0.798084	0.25815	0.858258	no
gene2440	gene2440	NGEG_RS0111400	NZ_AKCG01000007.1:14217-18174	d-gdhR	pGCC4-gdhR	OK	91.4105	80.8156	0.177726	0.564747	0.42035	0.955516	no
gene2441	gene2441	NGEG_RS0111405	NZ_AKCG01000007.1:18244-19456	d-gdhR	pGCC4-gdhR	OK	43.4513	41.5554	0.0643641	0.176646	0.80395	0.9981	no
gene2442	gene2442	NGEG_RS0111410	NZ_AKCG01000007.1:19529-19841	d-gdhR	pGCC4-gdhR	OK	51.2706	40.4057	0.343575	0.697404	0.32795	0.912237	no
gene2443	gene2443	NGEG_RS0111420	NZ_AKCG01000007.1:20072-20825	d-gdhR	pGCC4-gdhR	OK	115.439	79.8493	0.531783	1.62564	0.03	0.362927	no
gene2444	gene2444	NGEG_RS0111425	NZ_AKCG01000007.1:21058-22513	d-gdhR	pGCC4-gdhR	OK	174.128	285.273	-0.712191	-2.2576	0.00165	0.0669206	no
gene2445	gene2445	NGEG_RS0111430	NZ_AKCG01000007.1:22598-23507	d-gdhR	pGCC4-gdhR	OK	135.596	172.261	-0.345287	-1.03415	0.14955	0.722288	no
gene2446	gene2446	NGEG_RS15400	NZ_AKCG01000007.1:23542-24420	d-gdhR	pGCC4-gdhR	OK	13.399	11.8089	0.182243	0.0607951	0.88325	0.9981	no
gene2447	gene2447	NGEG_RS0111435	NZ_AKCG01000007.1:23542-24420	d-gdhR	pGCC4-gdhR	OK	220.7	129.114	0.773443	2.27323	0.0014	0.0653818	no
gene2448	gene2448	NGEG_RS0111440	NZ_AKCG01000007.1:24438-25838	d-gdhR	pGCC4-gdhR	OK	95.1403	62.7131	0.601289	0.333168	0.6285	0.9981	no
gene2449	gene2449	NGEG_RS15405	NZ_AKCG01000007.1:24438-25838	d-gdhR	pGCC4-gdhR	OK	27.4542	26.2906	0.0624775	0.0166865	0.9609	0.9981	no
gene245	gene245	NGEG_RS0101070	NZ_AKCG01000001.1:195824-196247	d-gdhR	pGCC4-gdhR	OK	40.562	39.4565	0.0398634	0.0895366	0.8996	0.9981	no
gene2450	gene2450	NGEG_RS0111445	NZ_AKCG01000007.1:24438-25838	d-gdhR	pGCC4-gdhR	OK	216.015	152.482	0.502496	0.732695	0.2941	0.883012	no
gene2451	gene2451	NGEG_RS0111450	NZ_AKCG01000007.1:24438-25838	d-gdhR	pGCC4-gdhR	OK	232.866	152.76	0.608234	1.50099	0.0335	0.375928	no
gene2452	gene2452	NGEG_RS0111455	NZ_AKCG01000007.1:25904-27125	d-gdhR	pGCC4-gdhR	OK	138.599	124.232	0.157877	0.492688	0.4948	0.986522	no
gene2453	gene2453	NGEG_RS0111460	NZ_AKCG01000007.1:27184-28594	d-gdhR	pGCC4-gdhR	OK	91.708	97.4719	-0.0879397	-0.265157	0.70465	0.9981	no
gene2454	gene2454	NGEG_RS0111465	NZ_AKCG01000007.1:28781-30173	d-gdhR	pGCC4-gdhR	OK	100.468	103.413	-0.0416789	-0.128722	0.85785	0.9981	no
gene2455	gene2455	NGEG_RS0111470	NZ_AKCG01000007.1:30534-31221	d-gdhR	pGCC4-gdhR	OK	156.744	124.533	0.331881	1.00303	0.19935	0.776119	no
gene2456	gene2456	NGEG_RS15410	NZ_AKCG01000007.1:31451-31652	d-gdhR	pGCC4-gdhR	OK	288.41	234.844	0.296417	0.718618	0.3496	0.919229	no
gene2457	gene2457	NGEG_RS0111475	NZ_AKCG01000007.1:31907-33482	d-gdhR	pGCC4-gdhR	OK	77.2449	76.0071	0.0233042	0.0694615	0.91865	0.9981	no
gene2458	gene2458	NGEG_RS0111480	NZ_AKCG01000007.1:33547-36778	d-gdhR	pGCC4-gdhR	OK	49.3323	56.0551	-0.184312	-0.586451	0.41465	0.955516	no
gene2459	gene2459	NGEG_RS0111485	NZ_AKCG01000007.1:36897-37860	d-gdhR	pGCC4-gdhR	OK	28.9143	29.5706	-0.0323774	-0.080993	0.90935	0.9981	no
gene246	gene246	NGEG_RS0101075	NZ_AKCG01000001.1:196316-197247	d-gdhR	pGCC4-gdhR	OK	33.6573	37.338	-0.149723	-0.169602	0.81295	0.9981	no
gene2460	gene2460	NGEG_RS13585	NZ_AKCG01000007.1:37939-38169	d-gdhR	pGCC4-gdhR	OK	59.2468	64.1641	-0.11503	-0.22252	0.75825	0.9981	no
gene2461	gene2461	NGEG_RS13590	NZ_AKCG01000007.1:38205-38316	d-gdhR	pGCC4-gdhR	OK	149.676	146.648	0.0294778	0.02615	0.92215	0.9981	no
gene2462	gene2462	NGEG_RS15415	NZ_AKCG01000007.1:38459-39105	d-gdhR	pGCC4-gdhR	OK	63.9892	138.867	-1.11781	-0.365955	0.6387	0.9981	no
gene2463	gene2463	NGEG_RS0111495	NZ_AKCG01000007.1:38459-39105	d-gdhR	pGCC4-gdhR	OK	28.0527	27.9751	0.00399918	0.00757936	0.9943	0.9981	no
gene2464	gene2464	NGEG_RS15420	NZ_AKCG01000007.1:38459-39105	d-gdhR	pGCC4-gdhR	OK	57.9267	49.628	0.223073	0.266533	0.69965	0.9981	no
gene2465	gene2465	NGEG_RS0111500	NZ_AKCG01000007.1:39188-40217	d-gdhR	pGCC4-gdhR	OK	188.591	171.452	0.137459	0.422061	0.55285	0.9981	no
gene2466	gene2466	NGEG_RS0111505	NZ_AKCG01000007.1:40280-40871	d-gdhR	pGCC4-gdhR	OK	221.747	198.51	0.159707	0.469852	0.5005	0.986874	no
gene2467	gene2467	NGEG_RS0111510	NZ_AKCG01000007.1:41263-43558	d-gdhR	pGCC4-gdhR	OK	17.864	18.0513	-0.01505	-0.0424261	0.95555	0.9981	no
gene2468	gene2468	NGEG_RS15425	NZ_AKCG01000007.1:43664-43886	d-gdhR	pGCC4-gdhR	OK	419.334	448.95	-0.098454	-0.259761	0.71715	0.9981	no
gene2469	gene2469	NGEG_RS15430	NZ_AKCG01000007.1:43897-44095	d-gdhR	pGCC4-gdhR	OK	306.94	334.512	-0.124101	-0.294175	0.6821	0.9981	no
gene247	gene247	NGEG_RS12345	NZ_AKCG01000001.1:196316-197247	d-gdhR	pGCC4-gdhR	OK	58.2612	57.1998	0.026524	0.0665342	0.92255	0.9981	no
gene2470	gene2470	NGEG_RS0111515	NZ_AKCG01000007.1:44097-44877	d-gdhR	pGCC4-gdhR	OK	491.789	431.434	0.1889	0.596002	0.3984	0.952206	no
gene2471	gene2471	NGEG_RS0111520	NZ_AKCG01000007.1:45030-47883	d-gdhR	pGCC4-gdhR	OK	177.989	203.127	-0.190593	-0.634288	0.37185	0.942349	no
gene2472	gene2472	NGEG_RS0111525	NZ_AKCG01000007.1:47893-50016	d-gdhR	pGCC4-gdhR	OK	220.293	210.957	0.0624726	0.220638	0.7772	0.9981	no
gene2473	gene2473	NGEG_RS15435	NZ_AKCG01000007.1:47893-50016	d-gdhR	pGCC4-gdhR	OK	67.0367	65.7262	0.0284821	0.0099779	0.9117	0.9981	no
gene2474	gene2474	NGEG_RS0111530	NZ_AKCG01000007.1:50191-50362	d-gdhR	pGCC4-gdhR	OK	198.874	224.645	-0.175787	-0.359433	0.61555	0.9981	no
gene2475	gene2475	NGEG_RS0111535	NZ_AKCG01000007.1:50376-51046	d-gdhR	pGCC4-gdhR	OK	14.3342	12.7434	0.169715	0.346905	0.6206	0.9981	no
gene2476	gene2476	pyrG	NZ_AKCG01000007.1:51171-52806	d-gdhR	pGCC4-gdhR	OK	591.255	693.147	-0.229381	-0.792214	0.2647	0.863763	no
gene2477	gene2477	NGEG_RS0111550	NZ_AKCG01000007.1:52917-54588	d-gdhR	pGCC4-gdhR	OK	131.715	153.209	-0.218081	-0.68473	0.3314	0.912237	no
gene2478	gene2478	NGEG_RS0111555	NZ_AKCG01000007.1:54658-55762	d-gdhR	pGCC4-gdhR	OK	289.431	277.186	0.0623658	0.196591	0.78505	0.9981	no
gene2479	gene2479	NGEG_RS0111560	NZ_AKCG01000007.1:55886-56360	d-gdhR	pGCC4-gdhR	OK	1762.23	798.702	1.14167	3.45626	5e-05	0.00459259	yes
gene248	gene248	NGEG_RS13995	NZ_AKCG01000001.1:197602-197758	d-gdhR	pGCC4-gdhR	OK	166.115	151.442	0.133415	0.236958	0.74325	0.9981	no
gene2480	gene2480	NGEG_RS0111565	NZ_AKCG01000007.1:56491-56875	d-gdhR	pGCC4-gdhR	OK	375.307	393.289	-0.0675175	-0.198035	0.7789	0.9981	no
gene2481	gene2481	NGEG_RS0111570	NZ_AKCG01000007.1:57033-57993	d-gdhR	pGCC4-gdhR	OK	255.492	268.513	-0.071717	-0.226556	0.74965	0.9981	no
gene2482	gene2482	NGEG_RS0111575	NZ_AKCG01000007.1:58081-59803	d-gdhR	pGCC4-gdhR	OK	509.391	512.777	-0.00955802	-0.0327099	0.96405	0.9981	no
gene2483	gene2483	NGEG_RS0111580	NZ_AKCG01000007.1:59881-60655	d-gdhR	pGCC4-gdhR	OK	267.357	264.605	0.0149291	0.0462409	0.94685	0.9981	no
gene2484	gene2484	NGEG_RS0111585	NZ_AKCG01000007.1:60697-61600	d-gdhR	pGCC4-gdhR	OK	84.9581	96.5	-0.183778	-0.519295	0.4591	0.972304	no
gene2485	gene2485	NGEG_RS0111590	NZ_AKCG01000007.1:61748-62537	d-gdhR	pGCC4-gdhR	OK	262.89	284.003	-0.111446	-0.337372	0.6217	0.9981	no
gene2486	gene2486	NGEG_RS15440	NZ_AKCG01000007.1:61748-62537	d-gdhR	pGCC4-gdhR	OK	1730.18	3244.28	-0.906976	-0.338325	0.72575	0.9981	no
gene2487	gene2487	NGEG_RS0111595	NZ_AKCG01000007.1:62985-63408	d-gdhR	pGCC4-gdhR	OK	312.385	345.396	-0.144924	-0.42854	0.5447	0.9981	no
gene2488	gene2488	NGEG_RS0111600	NZ_AKCG01000007.1:63525-64197	d-gdhR	pGCC4-gdhR	OK	228.399	225.109	0.0209345	0.0639899	0.9325	0.9981	no
gene2489	gene2489	NGEG_RS0111605	NZ_AKCG01000007.1:64212-64839	d-gdhR	pGCC4-gdhR	OK	313.802	305.228	0.0399659	0.122546	0.8606	0.9981	no
gene249	gene249	NGEG_RS0101085	NZ_AKCG01000001.1:197898-201333	d-gdhR	pGCC4-gdhR	OK	199.535	198.851	0.00495519	0.0168248	0.98045	0.9981	no
gene2490	gene2490	NGEG_RS0111610	NZ_AKCG01000007.1:64945-65764	d-gdhR	pGCC4-gdhR	OK	3172.85	2382.87	0.413078	1.34964	0.05245	0.469588	no
gene2491	gene2491	NGEG_RS0111615	NZ_AKCG01000007.1:66023-66464	d-gdhR	pGCC4-gdhR	OK	455.474	466.074	-0.03319	-0.100799	0.8852	0.9981	no
gene2492	gene2492	NGEG_RS0111620	NZ_AKCG01000007.1:66526-67933	d-gdhR	pGCC4-gdhR	OK	1050.87	995.041	0.0787547	0.264548	0.7078	0.9981	no
gene2493	gene2493	NGEG_RS0111625	NZ_AKCG01000007.1:68106-70289	d-gdhR	pGCC4-gdhR	OK	315.505	214.225	0.558533	1.34341	0.05605	0.483986	no
gene2494	gene2494	NGEG_RS0111630	NZ_AKCG01000007.1:68106-70289	d-gdhR	pGCC4-gdhR	OK	246.639	211.669	0.220592	0.481632	0.489	0.986504	no
gene2495	gene2495	NGEG_RS0111635	NZ_AKCG01000007.1:70603-73189	d-gdhR	pGCC4-gdhR	OK	1397.47	1166.65	0.260445	0.763841	0.27995	0.87329	no
gene2496	gene2496	NGEG_RS0111640	NZ_AKCG01000007.1:73330-74326	d-gdhR	pGCC4-gdhR	OK	203.883	233.117	-0.193313	-0.604506	0.3933	0.952206	no
gene2497	gene2497	NGEG_RS0111645	NZ_AKCG01000007.1:74444-75458	d-gdhR	pGCC4-gdhR	OK	1338.43	1012.22	0.403026	1.36533	0.05125	0.465568	no
gene2498	gene2498	NGEG_RS0111650	NZ_AKCG01000007.1:75537-75831	d-gdhR	pGCC4-gdhR	OK	535.525	410.494	0.383591	1.10009	0.1235	0.682414	no
gene2499	gene2499	NGEG_RS0111655	NZ_AKCG01000007.1:75897-76389	d-gdhR	pGCC4-gdhR	OK	442.313	331.686	0.41525	1.25042	0.07215	0.53845	no
gene25	gene25	NGEG_RS0100120	NZ_AKCG01000001.1:15389-17011	d-gdhR	pGCC4-gdhR	OK	240.801	284.757	-0.241888	-0.660102	0.3492	0.919229	no
gene250	gene250	NGEG_RS14000	NZ_AKCG01000001.1:201656-201854	d-gdhR	pGCC4-gdhR	OK	3.92687	0.653838	2.58637	1.71057	0.2574	0.858258	no
gene2500	gene2500	NGEG_RS0111660	NZ_AKCG01000007.1:76399-78127	d-gdhR	pGCC4-gdhR	OK	781.647	492.99	0.66496	2.24626	0.0017	0.0669206	no
gene2502	gene2502	NGEG_RS0111670	NZ_AKCG01000007.1:79190-79844	d-gdhR	pGCC4-gdhR	OK	1446.44	918.825	0.65464	2.12222	0.003	0.093	no
gene2503	gene2503	NGEG_RS0111675	NZ_AKCG01000007.1:79922-80588	d-gdhR	pGCC4-gdhR	OK	881.038	540.218	0.705662	2.22524	0.0019	0.0692941	no
gene2504	gene2504	NGEG_RS0111680	NZ_AKCG01000007.1:80679-82853	d-gdhR	pGCC4-gdhR	OK	451.679	323.012	0.48371	1.0559	0.14385	0.714926	no
gene2505	gene2505	NGEG_RS0111685	NZ_AKCG01000007.1:80679-82853	d-gdhR	pGCC4-gdhR	OK	289.316	258.285	0.163682	0.414988	0.55435	0.9981	no
gene2506	gene2506	NGEG_RS0111690	NZ_AKCG01000007.1:82898-83978	d-gdhR	pGCC4-gdhR	OK	200.016	182.794	0.129896	0.407309	0.56075	0.9981	no
gene2507	gene2507	NGEG_RS0111695	NZ_AKCG01000007.1:84171-84906	d-gdhR	pGCC4-gdhR	OK	505.088	445.685	0.180512	0.582276	0.41885	0.955516	no
gene2508	gene2508	NGEG_RS0111700	NZ_AKCG01000007.1:84981-85851	d-gdhR	pGCC4-gdhR	OK	279.746	253.464	0.142333	0.445218	0.5278	0.9981	no
gene2509	gene2509	NGEG_RS0111705	NZ_AKCG01000007.1:86085-86517	d-gdhR	pGCC4-gdhR	OK	44.7541	46.4421	-0.0534113	-0.122379	0.86645	0.9981	no
gene251	gene251	NGEG_RS0101095	NZ_AKCG01000001.1:201865-202280	d-gdhR	pGCC4-gdhR	OK	278.794	364.304	-0.385944	-0.862463	0.2246	0.812769	no
gene2510	gene2510	NGEG_RS0111710	NZ_AKCG01000007.1:86527-87382	d-gdhR	pGCC4-gdhR	OK	128.772	162.212	-0.333063	-0.986905	0.1583	0.741348	no
gene2511	gene2511	NGEG_RS0111715	NZ_AKCG01000007.1:87432-88485	d-gdhR	pGCC4-gdhR	OK	300.525	426.367	-0.504609	-1.61013	0.02315	0.318956	no
gene2517	gene2517	NGEG_RS0111745	NZ_AKCG01000007.1:89235-89799	d-gdhR	pGCC4-gdhR	OK	292.281	287.736	0.0226107	0.0660283	0.92775	0.9981	no
gene2518	gene2518	NGEG_RS0111750	NZ_AKCG01000007.1:89904-90327	d-gdhR	pGCC4-gdhR	OK	171.703	139.719	0.297389	0.795207	0.26215	0.862244	no
gene2519	gene2519	NGEG_RS0111760	NZ_AKCG01000007.1:90505-90841	d-gdhR	pGCC4-gdhR	OK	5187	3278.39	0.661914	2.18803	0.0017	0.0669206	no
gene252	gene252	NGEG_RS0101100	NZ_AKCG01000001.1:201865-202280	d-gdhR	pGCC4-gdhR	OK	208.113	275.641	-0.40542	-0.6498	0.3568	0.932417	no
gene2520	gene2520	NGEG_RS0111765	NZ_AKCG01000007.1:90969-91875	d-gdhR	pGCC4-gdhR	OK	424.963	289.268	0.554932	1.74131	0.0148	0.245536	no
gene2521	gene2521	NGEG_RS0111770	NZ_AKCG01000007.1:91936-92515	d-gdhR	pGCC4-gdhR	OK	961.106	1052.19	-0.130622	-0.422576	0.54135	0.9981	no
gene2522	gene2522	NGEG_RS0111775	NZ_AKCG01000007.1:92572-93475	d-gdhR	pGCC4-gdhR	OK	237.015	240.739	-0.0224913	-0.0695794	0.91905	0.9981	no
gene2523	gene2523	NGEG_RS0111780	NZ_AKCG01000007.1:93515-94646	d-gdhR	pGCC4-gdhR	OK	361.751	374.279	-0.0491165	-0.156759	0.8225	0.9981	no
gene2524	gene2524	NGEG_RS0111785	NZ_AKCG01000007.1:94849-97474	d-gdhR	pGCC4-gdhR	OK	540.111	527.584	0.0338562	0.113881	0.86935	0.9981	no
gene2525	gene2525	NGEG_RS13600	NZ_AKCG01000007.1:97535-97790	d-gdhR	pGCC4-gdhR	OK	57.8428	57.8564	-0.000339842	-0.000670363	0.98875	0.9981	no
gene2526	gene2526	NGEG_RS0111790	NZ_AKCG01000007.1:98260-98930	d-gdhR	pGCC4-gdhR	OK	73.9198	71.9195	0.0395777	0.10644	0.88165	0.9981	no
gene2527	gene2527	NGEG_RS13610	NZ_AKCG01000007.1:99746-99890	d-gdhR	pGCC4-gdhR	OK	56.5649	74.6246	-0.399744	-0.516421	0.463	0.974766	no
gene2528	gene2528	gpmA	NZ_AKCG01000007.1:99906-100590	d-gdhR	pGCC4-gdhR	OK	520.59	455.334	0.193223	0.609241	0.38845	0.951398	no
gene2529	gene2529	NGEG_RS0111805	NZ_AKCG01000007.1:100738-103042	d-gdhR	pGCC4-gdhR	OK	144.479	189.155	-0.388706	-1.24891	0.07665	0.55655	no
gene253	gene253	NGEG_RS0101105	NZ_AKCG01000001.1:202321-203411	d-gdhR	pGCC4-gdhR	OK	604.229	569.629	0.0850719	0.125636	0.85535	0.9981	no
gene2530	gene2530	NGEG_RS0111810	NZ_AKCG01000007.1:103061-104780	d-gdhR	pGCC4-gdhR	OK	47.8959	70.7168	-0.562149	-1.6938	0.02005	0.290535	no
gene2531	gene2531	NGEG_RS0111815	NZ_AKCG01000007.1:104879-105632	d-gdhR	pGCC4-gdhR	OK	52.4332	88.5125	-0.755401	-2.0879	0.0035	0.104578	no
gene2532	gene2532	NGEG_RS15445	NZ_AKCG01000007.1:105809-106010	d-gdhR	pGCC4-gdhR	OK	65.2516	83.7668	-0.360365	-0.679532	0.33825	0.91779	no
gene2533	gene2533	NGEG_RS0111820	NZ_AKCG01000007.1:106175-107138	d-gdhR	pGCC4-gdhR	OK	13.6362	13.9918	-0.0371403	-0.0826913	0.90185	0.9981	no
gene2534	gene2534	NGEG_RS0111825	NZ_AKCG01000007.1:107647-108007	d-gdhR	pGCC4-gdhR	NOTEST	0	0	0	0	1	1	no
gene2535	gene2535	NGEG_RS0111830	NZ_AKCG01000007.1:108127-109213	d-gdhR	pGCC4-gdhR	NOTEST	0	0	0	0	1	1	no
gene2536	gene2536	NGEG_RS15450	NZ_AKCG01000007.1:109222-109513	d-gdhR	pGCC4-gdhR	NOTEST	0	0	0	0	1	1	no
gene2537	gene2537	NGEG_RS0111835	NZ_AKCG01000007.1:109520-110984	d-gdhR	pGCC4-gdhR	NOTEST	0	0	0	0	1	1	no
gene2538	gene2538	NGEG_RS0111840	NZ_AKCG01000007.1:111021-111339	d-gdhR	pGCC4-gdhR	NOTEST	0	0	0	0	1	1	no
gene2539	gene2539	NGEG_RS0111845	NZ_AKCG01000008.1:123-402	d-gdhR	pGCC4-gdhR	NOTEST	0	0	0	0	1	1	no
gene254	gene254	NGEG_RS0101110	NZ_AKCG01000001.1:202321-203411	d-gdhR	pGCC4-gdhR	OK	325.879	336.397	-0.0458272	-0.127959	0.85235	0.9981	no
gene2540	gene2540	NGEG_RS0111850	NZ_AKCG01000008.1:408-693	d-gdhR	pGCC4-gdhR	OK	38.7201	34.8189	0.153211	0.291344	0.67985	0.9981	no
gene2541	gene2541	NGEG_RS0111855	NZ_AKCG01000008.1:700-898	d-gdhR	pGCC4-gdhR	OK	38.5953	27.5152	0.488195	0.742641	0.2966	0.886205	no
gene2542	gene2542	NGEG_RS0111860	NZ_AKCG01000008.1:902-2275	d-gdhR	pGCC4-gdhR	OK	68.944	48.6842	0.501971	0.867435	0.21435	0.805156	no
gene2543	gene2543	NGEG_RS0111865	NZ_AKCG01000008.1:902-2275	d-gdhR	pGCC4-gdhR	OK	19.6029	11.1585	0.812926	1.48086	0.03575	0.387162	no
gene2544	gene2544	NGEG_RS0111875	NZ_AKCG01000008.1:3253-3658	d-gdhR	pGCC4-gdhR	OK	153.726	118.701	0.373031	0.987988	0.1607	0.741348	no
gene2545	gene2545	NGEG_RS0111880	NZ_AKCG01000008.1:3697-4879	d-gdhR	pGCC4-gdhR	OK	149.548	105.512	0.503211	1.51817	0.0308	0.369005	no
gene2546	gene2546	NGEG_RS0111885	NZ_AKCG01000008.1:4981-7093	d-gdhR	pGCC4-gdhR	OK	124.11	162.582	-0.389549	-1.22916	0.0815	0.569352	no
gene2547	gene2547	NGEG_RS0111890	NZ_AKCG01000008.1:7609-8788	d-gdhR	pGCC4-gdhR	OK	209.032	170.815	0.291287	0.804762	0.23665	0.825739	no
gene2548	gene2548	NGEG_RS0111895	NZ_AKCG01000008.1:8965-9721	d-gdhR	pGCC4-gdhR	OK	92.2664	89.4471	0.0447704	0.126633	0.8576	0.9981	no
gene2549	gene2549	NGEG_RS15455	NZ_AKCG01000008.1:10158-11255	d-gdhR	pGCC4-gdhR	NOTEST	0	0	0	0	1	1	no
gene255	gene255	NGEG_RS0101115	NZ_AKCG01000001.1:203462-204755	d-gdhR	pGCC4-gdhR	OK	120.917	122.891	-0.0233708	-0.0715185	0.9216	0.9981	no
gene2550	gene2550	NGEG_RS0111900	NZ_AKCG01000008.1:10158-11255	d-gdhR	pGCC4-gdhR	OK	4526.6	5672.4	-0.325532	-0.942086	0.1854	0.763774	no
gene2551	gene2551	NGEG_RS15460	NZ_AKCG01000008.1:10158-11255	d-gdhR	pGCC4-gdhR	OK	752.91	988.303	-0.392476	-0.134392	0.85495	0.9981	no
gene2552	gene2552	NGEG_RS0111905	NZ_AKCG01000008.1:11272-11830	d-gdhR	pGCC4-gdhR	OK	346.217	336.574	0.0407503	0.123485	0.86205	0.9981	no
gene2553	gene2553	NGEG_RS0111910	NZ_AKCG01000008.1:11904-13539	d-gdhR	pGCC4-gdhR	OK	540.854	548.664	-0.0206832	-0.0695121	0.91865	0.9981	no
gene2554	gene2554	NGEG_RS0111915	NZ_AKCG01000008.1:13601-13919	d-gdhR	pGCC4-gdhR	OK	151.884	104.532	0.539027	1.35314	0.05725	0.489586	no
gene2555	gene2555	NGEG_RS0111920	NZ_AKCG01000008.1:13939-15046	d-gdhR	pGCC4-gdhR	OK	311.692	197.255	0.660063	2.06798	0.00435	0.114766	no
gene2556	gene2556	NGEG_RS0111925	NZ_AKCG01000008.1:15411-15843	d-gdhR	pGCC4-gdhR	OK	402.662	537.031	-0.415434	-1.26274	0.07165	0.53845	no
gene2557	gene2557	nusA	NZ_AKCG01000008.1:15870-17373	d-gdhR	pGCC4-gdhR	OK	671.728	791.196	-0.236158	-0.804697	0.2537	0.854859	no
gene2558	gene2558	NGEG_RS0111935	NZ_AKCG01000008.1:17384-20216	d-gdhR	pGCC4-gdhR	OK	821.714	894.885	-0.123066	-0.390863	0.57575	0.9981	no
gene2559	gene2559	NGEG_RS0111940	NZ_AKCG01000008.1:20375-21716	d-gdhR	pGCC4-gdhR	OK	47.5901	53.7701	-0.176142	-0.517052	0.47995	0.985339	no
gene256	gene256	NGEG_RS0101120	NZ_AKCG01000001.1:204810-206721	d-gdhR	pGCC4-gdhR	OK	54.8268	46.585	0.235017	0.701494	0.31755	0.912051	no
gene2560	gene2560	NGEG_RS0111945	NZ_AKCG01000008.1:21789-23130	d-gdhR	pGCC4-gdhR	OK	44.1964	47.3245	-0.0986568	-0.275523	0.69365	0.9981	no
gene2561	gene2561	NGEG_RS0111950	NZ_AKCG01000008.1:23272-23899	d-gdhR	pGCC4-gdhR	OK	171.879	87.1624	0.979613	2.73579	0.0002	0.0141714	yes
gene2562	gene2562	NGEG_RS0111955	NZ_AKCG01000008.1:23963-25382	d-gdhR	pGCC4-gdhR	OK	75.4007	54.8778	0.458355	1.33635	0.06265	0.506765	no
gene2563	gene2563	NGEG_RS0111960	NZ_AKCG01000008.1:25708-26437	d-gdhR	pGCC4-gdhR	OK	850.069	1010.79	-0.249827	-0.829727	0.23825	0.826378	no
gene2564	gene2564	NGEG_RS0111965	NZ_AKCG01000008.1:26495-27160	d-gdhR	pGCC4-gdhR	OK	306.402	200.268	0.613491	1.73818	0.0128	0.226743	no
gene2565	gene2565	NGEG_RS0111970	NZ_AKCG01000008.1:26495-27160	d-gdhR	pGCC4-gdhR	OK	203.036	93.5458	1.11799	0.798182	0.22315	0.812769	no
gene2566	gene2566	NGEG_RS13620	NZ_AKCG01000008.1:27435-27705	d-gdhR	pGCC4-gdhR	OK	21.8938	22.0571	-0.0107176	-0.0181884	0.9779	0.9981	no
gene2567	gene2567	NGEG_RS0111980	NZ_AKCG01000008.1:28005-28470	d-gdhR	pGCC4-gdhR	OK	899.698	922.645	-0.0363347	-0.114251	0.86945	0.9981	no
gene2568	gene2568	NGEG_RS0111985	NZ_AKCG01000008.1:28691-29750	d-gdhR	pGCC4-gdhR	OK	496.774	563.399	-0.181567	-0.591421	0.4019	0.952206	no
gene2569	gene2569	NGEG_RS13625	NZ_AKCG01000008.1:30037-30280	d-gdhR	pGCC4-gdhR	OK	183.486	207.252	-0.175719	-0.427226	0.54385	0.9981	no
gene257	gene257	NGEG_RS0101125	NZ_AKCG01000001.1:206768-207944	d-gdhR	pGCC4-gdhR	OK	140.735	104.827	0.42497	1.27779	0.07005	0.534535	no
gene2570	gene2570	NGEG_RS0111990	NZ_AKCG01000008.1:30291-31647	d-gdhR	pGCC4-gdhR	OK	458.671	441.329	0.0556043	0.183992	0.79855	0.9981	no
gene2571	gene2571	NGEG_RS0111995	NZ_AKCG01000008.1:31661-31934	d-gdhR	pGCC4-gdhR	OK	489.69	386.552	0.341206	0.943452	0.1834	0.762838	no
gene2572	gene2572	NGEG_RS0112000	NZ_AKCG01000008.1:32058-32796	d-gdhR	pGCC4-gdhR	OK	182.98	156.997	0.220948	0.660916	0.3568	0.932417	no
gene2573	gene2573	NGEG_RS0112005	NZ_AKCG01000008.1:32933-33845	d-gdhR	pGCC4-gdhR	OK	177.584	166.509	0.0928949	0.278241	0.68835	0.9981	no
gene2574	gene2574	NGEG_RS0112010	NZ_AKCG01000008.1:33976-34384	d-gdhR	pGCC4-gdhR	OK	19.2989	15.3001	0.33498	0.639684	0.36045	0.934004	no
gene2575	gene2575	NGEG_RS0112015	NZ_AKCG01000008.1:34446-34650	d-gdhR	pGCC4-gdhR	OK	37.8709	28.016	0.434838	0.678678	0.36505	0.935347	no
gene2576	gene2576	NGEG_RS0112020	NZ_AKCG01000008.1:34773-35443	d-gdhR	pGCC4-gdhR	OK	19.7656	17.3778	0.185743	0.401234	0.563	0.9981	no
gene2577	gene2577	NGEG_RS0112025	NZ_AKCG01000008.1:35716-36275	d-gdhR	pGCC4-gdhR	OK	124.844	125.672	-0.00954148	-0.0201015	0.97665	0.9981	no
gene2578	gene2578	NGEG_RS15465	NZ_AKCG01000008.1:35716-36275	d-gdhR	pGCC4-gdhR	OK	159.775	170.722	-0.095602	-0.159437	0.8257	0.9981	no
gene2579	gene2579	NGEG_RS0112035	NZ_AKCG01000009.1:8-341	d-gdhR	pGCC4-gdhR	NOTEST	0.146799	0.216878	-0.563046	0	1	1	no
gene258	gene258	NGEG_RS0101130	NZ_AKCG01000001.1:208074-210481	d-gdhR	pGCC4-gdhR	OK	91.5294	81.7071	0.163774	0.349773	0.6163	0.9981	no
gene2580	gene2580	NGEG_RS0112045	NZ_AKCG01000009.1:458-686	d-gdhR	pGCC4-gdhR	OK	1.38054	2.40979	-0.803668	-0.432837	0.52715	0.9981	no
gene2581	gene2581	NGEG_RS0112050	NZ_AKCG01000009.1:858-1179	d-gdhR	pGCC4-gdhR	NOTEST	0	0	0	0	1	1	no
gene2582	gene2582	NGEG_RS13630	NZ_AKCG01000009.1:858-1179	d-gdhR	pGCC4-gdhR	NOTEST	0	0	0	0	1	1	no
gene2583	gene2583	NGEG_RS15470	NZ_AKCG01000009.1:1258-1447	d-gdhR	pGCC4-gdhR	OK	53.516	29.1117	0.87837	1.33468	0.0674	0.52235	no
gene2584	gene2584	NGEG_RS0112060	NZ_AKCG01000009.1:1703-2306	d-gdhR	pGCC4-gdhR	OK	193.194	153.95	0.327594	0.964282	0.18015	0.757661	no
gene2585	gene2585	NGEG_RS0112070	NZ_AKCG01000009.1:2465-3005	d-gdhR	pGCC4-gdhR	OK	1083.37	594.623	0.865485	2.70755	0.00025	0.0172222	yes
gene2586	gene2586	NGEG_RS0112075	NZ_AKCG01000009.1:3005-3365	d-gdhR	pGCC4-gdhR	OK	732.798	481.286	0.606521	1.79173	0.01335	0.229917	no
gene2587	gene2587	NGEG_RS0112080	NZ_AKCG01000009.1:3381-3600	d-gdhR	pGCC4-gdhR	OK	348.337	218.777	0.671024	1.64524	0.01925	0.288838	no
gene2588	gene2588	NGEG_RS0112085	NZ_AKCG01000009.1:4257-4545	d-gdhR	pGCC4-gdhR	NOTEST	0	0	0	0	1	1	no
gene2589	gene2589	NGEG_RS0112090	NZ_AKCG01000009.1:4697-5131	d-gdhR	pGCC4-gdhR	NOTEST	0	0	0	0	1	1	no
gene259	gene259	NGEG_RS0101135	NZ_AKCG01000001.1:208074-210481	d-gdhR	pGCC4-gdhR	OK	114.273	112.845	0.0181466	0.0413955	0.95265	0.9981	no
gene2590	gene2590	NGEG_RS13635	NZ_AKCG01000009.1:4697-5131	d-gdhR	pGCC4-gdhR	NOTEST	0	0	0	0	1	1	no
gene2591	gene2591	NGEG_RS0112100	NZ_AKCG01000009.1:5199-5886	d-gdhR	pGCC4-gdhR	NOTEST	0	0	0	0	1	1	no
gene2592	gene2592	NGEG_RS0112105	NZ_AKCG01000009.1:6025-6696	d-gdhR	pGCC4-gdhR	NOTEST	0	0	0	0	1	1	no
gene2593	gene2593	NGEG_RS0112110	NZ_AKCG01000009.1:6025-6696	d-gdhR	pGCC4-gdhR	OK	1.56034	0.74518	1.0662	1.05484	0.09545	0.617094	no
gene2594	gene2594	NGEG_RS0112115	NZ_AKCG01000009.1:6747-6963	d-gdhR	pGCC4-gdhR	NOTEST	0	0	0	0	1	1	no
gene2595	gene2595	NGEG_RS0112120	NZ_AKCG01000009.1:7073-8467	d-gdhR	pGCC4-gdhR	NOTEST	0	0	0	0	1	1	no
gene2596	gene2596	NGEG_RS13640	NZ_AKCG01000009.1:7073-8467	d-gdhR	pGCC4-gdhR	OK	44.3874	71.8478	-0.694794	-1.65099	0.0185	0.288838	no
gene2597	gene2597	NGEG_RS0112135	NZ_AKCG01000009.1:8492-8687	d-gdhR	pGCC4-gdhR	OK	606.292	655.195	-0.111911	-0.294811	0.679	0.9981	no
gene2599	gene2599	NGEG_RS0112145	NZ_AKCG01000009.1:8977-10238	d-gdhR	pGCC4-gdhR	OK	478.967	476.597	0.00715694	0.0171266	0.98095	0.9981	no
gene26	gene26	NGEG_RS13805	NZ_AKCG01000001.1:15389-17011	d-gdhR	pGCC4-gdhR	OK	117.878	118.398	-0.00635364	-0.0043009	0.99535	0.9981	no
gene260	gene260	NGEG_RS12350	NZ_AKCG01000001.1:210494-212976	d-gdhR	pGCC4-gdhR	OK	142.003	144.836	-0.0284966	-0.0656295	0.92765	0.9981	no
gene2600	gene2600	NGEG_RS0112150	NZ_AKCG01000009.1:8977-10238	d-gdhR	pGCC4-gdhR	OK	409.864	442.038	-0.109026	-0.238658	0.72825	0.9981	no
gene2601	gene2601	NGEG_RS0112160	NZ_AKCG01000009.1:10590-11553	d-gdhR	pGCC4-gdhR	OK	70.9214	71.5667	-0.0130676	-0.0367877	0.95865	0.9981	no
gene2602	gene2602	NGEG_RS0112165	NZ_AKCG01000009.1:12186-12546	d-gdhR	pGCC4-gdhR	NOTEST	0	0	0	0	1	1	no
gene2603	gene2603	NGEG_RS0112170	NZ_AKCG01000009.1:12666-13752	d-gdhR	pGCC4-gdhR	NOTEST	0	0	0	0	1	1	no
gene2604	gene2604	NGEG_RS13650	NZ_AKCG01000009.1:13761-14052	d-gdhR	pGCC4-gdhR	NOTEST	0	0	0	0	1	1	no
gene2605	gene2605	NGEG_RS0112175	NZ_AKCG01000009.1:14059-15523	d-gdhR	pGCC4-gdhR	NOTEST	0	0	0	0	1	1	no
gene2606	gene2606	NGEG_RS0112180	NZ_AKCG01000009.1:15560-15878	d-gdhR	pGCC4-gdhR	NOTEST	0	0	0	0	1	1	no
gene2607	gene2607	NGEG_RS0112185	NZ_AKCG01000010.1:0-300	d-gdhR	pGCC4-gdhR	NOTEST	0	0	0	0	1	1	no
gene2608	gene2608	NGEG_RS15475	NZ_AKCG01000010.1:497-617	d-gdhR	pGCC4-gdhR	NOTEST	0	0	0	0	1	1	no
gene261	gene261	NGEG_RS0101150	NZ_AKCG01000001.1:210494-212976	d-gdhR	pGCC4-gdhR	OK	100.808	109.732	-0.122373	-0.26941	0.69935	0.9981	no
gene2614	gene2614	NGEG_RS0112215	NZ_AKCG01000011.1:0-1080	d-gdhR	pGCC4-gdhR	NOTEST	0	0	0	0	1	1	no
gene2615	gene2615	NGEG_RS15480	NZ_AKCG01000011.1:1089-1380	d-gdhR	pGCC4-gdhR	NOTEST	0	0	0	0	1	1	no
gene2616	gene2616	NGEG_RS15485	NZ_AKCG01000011.1:1387-2851	d-gdhR	pGCC4-gdhR	NOTEST	0	0	0	0	1	1	no
gene2617	gene2617	NGEG_RS0112225	NZ_AKCG01000011.1:2888-3206	d-gdhR	pGCC4-gdhR	NOTEST	0	0	0	0	1	1	no
gene2618	gene2618	NGEG_RS0112230	NZ_AKCG01000011.1:3333-3612	d-gdhR	pGCC4-gdhR	NOTEST	0	0	0	0	1	1	no
gene2619	gene2619	NGEG_RS0112235	NZ_AKCG01000011.1:3618-3837	d-gdhR	pGCC4-gdhR	NOTEST	0	0	0	0	1	1	no
gene262	gene262	NGEG_RS0101155	NZ_AKCG01000001.1:213170-214280	d-gdhR	pGCC4-gdhR	OK	120.073	153.264	-0.352116	-1.11566	0.12715	0.688173	no
gene263	gene263	NGEG_RS0101160	NZ_AKCG01000001.1:214311-214776	d-gdhR	pGCC4-gdhR	OK	94.6	134.069	-0.503065	-1.42044	0.0529	0.470222	no
gene264	gene264	NGEG_RS0101165	NZ_AKCG01000001.1:214805-215648	d-gdhR	pGCC4-gdhR	OK	250.683	276.532	-0.141577	-0.445364	0.5255	0.9981	no
gene265	gene265	NGEG_RS14005	NZ_AKCG01000001.1:216047-216346	d-gdhR	pGCC4-gdhR	NOTEST	0	0	0	0	1	1	no
gene266	gene266	NGEG_RS0101170	NZ_AKCG01000001.1:216047-216346	d-gdhR	pGCC4-gdhR	OK	274.805	294.611	-0.100407	-0.256011	0.71725	0.9981	no
gene267	gene267	NGEG_RS0101175	NZ_AKCG01000001.1:216386-218058	d-gdhR	pGCC4-gdhR	OK	301.514	314.498	-0.0608233	-0.180072	0.80425	0.9981	no
gene268	gene268	NGEG_RS14010	NZ_AKCG01000001.1:216386-218058	d-gdhR	pGCC4-gdhR	OK	259.311	285.167	-0.137125	-0.07075	0.92025	0.9981	no
gene269	gene269	NGEG_RS0101180	NZ_AKCG01000001.1:216386-218058	d-gdhR	pGCC4-gdhR	OK	165.388	167.273	-0.0163437	-0.0207975	0.97675	0.9981	no
gene27	gene27	NGEG_RS0100125	NZ_AKCG01000001.1:15389-17011	d-gdhR	pGCC4-gdhR	OK	138.236	117.784	0.230988	0.325078	0.6382	0.9981	no
gene270	gene270	NGEG_RS0101185	NZ_AKCG01000001.1:218944-219154	d-gdhR	pGCC4-gdhR	OK	159.315	180.182	-0.177575	-0.394993	0.57705	0.9981	no
gene271	gene271	NGEG_RS0101195	NZ_AKCG01000001.1:219328-221524	d-gdhR	pGCC4-gdhR	OK	2907.65	3639.74	-0.323985	-0.772812	0.2729	0.87329	no
gene272	gene272	NGEG_RS0101200	NZ_AKCG01000001.1:221542-222088	d-gdhR	pGCC4-gdhR	OK	2505.37	3125.4	-0.319016	-1.07922	0.1229	0.682414	no
gene273	gene273	NGEG_RS0101205	NZ_AKCG01000001.1:222105-222753	d-gdhR	pGCC4-gdhR	OK	2527.14	2910.29	-0.203656	-0.680616	0.33625	0.913498	no
gene274	gene274	NGEG_RS0101210	NZ_AKCG01000001.1:222753-223353	d-gdhR	pGCC4-gdhR	OK	2186.26	2348.55	-0.103305	-0.349421	0.6186	0.9981	no
gene275	gene275	NGEG_RS0101215	NZ_AKCG01000001.1:223355-224471	d-gdhR	pGCC4-gdhR	OK	2752.66	3035	-0.14087	-0.429154	0.5394	0.9981	no
gene276	gene276	NGEG_RS0101220	NZ_AKCG01000001.1:224622-227019	d-gdhR	pGCC4-gdhR	OK	249.54	174.159	0.518867	1.68552	0.0175	0.278205	no
gene277	gene277	NGEG_RS0101225	NZ_AKCG01000001.1:227139-227769	d-gdhR	pGCC4-gdhR	OK	877.488	551.022	0.671271	2.05401	0.00365	0.105471	no
gene278	gene278	NGEG_RS0101230	NZ_AKCG01000001.1:227975-228599	d-gdhR	pGCC4-gdhR	OK	1294.1	1021.23	0.341646	1.12018	0.1085	0.653246	no
gene279	gene279	NGEG_RS0101235	NZ_AKCG01000001.1:228674-232009	d-gdhR	pGCC4-gdhR	OK	456.046	379.895	0.263578	0.159067	0.82365	0.9981	no
gene28	gene28	NGEG_RS0100130	NZ_AKCG01000001.1:17030-18416	d-gdhR	pGCC4-gdhR	OK	131.561	107.676	0.289028	0.885194	0.20435	0.789389	no
gene280	gene280	NGEG_RS0101240	NZ_AKCG01000001.1:228674-232009	d-gdhR	pGCC4-gdhR	OK	262.107	231.587	0.178606	0.477566	0.4951	0.986522	no
gene281	gene281	NGEG_RS0101245	NZ_AKCG01000001.1:228674-232009	d-gdhR	pGCC4-gdhR	OK	244.911	246.072	-0.00682361	-0.0132095	0.98585	0.9981	no
gene282	gene282	NGEG_RS0101250	NZ_AKCG01000001.1:232124-233189	d-gdhR	pGCC4-gdhR	OK	114.433	138.424	-0.274592	-0.828886	0.24125	0.82982	no
gene283	gene283	NGEG_RS0101255	NZ_AKCG01000001.1:233233-234127	d-gdhR	pGCC4-gdhR	OK	109.374	115.417	-0.077587	-0.232987	0.74055	0.9981	no
gene284	gene284	NGEG_RS0101260	NZ_AKCG01000001.1:234472-235642	d-gdhR	pGCC4-gdhR	OK	446.44	518.713	-0.21647	-0.722912	0.31345	0.908126	no
gene285	gene285	NGEG_RS0101265	NZ_AKCG01000001.1:235706-237116	d-gdhR	pGCC4-gdhR	OK	338.796	336.879	0.008188	0.0269613	0.97	0.9981	no
gene286	gene286	NGEG_RS0101270	NZ_AKCG01000001.1:237280-238201	d-gdhR	pGCC4-gdhR	OK	2006.22	1890.09	0.0860259	0.290754	0.6775	0.9981	no
gene287	gene287	NGEG_RS12360	NZ_AKCG01000001.1:237280-238201	d-gdhR	pGCC4-gdhR	OK	72.7019	66.2853	0.133304	0.0265175	0.9424	0.9981	no
gene288	gene288	NGEG_RS12365	NZ_AKCG01000001.1:237280-238201	d-gdhR	pGCC4-gdhR	OK	72.4826	85.4258	-0.237037	-0.0511802	0.91055	0.9981	no
gene289	gene289	NGEG_RS0101280	NZ_AKCG01000001.1:238215-239529	d-gdhR	pGCC4-gdhR	OK	17.0925	17.9896	-0.0737991	-0.180463	0.79905	0.9981	no
gene29	gene29	NGEG_RS0100135	NZ_AKCG01000001.1:18756-20349	d-gdhR	pGCC4-gdhR	OK	49.753	43.2174	0.20317	0.580517	0.41605	0.955516	no
gene290	gene290	NGEG_RS0101290	NZ_AKCG01000001.1:239751-240426	d-gdhR	pGCC4-gdhR	OK	12.1528	11.0149	0.141838	0.283334	0.68865	0.9981	no
gene291	gene291	NGEG_RS12370	NZ_AKCG01000001.1:240507-241759	d-gdhR	pGCC4-gdhR	OK	81.2398	63.0688	0.36526	1.05965	0.1334	0.694705	no
gene292	gene292	NGEG_RS0101300	NZ_AKCG01000001.1:241793-243287	d-gdhR	pGCC4-gdhR	OK	400.988	235.197	0.769686	2.4624	0.0005	0.031	yes
gene293	gene293	NGEG_RS0101305	NZ_AKCG01000001.1:243505-243763	d-gdhR	pGCC4-gdhR	OK	2183.84	1397.98	0.643526	2.03417	0.00485	0.124	no
gene294	gene294	NGEG_RS0101310	NZ_AKCG01000001.1:243783-244227	d-gdhR	pGCC4-gdhR	OK	3994.3	2660.31	0.586346	1.98049	0.0055	0.13505	no
gene295	gene295	NGEG_RS0101315	NZ_AKCG01000001.1:244312-246355	d-gdhR	pGCC4-gdhR	OK	153.96	140.223	0.134835	0.429126	0.5425	0.9981	no
gene296	gene296	NGEG_RS14015	NZ_AKCG01000001.1:246694-246898	d-gdhR	pGCC4-gdhR	OK	106.048	114.6	-0.111901	-0.224595	0.7433	0.9981	no
gene297	gene297	NGEG_RS0101320	NZ_AKCG01000001.1:246948-248270	d-gdhR	pGCC4-gdhR	OK	187.999	184.903	0.023953	0.0699691	0.922	0.9981	no
gene298	gene298	NGEG_RS0101325	NZ_AKCG01000001.1:246948-248270	d-gdhR	pGCC4-gdhR	OK	329.422	337.919	-0.0367423	-0.0489141	0.9468	0.9981	no
gene299	gene299	NGEG_RS12375	NZ_AKCG01000001.1:248293-248422	d-gdhR	pGCC4-gdhR	OK	0	22.2414	#VALUE!	#NAME?	0.02435	0.328196	no
gene3	gene3	NGEG_RS0100020	NZ_AKCG01000001.1:499-1420	d-gdhR	pGCC4-gdhR	OK	40.4539	31.478	0.361935	0.593203	0.39155	0.952206	no
gene30	gene30	NGEG_RS0100140	NZ_AKCG01000001.1:20377-21579	d-gdhR	pGCC4-gdhR	OK	183.223	212.3	-0.212503	-0.464317	0.51025	0.99132	no
gene300	gene300	NGEG_RS0101330	NZ_AKCG01000001.1:248521-249676	d-gdhR	pGCC4-gdhR	OK	51.273	35.746	0.520418	1.3731	0.0521	0.468145	no
gene301	gene301	NGEG_RS0101335	NZ_AKCG01000001.1:249684-250259	d-gdhR	pGCC4-gdhR	OK	119.495	68.6918	0.798738	0.648813	0.4131	0.955516	no
gene302	gene302	NGEG_RS14020	NZ_AKCG01000001.1:249684-250259	d-gdhR	pGCC4-gdhR	OK	380.846	203.155	0.906627	2.49465	0.0009	0.0474894	yes
gene303	gene303	NGEG_RS0101340	NZ_AKCG01000001.1:250319-251594	d-gdhR	pGCC4-gdhR	OK	95.8975	58.9405	0.702234	2.03308	0.0042	0.114462	no
gene304	gene304	NGEG_RS0101345	NZ_AKCG01000001.1:251778-252126	d-gdhR	pGCC4-gdhR	OK	10.7746	10.2153	0.0769137	0.122636	0.8653	0.9981	no
gene305	gene305	NGEG_RS0101350	NZ_AKCG01000001.1:252139-252355	d-gdhR	pGCC4-gdhR	OK	61.3058	56.4472	0.119122	0.222676	0.7539	0.9981	no
gene306	gene306	NGEG_RS12385	NZ_AKCG01000001.1:252456-254178	d-gdhR	pGCC4-gdhR	OK	39.5207	36.9451	0.0972248	0.275686	0.7016	0.9981	no
gene307	gene307	NGEG_RS0101360	NZ_AKCG01000001.1:254370-254652	d-gdhR	pGCC4-gdhR	OK	152.591	121.305	0.331032	0.795819	0.25705	0.858258	no
gene308	gene308	NGEG_RS0101365	NZ_AKCG01000001.1:254672-255899	d-gdhR	pGCC4-gdhR	OK	146.968	135.31	0.11923	0.362755	0.6017	0.9981	no
gene309	gene309	NGEG_RS0101375	NZ_AKCG01000001.1:256387-257047	d-gdhR	pGCC4-gdhR	OK	160.301	198.406	-0.307676	-0.934399	0.1948	0.77422	no
gene31	gene31	NGEG_RS0100145	NZ_AKCG01000001.1:20377-21579	d-gdhR	pGCC4-gdhR	OK	153.752	186.443	-0.278129	-0.598007	0.41015	0.955516	no
gene310	gene310	NGEG_RS0101380	NZ_AKCG01000001.1:257074-257590	d-gdhR	pGCC4-gdhR	OK	133.846	206.014	-0.622161	-1.77752	0.01515	0.247184	no
gene311	gene311	NGEG_RS0101385	NZ_AKCG01000001.1:257677-258100	d-gdhR	pGCC4-gdhR	OK	189.174	231.994	-0.294373	-0.842319	0.23265	0.825739	no
gene312	gene312	NGEG_RS0101390	NZ_AKCG01000001.1:258365-259369	d-gdhR	pGCC4-gdhR	OK	150.786	180.211	-0.257188	-0.402072	0.57725	0.9981	no
gene313	gene313	NGEG_RS0101395	NZ_AKCG01000001.1:258365-259369	d-gdhR	pGCC4-gdhR	OK	167.482	195.926	-0.226297	-0.588206	0.40865	0.955516	no
gene315	gene315	NGEG_RS0101405	NZ_AKCG01000001.1:259861-260947	d-gdhR	pGCC4-gdhR	OK	118.609	124.216	-0.0666332	-0.202351	0.78175	0.9981	no
gene316	gene316	NGEG_RS0101410	NZ_AKCG01000001.1:261003-262524	d-gdhR	pGCC4-gdhR	OK	212.569	227.706	-0.0992415	-0.318587	0.65225	0.9981	no
gene317	gene317	NGEG_RS12390	NZ_AKCG01000001.1:262551-262701	d-gdhR	pGCC4-gdhR	OK	150.712	174.298	-0.209762	-0.365014	0.605	0.9981	no
gene318	gene318	NGEG_RS0101420	NZ_AKCG01000001.1:262726-264226	d-gdhR	pGCC4-gdhR	OK	322.954	289.128	0.159621	0.530828	0.45765	0.970803	no
gene319	gene319	NGEG_RS0101425	NZ_AKCG01000001.1:264363-264993	d-gdhR	pGCC4-gdhR	OK	160.764	183.962	-0.194466	-0.568504	0.4199	0.955516	no
gene32	gene32	NGEG_RS0100150	NZ_AKCG01000001.1:21637-22024	d-gdhR	pGCC4-gdhR	OK	1468.34	1456.56	0.0116211	0.0369853	0.95615	0.9981	no
gene320	gene320	NGEG_RS0101430	NZ_AKCG01000001.1:265039-265576	d-gdhR	pGCC4-gdhR	OK	53.6051	57.7889	-0.10842	-0.271036	0.696	0.9981	no
gene321	gene321	NGEG_RS12395	NZ_AKCG01000001.1:265602-265749	d-gdhR	pGCC4-gdhR	OK	49.3093	24.8103	0.990922	1.08055	0.15155	0.72838	no
gene322	gene322	NGEG_RS0101435	NZ_AKCG01000001.1:265831-267112	d-gdhR	pGCC4-gdhR	OK	1047.58	784.467	0.417274	1.4143	0.0466	0.451438	no
gene323	gene323	NGEG_RS0101440	NZ_AKCG01000001.1:267401-268781	d-gdhR	pGCC4-gdhR	OK	130.794	127.662	0.0349749	0.107261	0.87485	0.9981	no
gene324	gene324	NGEG_RS0101445	NZ_AKCG01000001.1:268923-269748	d-gdhR	pGCC4-gdhR	OK	343.865	291.743	0.237143	0.745141	0.29345	0.883012	no
gene325	gene325	NGEG_RS0101450	NZ_AKCG01000001.1:269749-270265	d-gdhR	pGCC4-gdhR	OK	421.596	332.277	0.343475	1.04339	0.1356	0.694705	no
gene326	gene326	NGEG_RS0101455	NZ_AKCG01000001.1:270383-271319	d-gdhR	pGCC4-gdhR	OK	440.652	502.131	-0.188426	-0.602362	0.3896	0.951398	no
gene327	gene327	NGEG_RS14025	NZ_AKCG01000001.1:271354-271552	d-gdhR	pGCC4-gdhR	OK	27.8741	28.7347	-0.0438667	-0.0624173	0.92295	0.9981	no
gene328	gene328	NGEG_RS0101460	NZ_AKCG01000001.1:271604-271970	d-gdhR	pGCC4-gdhR	NOTEST	0.24991	0	#NAME?	0	1	1	no
gene329	gene329	NGEG_RS14030	NZ_AKCG01000001.1:272152-272449	d-gdhR	pGCC4-gdhR	OK	50.467	33.0344	0.611369	1.21489	0.08585	0.588144	no
gene33	gene33	NGEG_RS0100155	NZ_AKCG01000001.1:22076-22547	d-gdhR	pGCC4-gdhR	OK	733.708	789.828	-0.106333	-0.334026	0.6366	0.9981	no
gene330	gene330	NGEG_RS0101470	NZ_AKCG01000001.1:272470-273151	d-gdhR	pGCC4-gdhR	OK	18.7515	14.9629	0.325618	0.693596	0.32085	0.912237	no
gene331	gene331	NGEG_RS12400	NZ_AKCG01000001.1:273228-274467	d-gdhR	pGCC4-gdhR	OK	271.917	218.892	0.312943	0.984173	0.1647	0.741348	no
gene332	gene332	NGEG_RS0101485	NZ_AKCG01000001.1:274646-276020	d-gdhR	pGCC4-gdhR	OK	286.769	306.179	-0.09449	-0.310856	0.6596	0.9981	no
gene333	gene333	NGEG_RS12405	NZ_AKCG01000001.1:276043-276232	d-gdhR	pGCC4-gdhR	OK	25.7916	12.0335	1.09984	1.28292	0.08505	0.587532	no
gene334	gene334	NGEG_RS0101490	NZ_AKCG01000001.1:276233-277238	d-gdhR	pGCC4-gdhR	OK	165.318	243.389	-0.558017	-1.74633	0.0158	0.256105	no
gene335	gene335	NGEG_RS0101495	NZ_AKCG01000001.1:277426-277666	d-gdhR	pGCC4-gdhR	OK	101.668	89.6794	0.181014	0.382178	0.5766	0.9981	no
gene336	gene336	NGEG_RS0101500	NZ_AKCG01000001.1:277668-278205	d-gdhR	pGCC4-gdhR	OK	130.799	162.877	-0.316435	-0.898073	0.2085	0.800433	no
gene337	gene337	NGEG_RS0101505	NZ_AKCG01000001.1:278243-279125	d-gdhR	pGCC4-gdhR	OK	115.517	113.833	0.0211817	0.0618427	0.9302	0.9981	no
gene338	gene338	NGEG_RS12410	NZ_AKCG01000001.1:279727-279913	d-gdhR	pGCC4-gdhR	OK	1476.72	1241.31	0.250529	0.708003	0.31095	0.905986	no
gene339	gene339	NGEG_RS0101515	NZ_AKCG01000001.1:280028-280823	d-gdhR	pGCC4-gdhR	OK	532.667	338.677	0.653326	2.0213	0.0044	0.114863	no
gene34	gene34	NGEG_RS0100160	NZ_AKCG01000001.1:22620-22887	d-gdhR	pGCC4-gdhR	OK	2438.25	2465.27	-0.015896	-0.0501616	0.9428	0.9981	no
gene340	gene340	NGEG_RS0101520	NZ_AKCG01000001.1:281047-283651	d-gdhR	pGCC4-gdhR	OK	312.117	260.957	0.258275	0.866865	0.22135	0.812769	no
gene341	gene341	NGEG_RS0101525	NZ_AKCG01000001.1:283696-284366	d-gdhR	pGCC4-gdhR	NOTEST	0.0719985	0.238692	-1.72911	0	1	1	no
gene342	gene342	NGEG_RS0101530	NZ_AKCG01000001.1:284499-284691	d-gdhR	pGCC4-gdhR	OK	62.6757	41.5913	0.591624	0.973449	0.17615	0.755485	no
gene343	gene343	NGEG_RS0101535	NZ_AKCG01000001.1:284723-285192	d-gdhR	pGCC4-gdhR	OK	77.149	65.2239	0.242245	0.706316	0.4525	0.970518	no
gene344	gene344	NGEG_RS14035	NZ_AKCG01000001.1:285248-285629	d-gdhR	pGCC4-gdhR	OK	72.2709	39.5885	0.868332	1.9386	0.0066	0.150165	no
gene345	gene345	NGEG_RS0101550	NZ_AKCG01000001.1:285631-286009	d-gdhR	pGCC4-gdhR	OK	40.2388	31.5869	0.349262	0.761962	0.32615	0.912237	no
gene346	gene346	NGEG_RS0101555	NZ_AKCG01000001.1:286066-286953	d-gdhR	pGCC4-gdhR	OK	47.1297	22.3492	1.07641	1.7513	0.0218	0.307182	no
gene347	gene347	NGEG_RS0101560	NZ_AKCG01000001.1:286066-286953	d-gdhR	pGCC4-gdhR	OK	18.2218	13.204	0.464689	0.731528	0.30265	0.891388	no
gene348	gene348	NGEG_RS0101565	NZ_AKCG01000001.1:286995-287862	d-gdhR	pGCC4-gdhR	OK	13.9341	9.30906	0.581909	1.2808	0.07425	0.548036	no
gene349	gene349	NGEG_RS12425	NZ_AKCG01000001.1:287897-288996	d-gdhR	pGCC4-gdhR	OK	7.94094	6.11791	0.37627	0.0777242	0.8586	0.9981	no
gene35	gene35	NGEG_RS0100165	NZ_AKCG01000001.1:23043-23727	d-gdhR	pGCC4-gdhR	OK	1971.93	1433.83	0.459738	1.55238	0.02565	0.341497	no
gene350	gene350	NGEG_RS0101570	NZ_AKCG01000001.1:287897-288996	d-gdhR	pGCC4-gdhR	OK	96.8484	79.9695	0.276278	0.821807	0.2513	0.847924	no
gene351	gene351	NGEG_RS0101575	NZ_AKCG01000001.1:289072-289948	d-gdhR	pGCC4-gdhR	OK	24.5566	23.3377	0.0734485	0.178524	0.79645	0.9981	no
gene352	gene352	NGEG_RS0101580	NZ_AKCG01000001.1:289982-290738	d-gdhR	pGCC4-gdhR	OK	91.6189	93.5128	-0.0295187	-0.0830781	0.90635	0.9981	no
gene353	gene353	NGEG_RS0101585	NZ_AKCG01000001.1:291028-291394	d-gdhR	pGCC4-gdhR	OK	5851.61	6990.86	-0.256636	-0.856812	0.2244	0.812769	no
gene354	gene354	NGEG_RS0101590	NZ_AKCG01000001.1:291408-292667	d-gdhR	pGCC4-gdhR	OK	2689.11	3713.76	-0.465751	-0.99063	0.16565	0.741348	no
gene355	gene355	NGEG_RS0101595	NZ_AKCG01000001.1:291408-292667	d-gdhR	pGCC4-gdhR	OK	4050.7	5340.8	-0.398887	-0.764236	0.2819	0.873978	no
gene356	gene356	NGEG_RS0101600	NZ_AKCG01000001.1:292682-292928	d-gdhR	pGCC4-gdhR	OK	9946.47	12300.2	-0.306428	-1.03	0.14435	0.715976	no
gene357	gene357	NGEG_RS14040	NZ_AKCG01000001.1:292972-293675	d-gdhR	pGCC4-gdhR	OK	5.17418	4.09868	0.336172	0.570191	0.41475	0.955516	no
gene358	gene358	NGEG_RS14045	NZ_AKCG01000001.1:294015-295395	d-gdhR	pGCC4-gdhR	OK	23.7297	18.5954	0.351747	1.00495	0.18385	0.762838	no
gene359	gene359	NGEG_RS0101610	NZ_AKCG01000001.1:295512-296919	d-gdhR	pGCC4-gdhR	OK	232.662	178.631	0.381251	1.21178	0.08695	0.594039	no
gene36	gene36	NGEG_RS0100170	NZ_AKCG01000001.1:23856-24372	d-gdhR	pGCC4-gdhR	OK	331.21	267.957	0.305746	0.910232	0.1972	0.77422	no
gene360	gene360	NGEG_RS0101615	NZ_AKCG01000001.1:296931-297609	d-gdhR	pGCC4-gdhR	OK	2194.89	1558.03	0.494419	1.68261	0.0201	0.290535	no
gene361	gene361	NGEG_RS0101620	NZ_AKCG01000001.1:297798-299956	d-gdhR	pGCC4-gdhR	OK	92.8982	96.2463	-0.0510801	-0.1509	0.8249	0.9981	no
gene362	gene362	NGEG_RS0101625	NZ_AKCG01000001.1:297798-299956	d-gdhR	pGCC4-gdhR	OK	114.653	126.468	-0.141498	-0.151688	0.83175	0.9981	no
gene363	gene363	NGEG_RS0101630	NZ_AKCG01000001.1:299964-300573	d-gdhR	pGCC4-gdhR	OK	167.574	163.526	0.0352742	0.103085	0.88425	0.9981	no
gene364	gene364	NGEG_RS0101635	NZ_AKCG01000001.1:300616-301387	d-gdhR	pGCC4-gdhR	OK	208.849	233.126	-0.158647	-0.485212	0.4852	0.986504	no
gene365	gene365	NGEG_RS0101640	NZ_AKCG01000001.1:301399-302086	d-gdhR	pGCC4-gdhR	OK	372.257	400.552	-0.105692	-0.342179	0.6366	0.9981	no
gene366	gene366	NGEG_RS0101645	NZ_AKCG01000001.1:302089-302293	d-gdhR	pGCC4-gdhR	OK	1273.67	1097.46	0.214825	0.616045	0.38275	0.950543	no
gene367	gene367	NGEG_RS0101650	NZ_AKCG01000001.1:302339-302663	d-gdhR	pGCC4-gdhR	OK	708.524	688.905	0.0405113	0.122197	0.8587	0.9981	no
gene368	gene368	NGEG_RS0101655	NZ_AKCG01000001.1:302736-303060	d-gdhR	pGCC4-gdhR	OK	645.105	600.806	0.102637	0.307197	0.66075	0.9981	no
gene369	gene369	NGEG_RS0101660	NZ_AKCG01000001.1:303200-304265	d-gdhR	pGCC4-gdhR	OK	2725.25	3129.04	-0.199332	-0.615926	0.38445	0.951398	no
gene37	gene37	NGEG_RS0100175	NZ_AKCG01000001.1:24510-26457	d-gdhR	pGCC4-gdhR	OK	103.481	82.4148	0.328392	0.884727	0.2114	0.803816	no
gene370	gene370	NGEG_RS0101665	NZ_AKCG01000001.1:304537-304987	d-gdhR	pGCC4-gdhR	OK	54.6892	31.5572	0.793287	1.79728	0.01075	0.205077	no
gene371	gene371	NGEG_RS0101670	NZ_AKCG01000001.1:305130-306249	d-gdhR	pGCC4-gdhR	OK	76.3352	67.768	0.171745	0.493392	0.4906	0.986504	no
gene372	gene372	NGEG_RS0101675	NZ_AKCG01000001.1:306379-306646	d-gdhR	pGCC4-gdhR	OK	1570.74	1478.47	0.087337	0.270163	0.70225	0.9981	no
gene373	gene373	NGEG_RS0101680	NZ_AKCG01000001.1:306853-308710	d-gdhR	pGCC4-gdhR	OK	702.336	704.054	-0.00352486	-0.0118809	0.9859	0.9981	no
gene374	gene374	NGEG_RS0101685	NZ_AKCG01000001.1:308713-309649	d-gdhR	pGCC4-gdhR	OK	657.182	637.915	0.0429289	0.140833	0.842	0.9981	no
gene375	gene375	NGEG_RS0101690	NZ_AKCG01000001.1:309853-310123	d-gdhR	pGCC4-gdhR	OK	12058.5	13699.3	-0.184053	-0.615627	0.3802	0.949585	no
gene376	gene376	NGEG_RS0101695	NZ_AKCG01000001.1:310400-311525	d-gdhR	pGCC4-gdhR	OK	384.097	420.954	-0.132192	-0.423129	0.55215	0.9981	no
gene377	gene377	NGEG_RS0101700	NZ_AKCG01000001.1:311540-311684	d-gdhR	pGCC4-gdhR	OK	889.822	1049.95	-0.23873	-0.551372	0.43645	0.96213	no
gene378	gene378	NGEG_RS0101705	NZ_AKCG01000001.1:311699-313552	d-gdhR	pGCC4-gdhR	OK	456.362	432.994	0.0758314	0.175641	0.8009	0.9981	no
gene379	gene379	NGEG_RS0101710	NZ_AKCG01000001.1:311699-313552	d-gdhR	pGCC4-gdhR	OK	562.161	516.797	0.121384	0.297219	0.6708	0.9981	no
gene38	gene38	NGEG_RS0100180	NZ_AKCG01000001.1:24510-26457	d-gdhR	pGCC4-gdhR	OK	58.4146	44.7635	0.384005	0.522407	0.45595	0.970518	no
gene380	gene380	NGEG_RS0101715	NZ_AKCG01000001.1:313678-314974	d-gdhR	pGCC4-gdhR	OK	189.182	200.356	-0.0827892	-0.259393	0.70965	0.9981	no
gene381	gene381	NGEG_RS0101720	NZ_AKCG01000001.1:315067-316372	d-gdhR	pGCC4-gdhR	OK	294.318	325.724	-0.146274	-0.466489	0.5006	0.986874	no
gene382	gene382	NGEG_RS14050	NZ_AKCG01000001.1:316395-316578	d-gdhR	pGCC4-gdhR	OK	140.085	203.761	-0.54058	-1.15997	0.10555	0.651154	no
gene383	gene383	NGEG_RS0101725	NZ_AKCG01000001.1:316990-318250	d-gdhR	pGCC4-gdhR	OK	557.65	836.466	-0.584946	-1.98719	0.00565	0.137373	no
gene384	gene384	NGEG_RS0101730	NZ_AKCG01000001.1:318470-320855	d-gdhR	pGCC4-gdhR	OK	2271.73	1893.17	0.262982	0.7167	0.3019	0.890264	no
gene385	gene385	NGEG_RS0101735	NZ_AKCG01000001.1:320859-321133	d-gdhR	pGCC4-gdhR	OK	127.151	70.1081	0.858893	1.91014	0.00995	0.194299	no
gene386	gene386	NGEG_RS0101740	NZ_AKCG01000001.1:321193-321863	d-gdhR	pGCC4-gdhR	OK	1.45551	1.11331	0.386679	0.439516	0.53995	0.9981	no
gene387	gene387	NGEG_RS0101745	NZ_AKCG01000001.1:321988-322810	d-gdhR	pGCC4-gdhR	OK	117.363	118.249	-0.0108409	-0.0315631	0.9619	0.9981	no
gene388	gene388	NGEG_RS0101750	NZ_AKCG01000001.1:322895-324423	d-gdhR	pGCC4-gdhR	OK	90.7856	87.225	0.0577231	0.11864	0.86765	0.9981	no
gene389	gene389	NGEG_RS0101755	NZ_AKCG01000001.1:322895-324423	d-gdhR	pGCC4-gdhR	OK	115.066	94.8049	0.279426	0.63107	0.36665	0.935347	no
gene39	gene39	NGEG_RS0100185	NZ_AKCG01000001.1:26491-27247	d-gdhR	pGCC4-gdhR	OK	33.6803	31.4509	0.0988054	0.25358	0.7185	0.9981	no
gene390	gene390	NGEG_RS14055	NZ_AKCG01000001.1:324619-325429	d-gdhR	pGCC4-gdhR	OK	255.21	233.41	0.128823	0.133679	0.8469	0.9981	no
gene391	gene391	NGEG_RS0101760	NZ_AKCG01000001.1:324619-325429	d-gdhR	pGCC4-gdhR	OK	194.806	176.293	0.14406	0.406485	0.55835	0.9981	no
gene392	gene392	NGEG_RS14060	NZ_AKCG01000001.1:325481-326841	d-gdhR	pGCC4-gdhR	OK	75.0812	63.0146	0.252766	0.0748791	0.90905	0.9981	no
gene393	gene393	NGEG_RS0101765	NZ_AKCG01000001.1:325481-326841	d-gdhR	pGCC4-gdhR	OK	695.793	555.543	0.324759	1.0966	0.12095	0.680036	no
gene394	gene394	NGEG_RS12435	NZ_AKCG01000001.1:326935-327954	d-gdhR	pGCC4-gdhR	OK	507.189	404.165	0.327579	1.16063	0.14085	0.707101	no
gene395	gene395	NGEG_RS0101775	NZ_AKCG01000001.1:327994-328525	d-gdhR	pGCC4-gdhR	OK	472.501	431.56	0.130756	0.406564	0.5575	0.9981	no
gene396	gene396	NGEG_RS0101785	NZ_AKCG01000001.1:328692-330288	d-gdhR	pGCC4-gdhR	OK	200.566	271.053	-0.434501	-1.38298	0.0491	0.460571	no
gene397	gene397	NGEG_RS0101790	NZ_AKCG01000001.1:330394-330790	d-gdhR	pGCC4-gdhR	OK	179.424	174.522	0.0399659	0.109634	0.87615	0.9981	no
gene398	gene398	NGEG_RS14065	NZ_AKCG01000001.1:330820-332338	d-gdhR	pGCC4-gdhR	OK	248.154	262.695	-0.0821561	-0.267533	0.71235	0.9981	no
gene399	gene399	NGEG_RS0101805	NZ_AKCG01000001.1:332370-333009	d-gdhR	pGCC4-gdhR	OK	252.734	246.722	0.0347349	0.106861	0.8788	0.9981	no
gene4	gene4	NGEG_RS0100025	NZ_AKCG01000001.1:1513-1927	d-gdhR	pGCC4-gdhR	OK	72.3164	46.7181	0.630341	1.47562	0.03245	0.374307	no
gene40	gene40	NGEG_RS0100190	NZ_AKCG01000001.1:27330-27957	d-gdhR	pGCC4-gdhR	OK	43.9174	41.48	0.0823756	0.209506	0.76605	0.9981	no
gene400	gene400	NGEG_RS0101810	NZ_AKCG01000001.1:333138-334641	d-gdhR	pGCC4-gdhR	OK	803.152	612.877	0.390076	1.33211	0.0587	0.494739	no
gene401	gene401	NGEG_RS0101815	NZ_AKCG01000001.1:334825-335884	d-gdhR	pGCC4-gdhR	OK	124.882	122.593	0.0266896	0.0813952	0.9154	0.9981	no
gene402	gene402	NGEG_RS0101820	NZ_AKCG01000001.1:335904-337434	d-gdhR	pGCC4-gdhR	OK	191.495	177.378	0.110483	0.348414	0.6254	0.9981	no
gene403	gene403	NGEG_RS0101825	NZ_AKCG01000001.1:337489-338485	d-gdhR	pGCC4-gdhR	OK	1794.03	1725.14	0.0564917	0.188071	0.78715	0.9981	no
gene404	gene404	NGEG_RS14070	NZ_AKCG01000001.1:338610-338871	d-gdhR	pGCC4-gdhR	OK	59.4928	55.7014	0.0950011	0.193502	0.78025	0.9981	no
gene405	gene405	NGEG_RS0101830	NZ_AKCG01000001.1:338875-339217	d-gdhR	pGCC4-gdhR	OK	91.6162	88.4502	0.0507377	0.12373	0.8642	0.9981	no
gene406	gene406	NGEG_RS0101835	NZ_AKCG01000001.1:339274-340651	d-gdhR	pGCC4-gdhR	OK	555.035	542.057	0.0341351	0.115555	0.8665	0.9981	no
gene407	gene407	NGEG_RS0101840	NZ_AKCG01000001.1:340669-341539	d-gdhR	pGCC4-gdhR	OK	389.956	393.892	-0.0144874	-0.0457863	0.94805	0.9981	no
gene408	gene408	NGEG_RS0101845	NZ_AKCG01000001.1:341566-342392	d-gdhR	pGCC4-gdhR	OK	329.154	305.194	0.109035	0.297455	0.67095	0.9981	no
gene409	gene409	NGEG_RS0101850	NZ_AKCG01000001.1:341566-342392	d-gdhR	pGCC4-gdhR	OK	662.697	609.94	0.119683	0.18859	0.7915	0.9981	no
gene41	gene41	NGEG_RS0100200	NZ_AKCG01000001.1:28001-30109	d-gdhR	pGCC4-gdhR	OK	25.8011	23.6293	0.126858	0.232569	0.73805	0.9981	no
gene410	gene410	NGEG_RS0101855	NZ_AKCG01000001.1:342499-343033	d-gdhR	pGCC4-gdhR	OK	2596.21	2318.28	0.163355	0.561711	0.43165	0.959532	no
gene411	gene411	NGEG_RS0101860	NZ_AKCG01000001.1:343134-343587	d-gdhR	pGCC4-gdhR	OK	116.28	186.522	-0.681736	-1.9797	0.00845	0.17177	no
gene413	gene413	NGEG_RS0101870	NZ_AKCG01000001.1:344142-346035	d-gdhR	pGCC4-gdhR	OK	107.835	110.871	-0.0400514	-0.125175	0.8635	0.9981	no
gene414	gene414	NGEG_RS12440	NZ_AKCG01000001.1:346061-346481	d-gdhR	pGCC4-gdhR	OK	559.016	411.616	0.44159	1.42437	0.06265	0.506765	no
gene415	gene415	NGEG_RS14075	NZ_AKCG01000001.1:346558-346881	d-gdhR	pGCC4-gdhR	OK	5252.96	3804.3	0.4655	0.21412	0.64405	0.9981	no
gene416	gene416	NGEG_RS14080	NZ_AKCG01000001.1:346558-346881	d-gdhR	pGCC4-gdhR	OK	239.114	218.77	0.128287	0.338154	0.67795	0.9981	no
gene417	gene417	NGEG_RS0101875	NZ_AKCG01000001.1:346958-347204	d-gdhR	pGCC4-gdhR	OK	1059.21	988.168	0.100161	0.297661	0.67425	0.9981	no
gene418	gene418	NGEG_RS0101880	NZ_AKCG01000001.1:347206-347596	d-gdhR	pGCC4-gdhR	OK	887.486	758.895	0.225823	0.722131	0.32575	0.912237	no
gene419	gene419	NGEG_RS0101885	NZ_AKCG01000001.1:347635-349093	d-gdhR	pGCC4-gdhR	OK	124.282	125.078	-0.00920571	-0.0286096	0.96635	0.9981	no
gene42	gene42	NGEG_RS0100205	NZ_AKCG01000001.1:28001-30109	d-gdhR	pGCC4-gdhR	OK	33.108	28.7875	0.201738	0.40743	0.55215	0.9981	no
gene420	gene420	NGEG_RS0101890	NZ_AKCG01000001.1:349107-349938	d-gdhR	pGCC4-gdhR	OK	173.362	206.481	-0.252223	-0.779401	0.27865	0.87329	no
gene421	gene421	NGEG_RS0101895	NZ_AKCG01000001.1:350014-350404	d-gdhR	pGCC4-gdhR	OK	504.225	506.229	-0.00572174	-0.0175183	0.9796	0.9981	no
gene422	gene422	NGEG_RS0101900	NZ_AKCG01000001.1:350550-351075	d-gdhR	pGCC4-gdhR	OK	1468.28	1866.24	-0.346005	-1.17227	0.09555	0.617094	no
gene423	gene423	NGEG_RS14085	NZ_AKCG01000001.1:351176-352693	d-gdhR	pGCC4-gdhR	OK	111.09	136.273	-0.294761	-0.156862	0.80555	0.9981	no
gene424	gene424	NGEG_RS0101910	NZ_AKCG01000001.1:351176-352693	d-gdhR	pGCC4-gdhR	OK	148.956	186.827	-0.326812	-0.242218	0.7357	0.9981	no
gene425	gene425	NGEG_RS0101915	NZ_AKCG01000001.1:351176-352693	d-gdhR	pGCC4-gdhR	OK	235.127	253.85	-0.110538	-0.337034	0.63125	0.9981	no
gene426	gene426	NGEG_RS0101920	NZ_AKCG01000001.1:352749-355221	d-gdhR	pGCC4-gdhR	OK	265.813	296.995	-0.16003	-0.542663	0.44235	0.966544	no
gene427	gene427	NGEG_RS0101930	NZ_AKCG01000001.1:355354-356641	d-gdhR	pGCC4-gdhR	OK	378.626	306.574	0.304539	0.990739	0.1657	0.741348	no
gene428	gene428	NGEG_RS0101935	NZ_AKCG01000001.1:356834-357407	d-gdhR	pGCC4-gdhR	OK	153.1	103.517	0.564603	1.58727	0.027	0.346943	no
gene429	gene429	NGEG_RS0101940	NZ_AKCG01000001.1:357490-358486	d-gdhR	pGCC4-gdhR	OK	129.523	165.702	-0.355377	-1.08419	0.13205	0.694705	no
gene43	gene43	NGEG_RS13810	NZ_AKCG01000001.1:28001-30109	d-gdhR	pGCC4-gdhR	OK	21.8257	16.0415	0.444223	0.163295	0.7402	0.9981	no
gene430	gene430	NGEG_RS0101945	NZ_AKCG01000001.1:358545-359166	d-gdhR	pGCC4-gdhR	OK	140.084	153.052	-0.127726	-0.368018	0.60505	0.9981	no
gene431	gene431	NGEG_RS0101950	NZ_AKCG01000001.1:359387-360668	d-gdhR	pGCC4-gdhR	OK	430.274	439.93	-0.0320208	-0.105354	0.87585	0.9981	no
gene432	gene432	NGEG_RS12445	NZ_AKCG01000001.1:360749-361031	d-gdhR	pGCC4-gdhR	OK	99.559	117.953	-0.24459	-0.565454	0.4192	0.955516	no
gene433	gene433	NGEG_RS0101960	NZ_AKCG01000001.1:361069-362101	d-gdhR	pGCC4-gdhR	OK	81.7143	84.1772	-0.0428418	-0.124127	0.861	0.9981	no
gene434	gene434	NGEG_RS0101965	NZ_AKCG01000001.1:362306-362840	d-gdhR	pGCC4-gdhR	OK	428.478	275.29	0.638269	1.91269	0.00775	0.165681	no
gene435	gene435	NGEG_RS0101970	NZ_AKCG01000001.1:363061-364002	d-gdhR	pGCC4-gdhR	OK	645.143	519.918	0.311336	0.302079	0.66835	0.9981	no
gene436	gene436	NGEG_RS0101975	NZ_AKCG01000001.1:363061-364002	d-gdhR	pGCC4-gdhR	OK	315.561	281.023	0.167231	0.502765	0.46805	0.976461	no
gene437	gene437	NGEG_RS0101980	NZ_AKCG01000001.1:364024-364321	d-gdhR	pGCC4-gdhR	OK	298.939	296.431	0.0121525	0.033235	0.96405	0.9981	no
gene438	gene438	NGEG_RS0101985	NZ_AKCG01000001.1:364342-364540	d-gdhR	pGCC4-gdhR	OK	92.3096	101.74	-0.140334	-0.277644	0.692	0.9981	no
gene44	gene44	NGEG_RS0100210	NZ_AKCG01000001.1:30160-31132	d-gdhR	pGCC4-gdhR	OK	79.0993	48.7073	0.699528	1.95409	0.0068	0.151679	no
gene440	gene440	NGEG_RS14090	NZ_AKCG01000001.1:364804-364897	d-gdhR	pGCC4-gdhR	NOTEST	0	0	0	0	1	1	no
gene441	gene441	NGEG_RS0101995	NZ_AKCG01000001.1:365061-365847	d-gdhR	pGCC4-gdhR	OK	542.696	563.244	-0.0536153	-0.169457	0.80745	0.9981	no
gene442	gene442	NGEG_RS0102000	NZ_AKCG01000001.1:365883-366756	d-gdhR	pGCC4-gdhR	OK	842.347	826.054	0.0281776	0.0935145	0.89135	0.9981	no
gene443	gene443	NGEG_RS0102005	NZ_AKCG01000001.1:366815-367427	d-gdhR	pGCC4-gdhR	OK	220.462	175.429	0.329645	0.993533	0.1632	0.741348	no
gene444	gene444	NGEG_RS0102010	NZ_AKCG01000001.1:367534-367759	d-gdhR	pGCC4-gdhR	OK	361.933	283.596	0.351884	0.891114	0.21105	0.803816	no
gene445	gene445	NGEG_RS0102015	NZ_AKCG01000001.1:367789-368176	d-gdhR	pGCC4-gdhR	OK	457.265	367.414	0.315626	0.935635	0.18815	0.768026	no
gene446	gene446	NGEG_RS0102020	NZ_AKCG01000001.1:368176-368665	d-gdhR	pGCC4-gdhR	OK	10.3614	11.6788	-0.172677	-0.313273	0.65485	0.9981	no
gene447	gene447	NGEG_RS14095	NZ_AKCG01000001.1:368673-369021	d-gdhR	pGCC4-gdhR	OK	1.49603	0	#NAME?	#NAME?	0.0002	0.0141714	yes
gene448	gene448	NGEG_RS14100	NZ_AKCG01000001.1:369077-369128	d-gdhR	pGCC4-gdhR	NOTEST	0	0	0	0	1	1	no
gene449	gene449	NGEG_RS14105	NZ_AKCG01000001.1:369219-369420	d-gdhR	pGCC4-gdhR	OK	134.357	147.84	-0.137964	-0.294003	0.6731	0.9981	no
gene45	gene45	NGEG_RS0100215	NZ_AKCG01000001.1:31436-33578	d-gdhR	pGCC4-gdhR	OK	15.0336	9.9449	0.596163	1.52775	0.032	0.373164	no
gene450	gene450	NGEG_RS0102035	NZ_AKCG01000001.1:369480-370515	d-gdhR	pGCC4-gdhR	OK	102.537	113.183	-0.142516	-0.43225	0.54525	0.9981	no
gene451	gene451	NGEG_RS0102040	NZ_AKCG01000001.1:370593-371019	d-gdhR	pGCC4-gdhR	OK	334.119	384.357	-0.202084	-0.604014	0.3952	0.952206	no
gene452	gene452	NGEG_RS0102045	NZ_AKCG01000001.1:371096-371573	d-gdhR	pGCC4-gdhR	OK	423.759	448.471	-0.0817687	-0.247887	0.72685	0.9981	no
gene453	gene453	NGEG_RS0102050	NZ_AKCG01000001.1:371619-372829	d-gdhR	pGCC4-gdhR	OK	303.676	350.463	-0.206729	-0.40435	0.5627	0.9981	no
gene454	gene454	NGEG_RS14110	NZ_AKCG01000001.1:371619-372829	d-gdhR	pGCC4-gdhR	OK	7.85965	5.01046	0.649522	0.134611	0.7782	0.9981	no
gene455	gene455	NGEG_RS0102055	NZ_AKCG01000001.1:371619-372829	d-gdhR	pGCC4-gdhR	OK	103.865	184.382	-0.827984	-1.85519	0.00935	0.184032	no
gene456	gene456	NGEG_RS0102060	NZ_AKCG01000001.1:372875-373799	d-gdhR	pGCC4-gdhR	OK	92.7315	136.729	-0.560189	-1.65105	0.02115	0.299726	no
gene457	gene457	NGEG_RS0102065	NZ_AKCG01000001.1:373951-378966	d-gdhR	pGCC4-gdhR	OK	77.7799	52.932	0.555258	1.14175	0.11585	0.669716	no
gene458	gene458	NGEG_RS0102070	NZ_AKCG01000001.1:373951-378966	d-gdhR	pGCC4-gdhR	OK	44.8406	44.8088	0.00102263	0.00210735	0.99785	0.9981	no
gene459	gene459	NGEG_RS0102075	NZ_AKCG01000001.1:379440-380067	d-gdhR	pGCC4-gdhR	OK	60.9179	66.0976	-0.117731	-0.311885	0.65455	0.9981	no
gene46	gene46	NGEG_RS13815	NZ_AKCG01000001.1:33776-33965	d-gdhR	pGCC4-gdhR	OK	684.638	453.832	0.593183	1.53831	0.0362	0.388641	no
gene460	gene460	NGEG_RS0102080	NZ_AKCG01000001.1:380125-380617	d-gdhR	pGCC4-gdhR	OK	89.0317	84.8359	0.0696448	0.181041	0.79855	0.9981	no
gene461	gene461	NGEG_RS0102085	NZ_AKCG01000001.1:380716-382261	d-gdhR	pGCC4-gdhR	OK	249.093	253.088	-0.0229512	-0.0733736	0.9183	0.9981	no
gene462	gene462	NGEG_RS0102090	NZ_AKCG01000001.1:382454-383985	d-gdhR	pGCC4-gdhR	OK	521.904	505.142	0.0470955	0.0834535	0.9073	0.9981	no
gene463	gene463	NGEG_RS0102095	NZ_AKCG01000001.1:382454-383985	d-gdhR	pGCC4-gdhR	OK	356.889	407.634	-0.191797	-0.547838	0.4495	0.970518	no
gene464	gene464	NGEG_RS0102100	NZ_AKCG01000001.1:383998-385273	d-gdhR	pGCC4-gdhR	OK	421.198	460.177	-0.127692	-0.42148	0.54415	0.9981	no
gene465	gene465	NGEG_RS0102105	NZ_AKCG01000001.1:385303-385744	d-gdhR	pGCC4-gdhR	OK	327.929	345.267	-0.0743295	-0.225648	0.7517	0.9981	no
gene466	gene466	NGEG_RS0102110	NZ_AKCG01000001.1:385748-386108	d-gdhR	pGCC4-gdhR	OK	527.758	537.667	-0.0268369	-0.0808561	0.91045	0.9981	no
gene467	gene467	NGEG_RS0102115	NZ_AKCG01000001.1:386180-386909	d-gdhR	pGCC4-gdhR	OK	720.162	742.681	-0.0444207	-0.145116	0.8334	0.9981	no
gene468	gene468	NGEG_RS0102120	NZ_AKCG01000001.1:386950-387406	d-gdhR	pGCC4-gdhR	OK	743.661	682.513	0.123788	0.388099	0.58155	0.9981	no
gene469	gene469	NGEG_RS0102125	NZ_AKCG01000001.1:387516-388086	d-gdhR	pGCC4-gdhR	OK	440.858	357.764	0.301306	0.926261	0.18935	0.768556	no
gene47	gene47	NGEG_RS0100220	NZ_AKCG01000001.1:34083-34374	d-gdhR	pGCC4-gdhR	OK	7372.53	6661.94	0.146217	0.49573	0.4836	0.986504	no
gene470	gene470	NGEG_RS0102130	NZ_AKCG01000001.1:388100-389054	d-gdhR	pGCC4-gdhR	OK	583.017	478.478	0.285087	0.863264	0.21525	0.805158	no
gene471	gene471	NGEG_RS14115	NZ_AKCG01000001.1:388100-389054	d-gdhR	pGCC4-gdhR	OK	902.686	780.748	0.209367	0.204814	0.7753	0.9981	no
gene472	gene472	NGEG_RS0102135	NZ_AKCG01000001.1:389155-389785	d-gdhR	pGCC4-gdhR	OK	21.6834	15.0293	0.52882	1.12803	0.10845	0.653246	no
gene473	gene473	NGEG_RS0102140	NZ_AKCG01000001.1:389867-391070	d-gdhR	pGCC4-gdhR	OK	294.348	277.08	0.0872194	0.276507	0.693	0.9981	no
gene474	gene474	NGEG_RS0102145	NZ_AKCG01000001.1:391145-395927	d-gdhR	pGCC4-gdhR	OK	351.597	283.71	0.309506	1.02781	0.1454	0.716282	no
gene475	gene475	NGEG_RS0102155	NZ_AKCG01000001.1:396456-398532	d-gdhR	pGCC4-gdhR	OK	42.6242	30.5157	0.482121	1.37739	0.0511	0.465568	no
gene476	gene476	NGEG_RS0102160	NZ_AKCG01000001.1:398601-400528	d-gdhR	pGCC4-gdhR	OK	1063.62	796.629	0.417007	1.18015	0.08925	0.606411	no
gene477	gene477	NGEG_RS0102165	NZ_AKCG01000001.1:398601-400528	d-gdhR	pGCC4-gdhR	OK	220.95	291.119	-0.397891	-0.72239	0.2946	0.883444	no
gene478	gene478	NGEG_RS12455	NZ_AKCG01000001.1:400680-401484	d-gdhR	pGCC4-gdhR	OK	195.384	224.793	-0.202279	-0.61355	0.3901	0.951398	no
gene479	gene479	NGEG_RS0102175	NZ_AKCG01000001.1:401701-401893	d-gdhR	pGCC4-gdhR	OK	65.5555	82.0436	-0.323674	-0.591217	0.3976	0.952206	no
gene48	gene48	NGEG_RS0100225	NZ_AKCG01000001.1:34466-36101	d-gdhR	pGCC4-gdhR	HIDATA	0	9133.79	0	0	1	1	no
gene480	gene480	NGEG_RS0102180	NZ_AKCG01000001.1:402077-402857	d-gdhR	pGCC4-gdhR	OK	234.857	201.568	0.220516	0.676858	0.3351	0.912237	no
gene481	gene481	NGEG_RS0102185	NZ_AKCG01000001.1:402908-403388	d-gdhR	pGCC4-gdhR	OK	346.647	288.211	0.266341	0.796438	0.2594	0.858258	no
gene482	gene482	NGEG_RS0102190	NZ_AKCG01000001.1:403389-404388	d-gdhR	pGCC4-gdhR	OK	313.147	307.56	0.0259741	0.0818813	0.9058	0.9981	no
gene483	gene483	NGEG_RS0102195	NZ_AKCG01000001.1:404508-404928	d-gdhR	pGCC4-gdhR	OK	542.828	563.36	-0.053563	-0.166003	0.8129	0.9981	no
gene484	gene484	NGEG_RS0102200	NZ_AKCG01000001.1:404952-405519	d-gdhR	pGCC4-gdhR	OK	413.543	436.595	-0.0782587	-0.241631	0.7331	0.9981	no
gene485	gene485	NGEG_RS0102205	NZ_AKCG01000001.1:405609-406494	d-gdhR	pGCC4-gdhR	OK	567.291	420.741	0.431156	1.37584	0.0521	0.468145	no
gene486	gene486	NGEG_RS0102210	NZ_AKCG01000001.1:406683-407168	d-gdhR	pGCC4-gdhR	OK	48.3298	57.9627	-0.262209	-0.627714	0.37365	0.943862	no
gene487	gene487	NGEG_RS0102220	NZ_AKCG01000001.1:407226-408265	d-gdhR	pGCC4-gdhR	OK	1089.85	1232.33	-0.177261	-0.592089	0.3979	0.952206	no
gene488	gene488	NGEG_RS14120	NZ_AKCG01000001.1:407226-408265	d-gdhR	pGCC4-gdhR	OK	317.719	438.664	-0.465362	-0.19244	0.8154	0.9981	no
gene489	gene489	NGEG_RS0102225	NZ_AKCG01000001.1:408353-409892	d-gdhR	pGCC4-gdhR	OK	64.2653	80.6422	-0.327495	-1.01625	0.1704	0.746389	no
gene49	gene49	NGEG_RS0100235	NZ_AKCG01000001.1:36754-38430	d-gdhR	pGCC4-gdhR	OK	302.459	264.115	0.195578	0.625286	0.36155	0.934004	no
gene490	gene490	NGEG_RS0102230	NZ_AKCG01000001.1:409984-410702	d-gdhR	pGCC4-gdhR	OK	228.918	251.012	-0.132927	-0.4045	0.56145	0.9981	no
gene491	gene491	NGEG_RS12460	NZ_AKCG01000001.1:410905-414292	d-gdhR	pGCC4-gdhR	OK	156.233	157.291	-0.00973105	-0.0191575	0.97815	0.9981	no
gene492	gene492	NGEG_RS0102240	NZ_AKCG01000001.1:410905-414292	d-gdhR	pGCC4-gdhR	OK	252.669	198.517	0.347983	0.382526	0.5923	0.9981	no
gene493	gene493	NGEG_RS14125	NZ_AKCG01000001.1:410905-414292	d-gdhR	pGCC4-gdhR	OK	50.0148	54.5401	-0.124961	-0.0302237	0.95285	0.9981	no
[truncated: 621 more rows]
